# Supplementary material for: Tracking matricellular protein SPARC in extracellular vesicles as a non-destructive method to evaluate lipid-based antifibrotic treatments
Source: Commun Biol. 2022 Oct 30;5:1155. doi: 10.1038/s42003-022-04123-z (PMC9618575; doi:10.1038/s42003-022-04123-z)
Supplement: Supplementary file 4 — Supplementary Data 1 [file 42003_2022_4123_MOESM4_ESM.xlsx]

## Sheet: proteinGroups SEC
Leading_Protein	GN	Protein IDs	Majority protein IDs	Fasta headers	Number of proteins	Razor + unique peptides	Sequence coverage [%]	Mol. weight [kDa]	Sequence length	Q-value	Score	Num Ident byMSMS//byMatch dmem	Num Ident byMSMS//byMatch dopc	Num Ident byMSMS//byMatch Hepes	Num Ident byMSMS//byMatch Rolpa	Num Ident byMSMS//byMatch S80	Num Ident byMSMS//byMatch tgf	Intensity	iBAQ	iBAQ CZ141_dmem	iBAQ CZ141_Rolpa	iBAQ CZ141_tgf	iBAQ CZ142_dmem	iBAQ CZ142_Rolpa	iBAQ CZ142_tgf	iBAQ CZ143_dmem	iBAQ CZ143_Rolpa	iBAQ CZ143_tgf	iBAQ CZ150_dopc	iBAQ CZ150_Hepes	iBAQ CZ150_S80	iBAQ CZ152_dopc	iBAQ CZ152_Hepes	iBAQ CZ152_S80	iBAQ CZ153_dopc	iBAQ CZ153_Hepes	iBAQ CZ153_S80	iLFQ CZ141_dmem	iLFQ CZ141_Rolpa	iLFQ CZ141_tgf	iLFQ CZ142_dmem	iLFQ CZ142_Rolpa	iLFQ CZ142_tgf	iLFQ CZ143_dmem	iLFQ CZ143_Rolpa	iLFQ CZ143_tgf	iLFQ CZ150_dopc	iLFQ CZ150_Hepes	iLFQ CZ150_S80
sp|A0A075B6S2|KVD29_HUMAN	IGKV2D-29	sp|A0A075B6S2|KVD29_HUMAN;sp|P06310|KV230_HUMAN;sp|P01615|KVD28_HUMAN;sp|A2NJV5|KV229_HUMAN;sp|A0A0A0MRZ7|KVD26_HUMAN;sp|A0A075B6S6|KVD30_HUMAN;sp|A0A075B6P5|KV228_HUMAN;sp|P01614|KVD40_HUMAN;sp|A0A087WW87|KV240_HUMAN	sp|A0A075B6S2|KVD29_HUMAN;sp|P06310|KV230_HUMAN;sp|P01615|KVD28_HUMAN;sp|A2NJV5|KV229_HUMAN;sp|A0A0A0MRZ7|KVD26_HUMAN;sp|A0A075B6S6|KVD30_HUMAN;sp|A0A075B6P5|KV228_HUMAN;sp|P01614|KVD40_HUMAN;sp|A0A087WW87|KV240_HUMAN	Immunoglobulin kappa variable 2D-29 OS=Homo sapiens OX=9606 GN=IGKV2D-29 PE=3 SV=1;Immunoglobulin kappa variable 2-30 OS=Homo sapiens OX=9606 GN=IGKV2-30 PE=3 SV=2;Immunoglobulin kappa variable 2D-28 OS=Homo sapiens OX=9606 GN=IGKV2D-28 PE=1 SV=2;Immunoglo	9	2	25.8	13.143	120	0.00027382	2.2767	0//0	2//0	0//0	0//0	0//0	0//0	36127000	7225500													2916600			4308900			174646	242014	896198	1.16044e+06	1.18623e+06	400182	279126	333732	323723	1.94048e+07	259368	147024
sp|A0A0U1RRL7|MMPOS_HUMAN	MMP24OS	sp|A0A0U1RRL7|MMPOS_HUMAN	sp|A0A0U1RRL7|MMPOS_HUMAN	Protein MMP24OS OS=Homo sapiens OX=9606 GN=MMP24OS PE=1 SV=1	1	2	74.6	7.6794	71	0	47.432	3//0	3//0	3//0	3//0	3//0	3//0	146460000	36615000		476000	222010	167600	745960	966640	2377800	1262200	276530	480950	1624100	8785000	349540	887030	14180000	217070	790800	2805300	3.10244e+06	3662000	3523400	2967200	6862700	4.9061e+06	6882800	3561100	3655200	2568600	2566100	4903200
sp|A0AVT1|UBA6_HUMAN	UBA6	sp|A0AVT1|UBA6_HUMAN;sp|A0AVT1-2|UBA6_HUMAN;sp|A0AVT1-3|UBA6_HUMAN;sp|A0AVT1-4|UBA6_HUMAN	sp|A0AVT1|UBA6_HUMAN;sp|A0AVT1-2|UBA6_HUMAN	Ubiquitin-like modifier-activating enzyme 6 OS=Homo sapiens OX=9606 GN=UBA6 PE=1 SV=1;Isoform 2 of Ubiquitin-like modifier-activating enzyme 6 OS=Homo sapiens OX=9606 GN=UBA6	4	43	59.8	117.97	1052	0	323.31	3//0	3//0	3//0	3//0	3//0	3//0	7534800000	129910000	2287700	1568900	903100	641900	738340	1536200	3079500	3748800	863350	1054200	6615500	42113000	2464500	1903400	45328000	1722300	3261300	10080000	160380000	165450000	169210000	170310000	198220000	165160000	154880000	175530000	157240000	107340000	165640000	350270000
sp|A0FGR8-2|ESYT2_HUMAN	ESYT2	sp|A0FGR8-2|ESYT2_HUMAN;sp|A0FGR8|ESYT2_HUMAN;sp|A0FGR8-6|ESYT2_HUMAN;sp|A0FGR8-4|ESYT2_HUMAN;sp|A0FGR8-5|ESYT2_HUMAN	sp|A0FGR8-2|ESYT2_HUMAN;sp|A0FGR8|ESYT2_HUMAN;sp|A0FGR8-6|ESYT2_HUMAN;sp|A0FGR8-4|ESYT2_HUMAN;sp|A0FGR8-5|ESYT2_HUMAN	Isoform 2 of Extended synaptotagmin-2 OS=Homo sapiens OX=9606 GN=ESYT2;Extended synaptotagmin-2 OS=Homo sapiens OX=9606 GN=ESYT2 PE=1 SV=1;Isoform 6 of Extended synaptotagmin-2 OS=Homo sapiens OX=9606 GN=ESYT2;Isoform 4 of Extended synaptotagmin-2 OS=Homo	5	26	46.4	98.9	893	0	122.23	3//0	3//0	3//0	3//0	3//0	3//0	2382900000	56736000	6054600	3199000	1854500	1659500	1462400	2234900	5625900	5752900	1704700	1132500	12399000	1025100	1160700	3518400	1812600	1248200	3292200	1599200	191040000	170440000	160500000	170820000	149600000	155460000	166670000	184640000	137590000	105570000	190550000	21425000
sp|A1L4H1-2|SRCRL_HUMAN	SSC5D	sp|A1L4H1-2|SRCRL_HUMAN;sp|A1L4H1|SRCRL_HUMAN	sp|A1L4H1-2|SRCRL_HUMAN;sp|A1L4H1|SRCRL_HUMAN	Isoform 2 of Soluble scavenger receptor cysteine-rich domain-containing protein SSC5D OS=Homo sapiens OX=9606 GN=SSC5D;Soluble scavenger receptor cysteine-rich domain-containing protein SSC5D OS=Homo sapiens OX=9606 GN=SSC5D PE=1 SV=3	2	6	11.4	100.56	951	0	6.0204	0//0	0//0	0//0	0//0	0//0	3//0	20427000	444060			267160			117930			58962										500838	627388	18341000	1.0471e+06	1.08583e+06	11539000	470292	254066	7.3241e+06	317027	529106	170665
sp|A2AJT9-3|BCLA3_HUMAN	BCLAF3	sp|A2AJT9-3|BCLA3_HUMAN;sp|A2AJT9-2|BCLA3_HUMAN;sp|A2AJT9|BCLA3_HUMAN	sp|A2AJT9-3|BCLA3_HUMAN;sp|A2AJT9-2|BCLA3_HUMAN;sp|A2AJT9|BCLA3_HUMAN	Isoform 3 of BCLAF1 and THRAP3 family member 3 OS=Homo sapiens OX=9606 GN=BCLAF3;Isoform 2 of BCLAF1 and THRAP3 family member 3 OS=Homo sapiens OX=9606 GN=BCLAF3;BCLAF1 and THRAP3 family member 3 OS=Homo sapiens OX=9606 GN=BCLAF3 PE=1 SV=1	3	2	5	73.186	625	0	3.2904	0//0	1//0	2//1	0//0	1//0	0//0	105210000	3188100											1519900			379350		56953	151420	1080500	224997	995490	663060	1.09178e+06	263947	992424	547560	384041	325084	447614	13921000	682905
sp|A4FU69-3|EFCB5_HUMAN	EFCAB5	sp|A4FU69-3|EFCB5_HUMAN;sp|A4FU69|EFCB5_HUMAN;sp|A4FU69-5|EFCB5_HUMAN;sp|A4FU69-2|EFCB5_HUMAN;sp|A4FU69-4|EFCB5_HUMAN	sp|A4FU69-3|EFCB5_HUMAN;sp|A4FU69|EFCB5_HUMAN	Isoform 3 of EF-hand calcium-binding domain-containing protein 5 OS=Homo sapiens OX=9606 GN=EFCAB5;EF-hand calcium-binding domain-containing protein 5 OS=Homo sapiens OX=9606 GN=EFCAB5 PE=1 SV=3	5	3	3.4	159.09	1379	0.003422	1.6488	1//0	0//0	1//0	1//0	2//0	2//0	139070000	1782900		66179		25572		84317			21531			1136800						448550	202915	7.9347e+06	488957	7925300	536124	7911100	400634	262571	900580	298412	637422	16937000
sp|A5YKK6|CNOT1_HUMAN	CNOT1	sp|A5YKK6|CNOT1_HUMAN;sp|A5YKK6-2|CNOT1_HUMAN;sp|A5YKK6-3|CNOT1_HUMAN;sp|A5YKK6-4|CNOT1_HUMAN	sp|A5YKK6|CNOT1_HUMAN;sp|A5YKK6-2|CNOT1_HUMAN;sp|A5YKK6-3|CNOT1_HUMAN;sp|A5YKK6-4|CNOT1_HUMAN	CCR4-NOT transcription complex subunit 1 OS=Homo sapiens OX=9606 GN=CNOT1 PE=1 SV=2;Isoform 2 of CCR4-NOT transcription complex subunit 1 OS=Homo sapiens OX=9606 GN=CNOT1;Isoform 3 of CCR4-NOT transcription complex subunit 1 OS=Homo sapiens OX=9606 GN=CNOT	4	33	18.4	266.94	2376	0	68.677	3//0	3//0	3//0	3//0	3//0	3//0	1959500000	16329000	171240	233510	46093	58019	163240	976720	327820	395620	83563	59740	594630	5199800	72366	181120	5887900	58408	219740	1599500	31728000	35594000	26625000	30102000	52054000	50843000	35814000	34370000	34105000	17679000	37221000	118680000
sp|A6NDB9|PALM3_HUMAN	PALM3	sp|A6NDB9|PALM3_HUMAN	sp|A6NDB9|PALM3_HUMAN	Paralemmin-3 OS=Homo sapiens OX=9606 GN=PALM3 PE=1 SV=2	1	4	10	71.695	673	0	8.5936	1//1	2//1	1//1	1//0	0//0	0//0	11762000	392080	32484						35025	32233		88476	36333		77206	6722.8		83597			379865	229623	425414	2.62889e+06	787660	359743	716508	365988	345973	1231000	1757400	561827
sp|A6NDG6|PGP_HUMAN	PGP	sp|A6NDG6|PGP_HUMAN	sp|A6NDG6|PGP_HUMAN	Glycerol-3-phosphate phosphatase OS=Homo sapiens OX=9606 GN=PGP PE=1 SV=1	1	8	36.1	34.006	321	0	134.84	3//0	3//0	3//0	3//0	2//1	3//0	690370000	38354000	1922400	416090	1039500	717540	323680	1628300	2886900	1846000	865210	1750900	4791900	1546900	7276600	844330	3846900	2468200	918100	3264300	30149000	20354000	31957000	25763000	24691000	34382000	32451000	33794000	25833000	35477000	42931000	10219000
sp|A6NDU8|CE051_HUMAN	C5orf51	sp|A6NDU8|CE051_HUMAN	sp|A6NDU8|CE051_HUMAN	UPF0600 protein C5orf51 OS=Homo sapiens OX=9606 GN=C5orf51 PE=1 SV=1	1	7	39.5	33.62	294	0	106.31	1//2	0//0	1//0	0//0	3//0	0//0	730390000	42964000	85526			51901			605310					20313000			17446000			4462400	3816600	253376	553731	5641900	446051	1.07654e+06	11003000	832946	568445	468790	188291	7.9527e+07
sp|A6NFQ2-2|TCAF2_HUMAN	TCAF2	sp|A6NFQ2-2|TCAF2_HUMAN;sp|A6NFQ2|TCAF2_HUMAN;sp|A6NFQ2-3|TCAF2_HUMAN	sp|A6NFQ2-2|TCAF2_HUMAN;sp|A6NFQ2|TCAF2_HUMAN;sp|A6NFQ2-3|TCAF2_HUMAN	Isoform 2 of TRPM8 channel-associated factor 2 OS=Homo sapiens OX=9606 GN=TCAF2;TRPM8 channel-associated factor 2 OS=Homo sapiens OX=9606 GN=TCAF2 PE=1 SV=2;Isoform 3 of TRPM8 channel-associated factor 2 OS=Homo sapiens OX=9606 GN=TCAF2	3	2	4.5	92.007	845	0	5.2038	0//0	1//0	0//0	1//1	1//0	0//0	16241000	541360		61812			13042										64663	401840			197704	1953600	683056	417625	2112300	306686	198238	5.81402e+06	712567	205281	882751	133516
sp|A6NHR9|SMHD1_HUMAN	SMCHD1	sp|A6NHR9|SMHD1_HUMAN;sp|A6NHR9-2|SMHD1_HUMAN;sp|A6NHR9-3|SMHD1_HUMAN	sp|A6NHR9|SMHD1_HUMAN;sp|A6NHR9-2|SMHD1_HUMAN	Structural maintenance of chromosomes flexible hinge domain-containing protein 1 OS=Homo sapiens OX=9606 GN=SMCHD1 PE=1 SV=2;Isoform 2 of Structural maintenance of chromosomes flexible hinge domain-containing protein 1 OS=Homo sapiens OX=9606 GN=SMCHD1	3	37	29.3	226.37	2005	0	323.31	2//0	2//0	3//0	3//0	3//0	3//0	2123400000	20223000		102170	12562		92189	43840		238250	30913		140830	9286900		20084	8687200		18812	1548800	520475	10908000	5.7824e+06	347934	27141000	11571000	365538	21978000	9.3596e+06	412852	10611000	227240000
sp|A6NKF1|SAC31_HUMAN	SAC3D1	sp|A6NKF1|SAC31_HUMAN;sp|A6NKF1-2|SAC31_HUMAN	sp|A6NKF1|SAC31_HUMAN	SAC3 domain-containing protein 1 OS=Homo sapiens OX=9606 GN=SAC3D1 PE=1 SV=2	2	3	7.9	43.553	404	0	2.3886	0//0	1//0	0//0	0//0	1//2	0//0	978150000	54342000												1970400	50487000		898080			985600	379150	327682	536115	638049	294945	483109	1.00597e+06	768732	976191	264309	293449	8386300
sp|A9UHW6|MI4GD_HUMAN	MIF4GD	sp|A9UHW6|MI4GD_HUMAN;sp|A9UHW6-2|MI4GD_HUMAN;sp|A9UHW6-3|MI4GD_HUMAN	sp|A9UHW6|MI4GD_HUMAN;sp|A9UHW6-2|MI4GD_HUMAN;sp|A9UHW6-3|MI4GD_HUMAN	MIF4G domain-containing protein OS=Homo sapiens OX=9606 GN=MIF4GD PE=1 SV=1;Isoform 2 of MIF4G domain-containing protein OS=Homo sapiens OX=9606 GN=MIF4GD;Isoform 3 of MIF4G domain-containing protein OS=Homo sapiens OX=9606 GN=MIF4GD	3	3	16.7	25.423	222	0.0029039	1.6907	2//0	1//0	1//2	0//0	1//2	1//1	59377000	3958500	648790					27587	292910		78825		680070	524150	401550	236310	395790		217490	454990	7.057e+06	475936	2.83191e+06	6.49853e+06	429647	2080900	3317600	191786	2446800	1.12248e+06	3154300	1928400
sp|B7ZAQ6-2|GPHRA_HUMAN	GPR89A	sp|B7ZAQ6-2|GPHRA_HUMAN;sp|B7ZAQ6-3|GPHRA_HUMAN;sp|P0CG08|GPHRB_HUMAN;sp|B7ZAQ6|GPHRA_HUMAN	sp|B7ZAQ6-2|GPHRA_HUMAN;sp|B7ZAQ6-3|GPHRA_HUMAN;sp|P0CG08|GPHRB_HUMAN;sp|B7ZAQ6|GPHRA_HUMAN	Isoform 2 of Golgi pH regulator A OS=Homo sapiens OX=9606 GN=GPR89A;Isoform 3 of Golgi pH regulator A OS=Homo sapiens OX=9606 GN=GPR89A;Golgi pH regulator B OS=Homo sapiens OX=9606 GN=GPR89B PE=1 SV=1;Golgi pH regulator A OS=Homo sapiens OX=9606 GN=GPR89A	4	2	7.5	38.484	335	0.0099414	1.1153	1//1	0//0	0//0	2//0	1//1	0//0	50662000	2814600	210710	98361			113070		153420					1840000			399030				3786400	2933100	723794	2.79026e+06	3841800	147531	3430800	2.03192e+06	837438	797660	398354	236949
sp|C4AMC7|WASH3_HUMAN	WASH3P	sp|C4AMC7|WASH3_HUMAN;sp|Q6VEQ5|WASH2_HUMAN;sp|Q9NQA3|WASH6_HUMAN;sp|A8K0Z3|WASH1_HUMAN	sp|C4AMC7|WASH3_HUMAN;sp|Q6VEQ5|WASH2_HUMAN;sp|Q9NQA3|WASH6_HUMAN;sp|A8K0Z3|WASH1_HUMAN	Putative WAS protein family homolog 3 OS=Homo sapiens OX=9606 GN=WASH3P PE=1 SV=2;WAS protein family homolog 2 OS=Homo sapiens OX=9606 GN=WASH2P PE=2 SV=2;WAS protein family homolog 6 OS=Homo sapiens OX=9606 GN=WASH6P PE=1 SV=3;WASH complex subunit 1 OS=Ho	4	2	8.2	49.994	463	0	21.276	0//0	0//0	1//0	0//0	3//0	0//0	14068000	781540															695490		86058
sp|C9JLW8|MCRI1_HUMAN	MCRIP1	sp|C9JLW8|MCRI1_HUMAN	sp|C9JLW8|MCRI1_HUMAN	Mapk-regulated corepressor-interacting protein 1 OS=Homo sapiens OX=9606 GN=MCRIP1 PE=1 SV=1	1	3	34	10.92	97	0.001328	1.7833	2//1	3//0	1//0	0//0	0//0	1//0	698520000	99788000	20257000			8577000		45797	60992000			837730	549620		4971600			3557600			48689000	182552	484206	6.4411e+07	520952	66884000	9.913e+07	207788	290189	93902000	89817000	206252
sp|E9PAV3|NACAM_HUMAN	NACA	sp|E9PAV3|NACAM_HUMAN;sp|E9PAV3-2|NACAM_HUMAN;sp|Q13765|NACA_HUMAN;sp|Q9BZK3|NACP4_HUMAN	sp|E9PAV3|NACAM_HUMAN;sp|E9PAV3-2|NACAM_HUMAN;sp|Q13765|NACA_HUMAN	Nascent polypeptide-associated complex subunit alpha, muscle-specific form OS=Homo sapiens OX=9606 GN=NACA PE=1 SV=1;Isoform skNAC-2 of Nascent polypeptide-associated complex subunit alpha, muscle-specific form OS=Homo sapiens OX=9606 GN=NACA;Nascent polyp	4	7	4.9	205.42	2078	0	323.31	3//0	3//0	3//0	3//0	3//0	3//0	4922400000	47790000	2000600	1253200	761110	557740	656500	1620500	3767100	3317700	1006600	2737300	5789900	4955200	5035700	2123900	4176800	1947300	1540800	4541900	192070000	171300000	169810000	151540000	250250000	237880000	260850000	268720000	211080000	284190000	242060000	122090000
sp|O00116|ADAS_HUMAN	AGPS	sp|O00116|ADAS_HUMAN	sp|O00116|ADAS_HUMAN	Alkyldihydroxyacetonephosphate synthase, peroxisomal OS=Homo sapiens OX=9606 GN=AGPS PE=1 SV=1	1	2	4.1	72.911	658	0.0092426	1.1873	1//0	0//0	0//0	1//0	1//0	0//0	1367900	40232							40232																		907370
sp|O00139-2|KIF2A_HUMAN	KIF2A	sp|O00139-2|KIF2A_HUMAN	sp|O00139-2|KIF2A_HUMAN	Isoform 2 of Kinesin-like protein KIF2A OS=Homo sapiens OX=9606 GN=KIF2A	1	10	20.5	75.042	660	0	89.711	3//0	3//0	3//0	3//0	3//0	3//0	747130000	24101000	286610	134510	72852	7923.7	198770	40216	536660	213150	94273	35146	631340	9998700	75171	179230	8338400	207580	293560	2756700	17770000	9205900	7111700	3678800	18931000	7020300	9.4585e+06	7748900	7.0487e+06	4784500	10195000	7.3746e+07
sp|O00148|DX39A_HUMAN	DDX39A	sp|O00148|DX39A_HUMAN;sp|O00148-2|DX39A_HUMAN;sp|O00148-3|DX39A_HUMAN	sp|O00148|DX39A_HUMAN;sp|O00148-2|DX39A_HUMAN;sp|O00148-3|DX39A_HUMAN	ATP-dependent RNA helicase DDX39A OS=Homo sapiens OX=9606 GN=DDX39A PE=1 SV=2;Isoform 2 of ATP-dependent RNA helicase DDX39A OS=Homo sapiens OX=9606 GN=DDX39A;Isoform 3 of ATP-dependent RNA helicase DDX39A OS=Homo sapiens OX=9606 GN=DDX39A	3	24	64.4	49.129	427	0	251.07	3//0	3//0	3//0	3//0	3//0	3//0	11145000000	530730000	15401000	9120000	6964000	4949400	3674600	9501700	22040000	21794000	9092500	12427000	44318000	141770000	23104000	14682000	120500000	12593000	10031000	48761000	315390000	278110000	310900000	303400000	155460000	301110000	357320000	393080000	334510000	385240000	399670000	505840000
sp|O00151|PDLI1_HUMAN	PDLIM1	sp|O00151|PDLI1_HUMAN	sp|O00151|PDLI1_HUMAN	PDZ and LIM domain protein 1 OS=Homo sapiens OX=9606 GN=PDLIM1 PE=1 SV=4	1	21	81.5	36.071	329	0	323.31	3//0	3//0	3//0	3//0	3//0	3//0	13896000000	868530000	31796000	23155000	12082000	10000000	12564000	23463000	65807000	53024000	17827000	34746000	92810000	98085000	107310000	33537000	111810000	43880000	25915000	70717000	511630000	507540000	422250000	460890000	601470000	5.8011e+08	6.4939e+08	587260000	5.1565e+08	658090000	627030000	360490000
sp|O00154-4|BACH_HUMAN	ACOT7	sp|O00154-4|BACH_HUMAN;sp|O00154-6|BACH_HUMAN;sp|O00154-7|BACH_HUMAN;sp|O00154|BACH_HUMAN;sp|O00154-5|BACH_HUMAN;sp|O00154-2|BACH_HUMAN;sp|O00154-3|BACH_HUMAN	sp|O00154-4|BACH_HUMAN;sp|O00154-6|BACH_HUMAN;sp|O00154-7|BACH_HUMAN;sp|O00154|BACH_HUMAN;sp|O00154-5|BACH_HUMAN;sp|O00154-2|BACH_HUMAN;sp|O00154-3|BACH_HUMAN	Isoform 4 of Cytosolic acyl coenzyme A thioester hydrolase OS=Homo sapiens OX=9606 GN=ACOT7;Isoform 6 of Cytosolic acyl coenzyme A thioester hydrolase OS=Homo sapiens OX=9606 GN=ACOT7;Isoform 7 of Cytosolic acyl coenzyme A thioester hydrolase OS=Homo sapie	7	18	74	37.419	338	0	220.55	3//0	3//0	3//0	3//0	3//0	3//0	11986000000	665890000	20424000	13409000	9316500	5460100	5448000	11022000	25326000	27296000	9394600	14571000	59451000	156800000	31150000	25867000	145060000	16618000	15479000	73804000	355600000	349180000	332760000	345160000	221510000	331410000	412700000	393000000	350020000	408770000	420490000	4.9891e+08
sp|O00159-3|MYO1C_HUMAN	MYO1C	sp|O00159-3|MYO1C_HUMAN;sp|O00159|MYO1C_HUMAN	sp|O00159-3|MYO1C_HUMAN;sp|O00159|MYO1C_HUMAN	Isoform 3 of Unconventional myosin-Ic OS=Homo sapiens OX=9606 GN=MYO1C;Unconventional myosin-Ic OS=Homo sapiens OX=9606 GN=MYO1C PE=1 SV=4	2	63	61.7	119.63	1044	0	323.31	3//0	3//0	3//0	3//0	3//0	3//0	45766000000	832100000	48225000	27704000	17618000	17045000	13858000	18544000	53891000	49045000	17581000	30978000	91717000	121850000	33996000	31768000	126490000	25201000	27643000	78957000	2481600000	2002400000	1979000000	2521900000	2133700000	1656100000	1947000000	2054000000	1787700000	2129500000	2139700000	1484300000
sp|O00161|SNP23_HUMAN	SNAP23	sp|O00161|SNP23_HUMAN;sp|O00161-2|SNP23_HUMAN	sp|O00161|SNP23_HUMAN;sp|O00161-2|SNP23_HUMAN	Synaptosomal-associated protein 23 OS=Homo sapiens OX=9606 GN=SNAP23 PE=1 SV=1;Isoform SNAP-23b of Synaptosomal-associated protein 23 OS=Homo sapiens OX=9606 GN=SNAP23	2	13	71.1	23.354	211	0	323.31	3//0	3//0	3//0	3//0	3//0	3//0	4644000000	387000000	30442000	20887000	17318000	10816000	12331000	16608000	24771000	20226000	11782000	19687000	41303000	42532000	22869000	16804000	35473000	14121000	9440400	19586000	285520000	290170000	345550000	330730000	413510000	264410000	216440000	207740000	226150000	246400000	195020000	139900000
sp|O00170|AIP_HUMAN	AIP	sp|O00170|AIP_HUMAN	sp|O00170|AIP_HUMAN	AH receptor-interacting protein OS=Homo sapiens OX=9606 GN=AIP PE=1 SV=2	1	9	44.5	37.636	330	0	133.17	3//0	3//0	3//0	3//0	3//0	3//0	1403000000	77944000	2368500	2279800	1006500	782280	1055100	1469600	3719100	3563400	1378700	2030500	10283000	10440000	5450800	2240300	17743000	2753500	2624400	6755100	5.7613e+07	48518000	40958000	46824000	79928000	44639000	4.9291e+07	4.8941e+07	49247000	47945000	6.1916e+07	45989000
sp|O00178|GTPB1_HUMAN	GTPBP1	sp|O00178|GTPB1_HUMAN	sp|O00178|GTPB1_HUMAN	GTP-binding protein 1 OS=Homo sapiens OX=9606 GN=GTPBP1 PE=1 SV=3	1	11	35.3	72.453	669	0	57.166	2//1	3//0	3//0	1//0	3//0	2//0	786220000	28079000	260290			71768		434450	573870	127200	174900	100620	207310	11374000	145150	142870	10833000	293820	258660	3081300	11031000	279809	1.29862e+07	10050000	622908	8.2002e+06	11714000	10001000	14003000	6888900	8059000	6.3118e+07
sp|O00186|STXB3_HUMAN	STXBP3	sp|O00186|STXB3_HUMAN	sp|O00186|STXB3_HUMAN	Syntaxin-binding protein 3 OS=Homo sapiens OX=9606 GN=STXBP3 PE=1 SV=2	1	21	51.2	67.764	592	0	296.76	3//0	3//0	3//0	3//0	3//0	3//0	3252400000	108410000	6784300	3459300	2006700	2351600	1202500	2514500	6266500	4711200	1693800	5428800	14106000	15655000	6380900	4502800	17127000	2801100	3206600	8213000	169040000	167510000	147270000	170090000	112560000	128220000	122460000	123370000	112800000	159680000	140140000	99813000
sp|O00193|SMAP_HUMAN	SMAP	sp|O00193|SMAP_HUMAN	sp|O00193|SMAP_HUMAN	Small acidic protein OS=Homo sapiens OX=9606 GN=SMAP PE=1 SV=1	1	2	21.3	20.332	183	0	83.448	3//0	3//0	3//0	3//0	3//0	3//0	197180000	39436000	1708300	1471600	1137800	557250	516160	1351800	4437300	2760400	1497000	2460600	3966500	3314300	5569700	2066700	2106000	1846800	924620	1743400	8.2744e+06	8854500	11881000	12833000	5779300	8.7837e+06	11834000	12791000	15805000	12456000	8159700	3832300
sp|O00203-3|AP3B1_HUMAN	AP3B1	sp|O00203-3|AP3B1_HUMAN;sp|O00203|AP3B1_HUMAN;sp|Q13367|AP3B2_HUMAN;sp|Q13367-4|AP3B2_HUMAN;sp|Q13367-3|AP3B2_HUMAN	sp|O00203-3|AP3B1_HUMAN;sp|O00203|AP3B1_HUMAN	Isoform 2 of AP-3 complex subunit beta-1 OS=Homo sapiens OX=9606 GN=AP3B1;AP-3 complex subunit beta-1 OS=Homo sapiens OX=9606 GN=AP3B1 PE=1 SV=3	5	24	29.9	116.19	1045	0	182.13	3//0	3//0	3//0	3//0	3//0	3//0	2903600000	51849000	998710	1039800	659620	429340	1155300	805300	1849600	1887900	694150	704030	3498300	13569000	1214600	1406600	13941000	902030	1037800	6056100	7.1097e+07	8.41e+07	86565000	84844000	120710000	7.4465e+07	77312000	95424000	7.515e+07	78960000	89232000	119430000
sp|O00221|IKBE_HUMAN	NFKBIE	sp|O00221|IKBE_HUMAN	sp|O00221|IKBE_HUMAN	NF-kappa-B inhibitor epsilon OS=Homo sapiens OX=9606 GN=NFKBIE PE=1 SV=3	1	8	28.4	52.863	500	0	12.383	1//0	0//0	2//0	1//0	3//0	0//0	190600000	7059200					38264						115980	3676400			2769500			459050	714030	237534	429400	579183	287337	1.42678e+06	358835	293914	464857	295622	8381600	17654000
sp|O00231|PSD11_HUMAN	PSMD11	sp|O00231|PSD11_HUMAN;sp|O00231-2|PSD11_HUMAN	sp|O00231|PSD11_HUMAN;sp|O00231-2|PSD11_HUMAN	26S proteasome non-ATPase regulatory subunit 11 OS=Homo sapiens OX=9606 GN=PSMD11 PE=1 SV=3;Isoform 2 of 26S proteasome non-ATPase regulatory subunit 11 OS=Homo sapiens OX=9606 GN=PSMD11	2	26	67.1	47.463	422	0	315.84	3//0	3//0	3//0	3//0	3//0	3//0	11264000000	417200000	10818000	10185000	4875800	3819000	5420800	6089900	17860000	18194000	5871500	7150600	27014000	102220000	12932000	10645000	115210000	9155800	9162400	40573000	326330000	346770000	329140000	282930000	348320000	307050000	322450000	361110000	316830000	315000000	311300000	512880000
sp|O00232|PSD12_HUMAN	PSMD12	sp|O00232|PSD12_HUMAN;sp|O00232-2|PSD12_HUMAN	sp|O00232|PSD12_HUMAN;sp|O00232-2|PSD12_HUMAN	26S proteasome non-ATPase regulatory subunit 12 OS=Homo sapiens OX=9606 GN=PSMD12 PE=1 SV=3;Isoform 2 of 26S proteasome non-ATPase regulatory subunit 12 OS=Homo sapiens OX=9606 GN=PSMD12	2	26	64.3	52.904	456	0	323.31	3//0	3//0	3//0	3//0	3//0	3//0	6260800000	250430000	5948000	4906400	2556100	1396800	2674300	2881000	8341100	10251000	2813800	2838900	15204000	63720000	7644900	4602700	79495000	4680400	4670800	25806000	176200000	183200000	185360000	144870000	175120000	149860000	161840000	190880000	156810000	124270000	175240000	274750000
sp|O00233|PSMD9_HUMAN	PSMD9	sp|O00233|PSMD9_HUMAN;sp|O00233-2|PSMD9_HUMAN;sp|O00233-3|PSMD9_HUMAN	sp|O00233|PSMD9_HUMAN;sp|O00233-2|PSMD9_HUMAN	26S proteasome non-ATPase regulatory subunit 9 OS=Homo sapiens OX=9606 GN=PSMD9 PE=1 SV=3;Isoform p27-S of 26S proteasome non-ATPase regulatory subunit 9 OS=Homo sapiens OX=9606 GN=PSMD9	3	7	35.9	24.682	223	0	54.227	3//0	3//0	3//0	3//0	3//0	3//0	584510000	53137000	2532000	590260	497530	807290	712740	1300600	4470300	2133100	779250	1749500	3370100	8930100	4326500	1278000	13928000	1809700	908630	3013200	20495000	17429000	15880000	15734000	27233000	20400000	21815000	20452000	14594000	16401000	17622000	25386000
sp|O00244|ATOX1_HUMAN	ATOX1	sp|O00244|ATOX1_HUMAN	sp|O00244|ATOX1_HUMAN	Copper transport protein ATOX1 OS=Homo sapiens OX=9606 GN=ATOX1 PE=1 SV=1	1	2	38.2	7.4016	68	0	25.646	1//0	2//1	1//2	1//0	2//0	2//0	123710000	30928000										3411100	5429200	1438000	9348500	3676100		3143700	2878000	1603700	278468	1.7778e+06	495520	308231	810144	342640	532277	379300	786418	10988000	19174000	7191500
sp|O00255-3|MEN1_HUMAN	MEN1	sp|O00255-3|MEN1_HUMAN;sp|O00255-2|MEN1_HUMAN;sp|O00255|MEN1_HUMAN	sp|O00255-3|MEN1_HUMAN;sp|O00255-2|MEN1_HUMAN;sp|O00255|MEN1_HUMAN	Isoform 3 of Menin OS=Homo sapiens OX=9606 GN=MEN1;Isoform 2 of Menin OS=Homo sapiens OX=9606 GN=MEN1;Menin OS=Homo sapiens OX=9606 GN=MEN1 PE=1 SV=4	3	2	9.4	63.747	575	0	15.119	0//0	0//0	0//0	0//0	2//0	0//0	104710000	3878200												1875000			2003100				177146	405853	338169	276431	608611	388607	296302	529842	492753	767948	462062	10277000
sp|O00264|PGRC1_HUMAN	PGRMC1	sp|O00264|PGRC1_HUMAN;sp|O00264-2|PGRC1_HUMAN	sp|O00264|PGRC1_HUMAN;sp|O00264-2|PGRC1_HUMAN	Membrane-associated progesterone receptor component 1 OS=Homo sapiens OX=9606 GN=PGRMC1 PE=1 SV=3;Isoform 2 of Membrane-associated progesterone receptor component 1 OS=Homo sapiens OX=9606 GN=PGRMC1	2	7	56.4	21.671	195	0	141.31	3//0	3//0	3//0	3//0	3//0	3//0	1755500000	219440000	9219900	8171000	5211700	3879000	2518700	9030500	13188000	16015000	6990600	5398000	32701000	22160000	5856200	15032000	35944000	4269300	8771000	15082000	8.8578e+07	95873000	9.2307e+07	7.8835e+07	6.7463e+07	102100000	8.8051e+07	93064000	85675000	69715000	8.2091e+07	44809000
sp|O00267-2|SPT5H_HUMAN	SUPT5H	sp|O00267-2|SPT5H_HUMAN;sp|O00267|SPT5H_HUMAN	sp|O00267-2|SPT5H_HUMAN;sp|O00267|SPT5H_HUMAN	Isoform 2 of Transcription elongation factor SPT5 OS=Homo sapiens OX=9606 GN=SUPT5H;Transcription elongation factor SPT5 OS=Homo sapiens OX=9606 GN=SUPT5H PE=1 SV=1	2	16	29.1	120.5	1083	0	323.31	3//0	3//0	3//0	3//0	3//0	2//1	891480000	17480000		95452	6934.7		208790	45388	23961	171880	39471	146280	252000	6501900	818670	236080	6546500	264470	228840	1893500	361200	12933000	4523400	985915	27742000	10993000	7.2035e+06	9.598e+06	7.8279e+06	9279500	8.952e+06	8.0355e+07
sp|O00273|DFFA_HUMAN	DFFA	sp|O00273|DFFA_HUMAN;sp|O00273-2|DFFA_HUMAN	sp|O00273|DFFA_HUMAN;sp|O00273-2|DFFA_HUMAN	DNA fragmentation factor subunit alpha OS=Homo sapiens OX=9606 GN=DFFA PE=1 SV=1;Isoform DFF35 of DNA fragmentation factor subunit alpha OS=Homo sapiens OX=9606 GN=DFFA	2	4	17.2	36.521	331	0	7.1304	1//2	1//0	0//0	1//1	3//0	0//0	107630000	5665000	41925	129040		12204			224860	307270				2229300			2468300			252060	305170	525138	319378	1.12096e+06	549859	962187	133701	252278	310598	1.23777e+06	410723	8.5625e+06
sp|O00287|RFXAP_HUMAN	RFXAP	sp|O00287|RFXAP_HUMAN	sp|O00287|RFXAP_HUMAN	Regulatory factor X-associated protein OS=Homo sapiens OX=9606 GN=RFXAP PE=1 SV=1	1	2	13.2	28.232	272	0	30.47	0//0	0//0	1//1	0//0	2//1	0//0	24706000	3088300											189230	1497100			1139800		59415	202830	871926	500776	998634	342003	1.31035e+06	913009	1.38297e+06	508936	472197	459251	1090800	1839900
sp|O00291-3|HIP1_HUMAN	HIP1	sp|O00291-3|HIP1_HUMAN;sp|O00291|HIP1_HUMAN;sp|O00291-4|HIP1_HUMAN	sp|O00291-3|HIP1_HUMAN;sp|O00291|HIP1_HUMAN;sp|O00291-4|HIP1_HUMAN	Isoform 3 of Huntingtin-interacting protein 1 OS=Homo sapiens OX=9606 GN=HIP1;Huntingtin-interacting protein 1 OS=Homo sapiens OX=9606 GN=HIP1 PE=1 SV=5;Isoform 4 of Huntingtin-interacting protein 1 OS=Homo sapiens OX=9606 GN=HIP1	3	23	39	110.66	986	0	182.21	3//0	3//0	3//0	3//0	3//0	3//0	1628400000	30155000	631360	480080	160230	198270	296720	201840	840430	746590	198020	485800	2386700	7485600	1394300	891580	9868300	669970	717170	2502300	40475000	42961000	30242000	36771000	55427000	27360000	38616000	42689000	34675000	34422000	48613000	68398000
sp|O00299|CLIC1_HUMAN	CLIC1	sp|O00299|CLIC1_HUMAN	sp|O00299|CLIC1_HUMAN	Chloride intracellular channel protein 1 OS=Homo sapiens OX=9606 GN=CLIC1 PE=1 SV=4	1	17	81.3	26.922	241	0	323.31	3//0	3//0	3//0	3//0	3//0	3//0	29795000000	1986300000	91964000	54423000	49337000	26834000	29162000	56443000	118530000	100650000	48854000	78009000	204400000	297940000	162730000	85224000	259760000	71720000	54964000	195360000	1227900000	1127400000	1369300000	1301900000	9.8891e+08	1229400000	1307900000	1318000000	1239400000	1277200000	1353300000	1085000000
sp|O00303|EIF3F_HUMAN	EIF3F	sp|O00303|EIF3F_HUMAN	sp|O00303|EIF3F_HUMAN	Eukaryotic translation initiation factor 3 subunit F OS=Homo sapiens OX=9606 GN=EIF3F PE=1 SV=1	1	10	42.9	37.563	357	0	323.31	3//0	3//0	3//0	3//0	3//0	3//0	4395800000	293050000	8227400	6769000	4411200	2236600	1880700	4743900	13159000	14663000	4310000	3822400	20355000	71072000	11232000	8093900	77986000	5109800	5461800	29519000	115720000	122850000	121070000	91555000	9.1274e+07	119990000	139500000	151830000	117020000	101820000	144390000	199670000
sp|O00391-2|QSOX1_HUMAN	QSOX1	sp|O00391-2|QSOX1_HUMAN;sp|O00391|QSOX1_HUMAN	sp|O00391-2|QSOX1_HUMAN;sp|O00391|QSOX1_HUMAN	Isoform 2 of Sulfhydryl oxidase 1 OS=Homo sapiens OX=9606 GN=QSOX1;Sulfhydryl oxidase 1 OS=Homo sapiens OX=9606 GN=QSOX1 PE=1 SV=3	2	8	21.2	66.86	604	0	46.526	3//0	1//1	1//2	2//0	3//0	3//0	184220000	4723700	264110	131970	26912	183890	103170	246300	224840		373680		67181	350450	113570	32995	285890	171250	140090	2007400	10952000	8.4182e+06	4989900	15068000	6.9969e+06	12327000	9.5119e+06	9.02242e+06	19211000	5.29699e+06	5.8702e+06	9.4514e+06
sp|O00399|DCTN6_HUMAN	DCTN6	sp|O00399|DCTN6_HUMAN	sp|O00399|DCTN6_HUMAN	Dynactin subunit 6 OS=Homo sapiens OX=9606 GN=DCTN6 PE=1 SV=1	1	3	22.1	20.747	190	0.0059601	1.3645	1//1	1//2	1//2	0//0	1//2	0//0	118580000	19764000	1230400						636690			126330	2429600	5888000	227940	896070	5715600	60159	848900	1704200	646418	344494	443105	572509	482654	583927	223720	801031	1.05532e+06	736570	302983	161608
sp|O00401|WASL_HUMAN	WASL	sp|O00401|WASL_HUMAN	sp|O00401|WASL_HUMAN	Neural Wiskott-Aldrich syndrome protein OS=Homo sapiens OX=9606 GN=WASL PE=1 SV=2	1	11	35.2	54.826	505	0	27.795	3//0	3//0	3//0	2//0	3//0	3//0	869430000	39520000	387060	323600	225800	105130		258040	612610	986850	208200	471000	3222800	11059000	1593300	687140	13903000	520050	865870	4090000	14134000	13881000	11671000	10415000	2.25271e+07	12157000	16553000	21298000	11906000	15939000	31536000	40060000
sp|O00410|IPO5_HUMAN	IPO5	sp|O00410|IPO5_HUMAN;sp|O00410-3|IPO5_HUMAN;sp|O00410-2|IPO5_HUMAN	sp|O00410|IPO5_HUMAN;sp|O00410-3|IPO5_HUMAN;sp|O00410-2|IPO5_HUMAN	Importin-5 OS=Homo sapiens OX=9606 GN=IPO5 PE=1 SV=4;Isoform 3 of Importin-5 OS=Homo sapiens OX=9606 GN=IPO5;Isoform 2 of Importin-5 OS=Homo sapiens OX=9606 GN=IPO5	3	47	65.6	123.63	1097	0	323.31	3//0	3//0	3//0	3//0	3//0	3//0	22383000000	422320000	17590000	9268600	7101800	5817200	3945200	8832500	25494000	23830000	9273400	15132000	44401000	61768000	30146000	16575000	79827000	13344000	13202000	36776000	8.9571e+08	7.5757e+08	7.3741e+08	8.6883e+08	582800000	7.9987e+08	9.0396e+08	1062100000	911850000	843430000	1046400000	7.1727e+08
sp|O00422|SAP18_HUMAN	SAP18	sp|O00422|SAP18_HUMAN;sp|O00422-2|SAP18_HUMAN	sp|O00422|SAP18_HUMAN;sp|O00422-2|SAP18_HUMAN	Histone deacetylase complex subunit SAP18 OS=Homo sapiens OX=9606 GN=SAP18 PE=1 SV=1;Isoform 2 of Histone deacetylase complex subunit SAP18 OS=Homo sapiens OX=9606 GN=SAP18	2	2	19.6	17.561	153	0	5.8297	0//0	0//0	0//0	0//0	2//1	0//0	225580000	18798000												7671800			10527000			599500	568915	464439	1.14838e+06	523998	322906	369833	308021	363337	872998	518381	202563	21247000
sp|O00425|IF2B3_HUMAN	IGF2BP3	sp|O00425|IF2B3_HUMAN;sp|O00425-2|IF2B3_HUMAN	sp|O00425|IF2B3_HUMAN;sp|O00425-2|IF2B3_HUMAN	Insulin-like growth factor 2 mRNA-binding protein 3 OS=Homo sapiens OX=9606 GN=IGF2BP3 PE=1 SV=2;Isoform 2 of Insulin-like growth factor 2 mRNA-binding protein 3 OS=Homo sapiens OX=9606 GN=IGF2BP3	2	7	21.4	63.704	579	0	42.539	3//0	0//0	1//0	2//1	3//0	0//0	783720000	27025000	182500			60044	30367		311830	478310			122960	10910000			12233000			2695800	4095700	5.48587e+06	790174	4537300	2291500	223245	5290600	10912000	312929	244461	1746600	7.1056e+07
sp|O00429-4|DNM1L_HUMAN	DNM1L	sp|O00429-4|DNM1L_HUMAN;sp|O00429-9|DNM1L_HUMAN	sp|O00429-4|DNM1L_HUMAN;sp|O00429-9|DNM1L_HUMAN	Isoform 3 of Dynamin-1-like protein OS=Homo sapiens OX=9606 GN=DNM1L;Isoform 9 of Dynamin-1-like protein OS=Homo sapiens OX=9606 GN=DNM1L	2	31	60.4	78.099	699	0	323.31	3//0	3//0	3//0	3//0	3//0	3//0	5534100000	112940000	3161000	2339200	1296600	906300	1434000	1560700	4963200	4934700	1553900	2323000	11047000	22282000	4382900	5089700	30276000	2405000	2817200	10169000	160740000	158390000	160470000	145780000	207540000	148800000	177580000	174650000	175120000	148120000	200470000	237020000
sp|O00442|RTCA_HUMAN	RTCA	sp|O00442|RTCA_HUMAN;sp|O00442-2|RTCA_HUMAN	sp|O00442|RTCA_HUMAN;sp|O00442-2|RTCA_HUMAN	RNA 3-terminal phosphate cyclase OS=Homo sapiens OX=9606 GN=RTCA PE=1 SV=1;Isoform 2 of RNA 3-terminal phosphate cyclase OS=Homo sapiens OX=9606 GN=RTCA	2	6	27.9	39.336	366	0	10.459	1//2	0//0	0//0	1//1	3//0	0//0	279330000	14702000	258650			58604	100610		200540	191300				6551600			5547900			1792400	13262000	506534	848690	7.3525e+06	502202	438129	12207000	323435	882735	329081	168127	20213000
sp|O00461|GOLI4_HUMAN	GOLIM4	sp|O00461|GOLI4_HUMAN	sp|O00461|GOLI4_HUMAN	Golgi integral membrane protein 4 OS=Homo sapiens OX=9606 GN=GOLIM4 PE=1 SV=1	1	3	6.6	81.879	696	0	9.6559	2//0	0//0	1//1	3//0	3//0	3//0	89843000	2364300	31987	28869	104770		9696.2	33889	32663	56380	57279		37856	707350		13722	937210			312610	2495300	4059000	5.1679e+06	3.00635e+06	3109300	2694800	3069500	1529400	3566900	582642	1904500	4.9468e+06
sp|O00468-6|AGRIN_HUMAN	AGRN	sp|O00468-6|AGRIN_HUMAN;sp|O00468-7|AGRIN_HUMAN;sp|O00468-3|AGRIN_HUMAN;sp|O00468-5|AGRIN_HUMAN;sp|O00468-4|AGRIN_HUMAN;sp|O00468|AGRIN_HUMAN;sp|O00468-2|AGRIN_HUMAN	sp|O00468-6|AGRIN_HUMAN;sp|O00468-7|AGRIN_HUMAN;sp|O00468-3|AGRIN_HUMAN;sp|O00468-5|AGRIN_HUMAN;sp|O00468-4|AGRIN_HUMAN;sp|O00468|AGRIN_HUMAN;sp|O00468-2|AGRIN_HUMAN	Isoform 6 of Agrin OS=Homo sapiens OX=9606 GN=AGRN;Isoform 7 of Agrin OS=Homo sapiens OX=9606 GN=AGRN;Isoform 3 of Agrin OS=Homo sapiens OX=9606 GN=AGRN;Isoform 5 of Agrin OS=Homo sapiens OX=9606 GN=AGRN;Isoform 4 of Agrin OS=Homo sapiens OX=9606 GN=AGRN;A	7	64	47.2	214.84	2045	0	323.31	3//0	3//0	3//0	3//0	3//0	3//0	13486000000	162480000	8659500	5948800	2427500	2477400	3156700	2639900	10517000	3889000	2829300	3960200	1269100	27663000	6828800	715730	42584000	5693800	828540	30394000	645590000	6.3848e+08	432780000	5.5922e+08	661550000	395460000	572510000	303920000	5.0244e+08	419710000	115400000	449710000
sp|O00469|PLOD2_HUMAN	PLOD2	sp|O00469|PLOD2_HUMAN;sp|O00469-2|PLOD2_HUMAN;sp|O00469-3|PLOD2_HUMAN	sp|O00469|PLOD2_HUMAN;sp|O00469-2|PLOD2_HUMAN;sp|O00469-3|PLOD2_HUMAN	Procollagen-lysine,2-oxoglutarate 5-dioxygenase 2 OS=Homo sapiens OX=9606 GN=PLOD2 PE=1 SV=2;Isoform 2 of Procollagen-lysine,2-oxoglutarate 5-dioxygenase 2 OS=Homo sapiens OX=9606 GN=PLOD2;Isoform 3 of Procollagen-lysine,2-oxoglutarate 5-dioxygenase 2 OS=H	3	11	19.8	84.685	737	0	31.302	3//0	3//0	3//0	3//0	3//0	3//0	576750000	15588000	698040	465000	199580	163060	576960	449710	1156800	1039900	272480	115600	1250600	3142900	186550	485840	3523000	123020	365510	1373100	19474000	20681000	23857000	16492000	47719000	27861000	25121000	29490000	25206000	9.6051e+06	19460000	24847000
sp|O00471|EXOC5_HUMAN	EXOC5	sp|O00471|EXOC5_HUMAN	sp|O00471|EXOC5_HUMAN	Exocyst complex component 5 OS=Homo sapiens OX=9606 GN=EXOC5 PE=1 SV=1	1	13	29.1	81.852	708	0	49.488	2//1	3//0	3//0	3//0	3//0	2//1	1514700000	36943000	483140	778780	86262	113110	44933	118490	646040	1073900	61246	90547	3286200	11922000	180150	764680	11560000	116090	825790	4792700	36361000	39543000	32606000	22038000	4.1269e+06	4986800	22259000	44941000	22562000	6.21e+06	47950000	8.5918e+07
sp|O00478-2|BT3A3_HUMAN	BTN3A3	sp|O00478-2|BT3A3_HUMAN;sp|O00478|BT3A3_HUMAN;sp|P78410-3|BT3A2_HUMAN;sp|P78410-2|BT3A2_HUMAN;sp|P78410|BT3A2_HUMAN;sp|O00481-2|BT3A1_HUMAN;sp|O00481-3|BT3A1_HUMAN;sp|O00481-4|BT3A1_HUMAN;sp|O00481|BT3A1_HUMAN	sp|O00478-2|BT3A3_HUMAN;sp|O00478|BT3A3_HUMAN	Isoform 2 of Butyrophilin subfamily 3 member A3 OS=Homo sapiens OX=9606 GN=BTN3A3;Butyrophilin subfamily 3 member A3 OS=Homo sapiens OX=9606 GN=BTN3A3 PE=1 SV=1	9	4	12.7	59.687	535	0	4.4696	3//0	2//1	2//1	2//1	1//0	2//1	74959000	3259100	494140	134940	139260	200520	63698	115780	340660	202610	50751		924250		65178	67655		125380	239570	94695	6310500	4599000	5399400	7309200	4281200	5939400	3956000	5083300	3472400	8.1074e+06	7548400	436659
sp|O00487|PSDE_HUMAN	PSMD14	sp|O00487|PSDE_HUMAN	sp|O00487|PSDE_HUMAN	26S proteasome non-ATPase regulatory subunit 14 OS=Homo sapiens OX=9606 GN=PSMD14 PE=1 SV=1	1	13	71.3	34.577	310	0	190.98	3//0	3//0	3//0	3//0	3//0	3//0	4266700000	304760000	6230100	5781700	2626600	1632900	2919700	4020100	7926700	10683000	2192700	2823900	18060000	88216000	7391900	5539400	104590000	4684700	5276700	24165000	9.5479e+07	116190000	105690000	77502000	131190000	9.6465e+07	8.9539e+07	112350000	84898000	8.9323e+07	9.3052e+07	187080000
sp|O00499-9|BIN1_HUMAN	BIN1	sp|O00499-9|BIN1_HUMAN;sp|O00499-7|BIN1_HUMAN;sp|O00499-4|BIN1_HUMAN;sp|O00499-6|BIN1_HUMAN;sp|O00499-3|BIN1_HUMAN;sp|O00499-2|BIN1_HUMAN;sp|O00499-5|BIN1_HUMAN;sp|O00499|BIN1_HUMAN;sp|O00499-10|BIN1_HUMAN;sp|O00499-8|BIN1_HUMAN;sp|O00499-11|BIN1_HUMAN	sp|O00499-9|BIN1_HUMAN;sp|O00499-7|BIN1_HUMAN;sp|O00499-4|BIN1_HUMAN;sp|O00499-6|BIN1_HUMAN;sp|O00499-3|BIN1_HUMAN;sp|O00499-2|BIN1_HUMAN;sp|O00499-5|BIN1_HUMAN;sp|O00499|BIN1_HUMAN;sp|O00499-10|BIN1_HUMAN;sp|O00499-8|BIN1_HUMAN;sp|O00499-11|BIN1_HUMAN	Isoform BIN1-10-13 of Myc box-dependent-interacting protein 1 OS=Homo sapiens OX=9606 GN=BIN1;Isoform II3 of Myc box-dependent-interacting protein 1 OS=Homo sapiens OX=9606 GN=BIN1;Isoform IIC2 of Myc box-dependent-interacting protein 1 OS=Homo sapiens OX=	11	13	44.3	45.563	409	0	184.04	3//0	3//0	3//0	3//0	3//0	3//0	11044000000	460170000	3380500	1595300	1386100	884830	708040	2027400	5421700	4725200	1388300	3982300	10594000	146140000	11885000	2966100	114690000	3965500	2094600	142330000	210410000	156360000	216040000	198940000	280090000	231840000	258170000	249310000	169910000	264300000	268930000	332660000
sp|O00505|IMA4_HUMAN	KPNA3	sp|O00505|IMA4_HUMAN	sp|O00505|IMA4_HUMAN	Importin subunit alpha-4 OS=Homo sapiens OX=9606 GN=KPNA3 PE=1 SV=2	1	12	39.2	57.81	521	0	71.366	3//0	3//0	3//0	3//0	3//0	3//0	2089400000	130590000	4415000	2018500	859510	1407700	446880	2796800	7000100	5832300	2353800	1758900	14921000	24010000	8669300	3967300	29724000	2326600	4240300	13840000	63079000	7.5344e+07	63796000	77766000	24849000	74249000	79462000	67332000	75650000	65089000	8.0153e+07	54265000
sp|O00507|USP9Y_HUMAN	USP9Y	sp|O00507|USP9Y_HUMAN;sp|O00507-2|USP9Y_HUMAN	sp|O00507|USP9Y_HUMAN;sp|O00507-2|USP9Y_HUMAN	Probable ubiquitin carboxyl-terminal hydrolase FAF-Y OS=Homo sapiens OX=9606 GN=USP9Y PE=2 SV=2;Isoform Short of Probable ubiquitin carboxyl-terminal hydrolase FAF-Y OS=Homo sapiens OX=9606 GN=USP9Y	2	2	10.2	291.07	2555	0.0092497	1.1963	3//0	1//2	2//1	3//0	1//2	2//1	18655000	165090	35906	10674	6325.3	6550.8	6821.1	6990	21622	15290		8237.3	14308			14454		7991.7	4068	5847.9	2914600	2498400	1639700	2102300	3850500	823140	1494500	1317300	837606	1216100	947730	238171
sp|O00541-2|PESC_HUMAN	PES1	sp|O00541-2|PESC_HUMAN;sp|O00541|PESC_HUMAN	sp|O00541-2|PESC_HUMAN;sp|O00541|PESC_HUMAN	Isoform 2 of Pescadillo homolog OS=Homo sapiens OX=9606 GN=PES1;Pescadillo homolog OS=Homo sapiens OX=9606 GN=PES1 PE=1 SV=1	2	4	8.4	67.455	583	0	25.842	1//0	0//0	0//0	0//0	3//0	0//0	192590000	6641000							270400					2183900			3718800			467860	576768	1.10112e+06	1.69553e+06	445484	470157	769610	12192000	159779	674796	444013	596126	14295000
sp|O00560-2|SDCB1_HUMAN	SDCBP	sp|O00560-2|SDCB1_HUMAN;sp|O00560|SDCB1_HUMAN;sp|O00560-3|SDCB1_HUMAN	sp|O00560-2|SDCB1_HUMAN;sp|O00560|SDCB1_HUMAN;sp|O00560-3|SDCB1_HUMAN	Isoform 2 of Syntenin-1 OS=Homo sapiens OX=9606 GN=SDCBP;Syntenin-1 OS=Homo sapiens OX=9606 GN=SDCBP PE=1 SV=1;Isoform 3 of Syntenin-1 OS=Homo sapiens OX=9606 GN=SDCBP	3	10	50.8	32.316	297	0	323.31	3//0	3//0	3//0	3//0	3//0	3//0	7925900000	880660000	70939000	51601000	33850000	20636000	9238900	30412000	53022000	52344000	19706000	38757000	52871000	112950000	51730000	43912000	112040000	36755000	17081000	72810000	592300000	571030000	520370000	446370000	336910000	410160000	320920000	317720000	338440000	403880000	228220000	224170000
sp|O00562-2|PITM1_HUMAN	PITPNM1	sp|O00562-2|PITM1_HUMAN;sp|O00562|PITM1_HUMAN	sp|O00562-2|PITM1_HUMAN;sp|O00562|PITM1_HUMAN	Isoform 2 of Membrane-associated phosphatidylinositol transfer protein 1 OS=Homo sapiens OX=9606 GN=PITPNM1;Membrane-associated phosphatidylinositol transfer protein 1 OS=Homo sapiens OX=9606 GN=PITPNM1 PE=1 SV=4	2	2	3.5	134.77	1243	0	2.3265	0//0	0//0	2//0	1//1	3//0	0//0	9847800	182370		2674.2						10521			6001.8	82481			35317		6666.4	38705	239206	353940	893210	186556	2.16137e+06	1.17599e+06	340472	489770	713664	646422	230620	756650
sp|O00567|NOP56_HUMAN	NOP56	sp|O00567|NOP56_HUMAN	sp|O00567|NOP56_HUMAN	Nucleolar protein 56 OS=Homo sapiens OX=9606 GN=NOP56 PE=1 SV=4	1	21	52.4	66.049	594	0	128.3	3//0	3//0	3//0	3//0	3//0	3//0	1903500000	61404000	349460	648610	505360	119850	909710	399300	839270	1516800	591460	180670	819980	25368000	141250	1661400	21771000	196560	71434	5313700	24712000	4.3173e+07	4.2481e+07	12174000	9.0912e+07	34334000	35639000	39605000	53774000	17490000	15667000	138860000
sp|O00571-2|DDX3X_HUMAN	DDX3X	sp|O00571-2|DDX3X_HUMAN;sp|O00571|DDX3X_HUMAN;sp|Q9NQI0-3|DDX4_HUMAN;sp|Q9NQI0-2|DDX4_HUMAN;sp|Q9NQI0-4|DDX4_HUMAN;sp|Q9NQI0|DDX4_HUMAN	sp|O00571-2|DDX3X_HUMAN;sp|O00571|DDX3X_HUMAN	Isoform 2 of ATP-dependent RNA helicase DDX3X OS=Homo sapiens OX=9606 GN=DDX3X;ATP-dependent RNA helicase DDX3X OS=Homo sapiens OX=9606 GN=DDX3X PE=1 SV=3	6	28	58.5	71.354	646	0	323.31	3//0	3//0	3//0	3//0	3//0	3//0	10931000000	287660000	5872500	3182800	2996000	1940200	1260500	3804400	7336400	6267800	3634600	911810	11555000	98629000	2418900	2395600	105510000	1514000	2833600	25601000	206150000	189020000	218150000	206450000	255140000	221750000	223780000	214840000	227820000	89661000	202310000	672170000
sp|O00592-2|PODXL_HUMAN	PODXL	sp|O00592-2|PODXL_HUMAN;sp|O00592|PODXL_HUMAN	sp|O00592-2|PODXL_HUMAN;sp|O00592|PODXL_HUMAN	Isoform 2 of Podocalyxin OS=Homo sapiens OX=9606 GN=PODXL;Podocalyxin OS=Homo sapiens OX=9606 GN=PODXL PE=1 SV=2	2	11	23.8	55.385	526	0	117.82	3//0	3//0	3//0	3//0	3//0	3//0	6861500000	326740000	23168000	13147000	15635000	9396400	7391200	16804000	18854000	18364000	10704000	12956000	38863000	42815000	13580000	12160000	36488000	9678800	8370000	18362000	368720000	289580000	482990000	433500000	317230000	417070000	230420000	250000000	326620000	267170000	276500000	194240000
sp|O00622|CCN1_HUMAN	CCN1	sp|O00622|CCN1_HUMAN	sp|O00622|CCN1_HUMAN	CCN family member 1 OS=Homo sapiens OX=9606 GN=CCN1 PE=1 SV=1	1	10	42.8	42.026	381	0	35.797	1//0	0//0	0//0	1//1	3//0	1//2	906890000	34880000		120940	118830		66537	132060	193120		124390			16143000			15399000			2582400	464888	5926100	4730200	758711	6.2166e+06	7751000	2801400	3.72229e+06	5.4432e+06	274825	249524	102870000
sp|O00629|IMA3_HUMAN	KPNA4	sp|O00629|IMA3_HUMAN	sp|O00629|IMA3_HUMAN	Importin subunit alpha-3 OS=Homo sapiens OX=9606 GN=KPNA4 PE=1 SV=1	1	8	37.6	57.886	521	0	137.53	3//0	3//0	3//0	3//0	3//0	3//0	1480500000	98700000	3417300	1650500	677560	1022200	655090	1716400	3510400	4602900	1286800	516820	10047000	20167000	10530000	1149500	26261000	2033300	2236200	7219100	37463000	36214000	18661000	44998000	44192000	42774000	4.5769e+07	56931000	33598000	12770000	7.839e+07	47333000
sp|O00743|PPP6_HUMAN	PPP6C	sp|O00743|PPP6_HUMAN;sp|O00743-3|PPP6_HUMAN;sp|O00743-2|PPP6_HUMAN	sp|O00743|PPP6_HUMAN;sp|O00743-3|PPP6_HUMAN;sp|O00743-2|PPP6_HUMAN	Serine/threonine-protein phosphatase 6 catalytic subunit OS=Homo sapiens OX=9606 GN=PPP6C PE=1 SV=1;Isoform 3 of Serine/threonine-protein phosphatase 6 catalytic subunit OS=Homo sapiens OX=9606 GN=PPP6C;Isoform 2 of Serine/threonine-protein phosphatase 6 c	3	9	46.2	35.144	305	0	162.22	3//0	3//0	3//0	3//0	3//0	3//0	2193200000	137070000	2429800	2352700	844680	641540	1362000	1486200	3619000	5130400	1026500	1759400	6877000	38066000	7025600	2990400	44231000	2828000	1836800	12566000	57001000	49331000	38202000	44109000	63375000	4.7553e+07	59537000	5.9428e+07	45000000	49909000	5.6177e+07	8.684e+07
sp|O00762|UBE2C_HUMAN	UBE2C	sp|O00762|UBE2C_HUMAN;sp|O00762-2|UBE2C_HUMAN;sp|O00762-3|UBE2C_HUMAN;sp|O00762-4|UBE2C_HUMAN	sp|O00762|UBE2C_HUMAN;sp|O00762-2|UBE2C_HUMAN;sp|O00762-3|UBE2C_HUMAN	Ubiquitin-conjugating enzyme E2 C OS=Homo sapiens OX=9606 GN=UBE2C PE=1 SV=1;Isoform 2 of Ubiquitin-conjugating enzyme E2 C OS=Homo sapiens OX=9606 GN=UBE2C;Isoform 3 of Ubiquitin-conjugating enzyme E2 C OS=Homo sapiens OX=9606 GN=UBE2C	4	4	40.2	19.652	179	0	22.493	3//0	2//1	2//1	2//1	3//0	3//0	820340000	74577000	1727800	945920	618350	450850	749970	909360	3063900	1027600	780680	661730	6443100	20055000	2386100	1174100	22692000	1431200	1847100	7612300	16787000	21957000	17974000	22309000	30018000	25860000	22956000	15252000	20171000	9.0526e+06	26627000	34415000
sp|O00764|PDXK_HUMAN	PDXK	sp|O00764|PDXK_HUMAN;sp|O00764-3|PDXK_HUMAN;sp|O00764-2|PDXK_HUMAN	sp|O00764|PDXK_HUMAN;sp|O00764-3|PDXK_HUMAN;sp|O00764-2|PDXK_HUMAN	Pyridoxal kinase OS=Homo sapiens OX=9606 GN=PDXK PE=1 SV=1;Isoform 3 of Pyridoxal kinase OS=Homo sapiens OX=9606 GN=PDXK;Isoform 2 of Pyridoxal kinase OS=Homo sapiens OX=9606 GN=PDXK	3	8	40.4	35.102	312	0	80.547	3//0	3//0	3//0	3//0	3//0	3//0	591060000	45466000	2184400	846540	663670	622730	1107900	1359500	2537300	2571600	681380	391970	7375800	4162200	4614900	931010	6078700	1885400	2448500	5002400	22964000	21547000	21260000	23340000	34552000	28620000	21464000	26818000	22681000	17505000	31426000	13389000
sp|O00767|ACOD_HUMAN	SCD	sp|O00767|ACOD_HUMAN	sp|O00767|ACOD_HUMAN	Acyl-CoA desaturase OS=Homo sapiens OX=9606 GN=SCD PE=1 SV=2	1	2	10.6	41.522	359	0	18.365	3//0	1//1	3//0	3//0	2//0	3//0	180750000	13904000	1469400	940100	677470	312660	324660	967470	1603800	911720	590780	119390	2148900			668420	1484600	150190	964630	569570	15449000	14284000	14250000	10823000	16361000	14131000	12325000	12006000	10395000	3179400	16078000	5.08275e+06
sp|O14494|PLPP1_HUMAN	PLPP1	sp|O14494|PLPP1_HUMAN;sp|O14494-2|PLPP1_HUMAN	sp|O14494|PLPP1_HUMAN;sp|O14494-2|PLPP1_HUMAN	Phospholipid phosphatase 1 OS=Homo sapiens OX=9606 GN=PLPP1 PE=1 SV=1;Isoform 2 of Phospholipid phosphatase 1 OS=Homo sapiens OX=9606 GN=PLPP1	2	3	15.8	32.156	284	0	15.588	3//0	3//0	3//0	3//0	3//0	2//1	365510000	36551000	1965000	1439500	504170	665440	1310800	479100	2211600	1882900	383180	1960600	5187400	5363000	1500600	1890500	4951200	1236600	1217000	2402000	18240000	16651000	14738000	18545000	30841000	12787000	14456000	16232000	9.7205e+06	22308000	19228000	12108000
sp|O14497|ARI1A_HUMAN	ARID1A	sp|O14497|ARI1A_HUMAN;sp|O14497-2|ARI1A_HUMAN;sp|O14497-3|ARI1A_HUMAN	sp|O14497|ARI1A_HUMAN;sp|O14497-2|ARI1A_HUMAN;sp|O14497-3|ARI1A_HUMAN	AT-rich interactive domain-containing protein 1A OS=Homo sapiens OX=9606 GN=ARID1A PE=1 SV=3;Isoform 2 of AT-rich interactive domain-containing protein 1A OS=Homo sapiens OX=9606 GN=ARID1A;Isoform 3 of AT-rich interactive domain-containing protein 1A OS=Ho	3	13	10.3	242.04	2285	0	55.732	2//1	3//0	3//0	3//0	3//0	3//0	245570000	3508200	18927	19281	19375	5962.7	8156.1	10841	31863	36102	19732	9200.6	174540	1491700	107660	55953	1146200	43322	53471	255840	3357500	2864800	2817400	4247700	3794200	2617200	2586100	2753000	3179600	989360	4045900	22133000
sp|O14530-2|TXND9_HUMAN	TXNDC9	sp|O14530-2|TXND9_HUMAN;sp|O14530|TXND9_HUMAN	sp|O14530-2|TXND9_HUMAN;sp|O14530|TXND9_HUMAN	Isoform 2 of Thioredoxin domain-containing protein 9 OS=Homo sapiens OX=9606 GN=TXNDC9;Thioredoxin domain-containing protein 9 OS=Homo sapiens OX=9606 GN=TXNDC9 PE=1 SV=2	2	5	30.3	22.199	188	0	4.346	2//1	2//0	1//2	1//0	3//0	1//2	162890000	14808000	357330		77231	50066		214960	523240	452560	131060		1566200	3234100	417250	2204100	3716300	217270	84261	1562400	4264400	1.12721e+06	3705500	2936500	359247	4332900	4099000	5066600	3973300	4.48675e+06	4739900	6018000
sp|O14562|UBFD1_HUMAN	UBFD1	sp|O14562|UBFD1_HUMAN	sp|O14562|UBFD1_HUMAN	Ubiquitin domain-containing protein UBFD1 OS=Homo sapiens OX=9606 GN=UBFD1 PE=1 SV=2	1	3	19.7	33.382	309	0	36.865	3//0	3//0	3//0	2//0	3//0	3//0	144110000	16012000	682530	408800	305370	127190		436420	918060	821820	288580	694370	4209800	549950	2617000	1233400		885860	515940	1317400	8.6592e+06	4.6293e+06	7024400	5699100	7.90056e+06	5.5124e+06	7344500	6859600	5523800	8808700	9950700	2820900
sp|O14576-3|DC1I1_HUMAN	DYNC1I1	sp|O14576-3|DC1I1_HUMAN;sp|O14576-5|DC1I1_HUMAN;sp|O14576-2|DC1I1_HUMAN;sp|O14576|DC1I1_HUMAN;sp|O14576-4|DC1I1_HUMAN	sp|O14576-3|DC1I1_HUMAN;sp|O14576-5|DC1I1_HUMAN;sp|O14576-2|DC1I1_HUMAN;sp|O14576|DC1I1_HUMAN;sp|O14576-4|DC1I1_HUMAN	Isoform 3 of Cytoplasmic dynein 1 intermediate chain 1 OS=Homo sapiens OX=9606 GN=DYNC1I1;Isoform 5 of Cytoplasmic dynein 1 intermediate chain 1 OS=Homo sapiens OX=9606 GN=DYNC1I1;Isoform 2 of Cytoplasmic dynein 1 intermediate chain 1 OS=Homo sapiens OX=96	5	4	15.5	68.575	608	0	31.723	3//0	3//0	3//0	1//0	3//0	2//0	916760000	45838000	1749500			531160		376200	3172400	813460	596030	2537600	4109900	4637200	5776800	2327400	12927000	698940	1083300	4500700	27005000	178276	2.6224e+07	31653000	486445	18456000	41703000	29924000	34258000	66329000	36570000	20216000
sp|O14578|CTRO_HUMAN	CIT	sp|O14578|CTRO_HUMAN;sp|O14578-4|CTRO_HUMAN;sp|O14578-3|CTRO_HUMAN;sp|O14578-2|CTRO_HUMAN	sp|O14578|CTRO_HUMAN;sp|O14578-4|CTRO_HUMAN;sp|O14578-3|CTRO_HUMAN	Citron Rho-interacting kinase OS=Homo sapiens OX=9606 GN=CIT PE=1 SV=2;Isoform 4 of Citron Rho-interacting kinase OS=Homo sapiens OX=9606 GN=CIT;Isoform 3 of Citron Rho-interacting kinase OS=Homo sapiens OX=9606 GN=CIT	4	48	31.6	231.43	2027	0	323.31	3//0	3//0	3//0	3//0	3//0	3//0	5214700000	42396000	1311300	1051400	323820	376860	529690	441950	1990100	1810600	444620	186520	4700000	9625300	402500	1015800	12405000	426460	1573200	3780900	168640000	182770000	120890000	147770000	201120000	105970000	163260000	166830000	148370000	51502000	192860000	210870000
sp|O14579|COPE_HUMAN	COPE	sp|O14579|COPE_HUMAN;sp|O14579-2|COPE_HUMAN;sp|O14579-3|COPE_HUMAN	sp|O14579|COPE_HUMAN;sp|O14579-2|COPE_HUMAN;sp|O14579-3|COPE_HUMAN	Coatomer subunit epsilon OS=Homo sapiens OX=9606 GN=COPE PE=1 SV=3;Isoform 2 of Coatomer subunit epsilon OS=Homo sapiens OX=9606 GN=COPE;Isoform 3 of Coatomer subunit epsilon OS=Homo sapiens OX=9606 GN=COPE	3	13	69.2	34.482	308	0	295.54	3//0	3//0	3//0	3//0	3//0	3//0	2895900000	222760000	6986800	4444600	3413900	2043000	1636200	3816700	11303000	10317000	1642900	5202500	18703000	39509000	17079000	6289600	54816000	6400000	5350600	23810000	7.6826e+07	8.476e+07	100630000	72317000	59122000	103620000	87466000	9.9003e+07	71597000	9.1922e+07	9.8231e+07	116520000
sp|O14617|AP3D1_HUMAN	AP3D1	sp|O14617|AP3D1_HUMAN;sp|O14617-5|AP3D1_HUMAN;sp|O14617-4|AP3D1_HUMAN;sp|O14617-2|AP3D1_HUMAN;sp|O14617-3|AP3D1_HUMAN	sp|O14617|AP3D1_HUMAN;sp|O14617-5|AP3D1_HUMAN;sp|O14617-4|AP3D1_HUMAN;sp|O14617-2|AP3D1_HUMAN;sp|O14617-3|AP3D1_HUMAN	AP-3 complex subunit delta-1 OS=Homo sapiens OX=9606 GN=AP3D1 PE=1 SV=1;Isoform 5 of AP-3 complex subunit delta-1 OS=Homo sapiens OX=9606 GN=AP3D1;Isoform 4 of AP-3 complex subunit delta-1 OS=Homo sapiens OX=9606 GN=AP3D1;Isoform 2 of AP-3 complex subunit	5	28	36.9	130.16	1153	0	156.44	3//0	3//0	3//0	3//0	3//0	3//0	2943900000	57724000	712010	720480	247330	241420	573240	404120	1109200	1777900	304790	49293	3187700	19886000	409480	500190	19282000	427430	949460	6943000	53800000	56584000	45513000	45483000	76963000	44297000	58895000	76076000	5.0459e+07	7.5777e+06	68162000	158570000
sp|O14618|CCS_HUMAN	CCS	sp|O14618|CCS_HUMAN	sp|O14618|CCS_HUMAN	Copper chaperone for superoxide dismutase OS=Homo sapiens OX=9606 GN=CCS PE=1 SV=1	1	2	8	29.04	274	0.0036803	1.625	3//0	2//1	2//1	3//0	3//0	3//0	5432800000	388060000	2807200	2161900	1314100	487700	296850	1186500	4831600	1334900	599490	366670	94981000	126860000	1814400	407390	89282000	2238700	4814000	52275000	180310000	203560000	165210000	127710000	6.585e+07	102320000	188700000	116510000	103200000	38007000	85342000	46035000
sp|O14639-2|ABLM1_HUMAN	ABLIM1	sp|O14639-2|ABLM1_HUMAN;sp|O14639-6|ABLM1_HUMAN;sp|O14639|ABLM1_HUMAN;sp|O14639-3|ABLM1_HUMAN;sp|O14639-5|ABLM1_HUMAN;sp|O14639-4|ABLM1_HUMAN	sp|O14639-2|ABLM1_HUMAN;sp|O14639-6|ABLM1_HUMAN;sp|O14639|ABLM1_HUMAN;sp|O14639-3|ABLM1_HUMAN;sp|O14639-5|ABLM1_HUMAN	Isoform 2 of Actin-binding LIM protein 1 OS=Homo sapiens OX=9606 GN=ABLIM1;Isoform 6 of Actin-binding LIM protein 1 OS=Homo sapiens OX=9606 GN=ABLIM1;Actin-binding LIM protein 1 OS=Homo sapiens OX=9606 GN=ABLIM1 PE=1 SV=3;Isoform 3 of Actin-binding LIM pro	6	5	12.5	81.12	718	0	3.8906	2//1	3//0	3//0	2//0	3//0	2//1	123280000	2739500	71083	35029	5442.2	8071.1		14058	109680	47313	2540.5	72808	296180	617350	187080	113000	758840	70788	69343	260940	3960000	3437500	2293600	3521800	1.00391e+07	2497500	4320500	2686100	1744000	3472400	4407200	4355800
sp|O14646-2|CHD1_HUMAN	CHD1	sp|O14646-2|CHD1_HUMAN;sp|O14646|CHD1_HUMAN	sp|O14646-2|CHD1_HUMAN;sp|O14646|CHD1_HUMAN	Isoform 2 of Chromodomain-helicase-DNA-binding protein 1 OS=Homo sapiens OX=9606 GN=CHD1;Chromodomain-helicase-DNA-binding protein 1 OS=Homo sapiens OX=9606 GN=CHD1 PE=1 SV=2	2	4	5.1	196.59	1709	0	30.795	0//0	0//0	1//0	0//0	3//0	1//0	106300000	1250600						33439					74575	546020			483420			113110	537129	226310	2.28094e+06	331650	226485	5069000	326206	425148	802638	419426	5.203e+06	7.1528e+06
sp|O14653|GOSR2_HUMAN	GOSR2	sp|O14653|GOSR2_HUMAN;sp|O14653-2|GOSR2_HUMAN;sp|O14653-3|GOSR2_HUMAN	sp|O14653|GOSR2_HUMAN;sp|O14653-2|GOSR2_HUMAN;sp|O14653-3|GOSR2_HUMAN	Golgi SNAP receptor complex member 2 OS=Homo sapiens OX=9606 GN=GOSR2 PE=1 SV=2;Isoform B of Golgi SNAP receptor complex member 2 OS=Homo sapiens OX=9606 GN=GOSR2;Isoform 3 of Golgi SNAP receptor complex member 2 OS=Homo sapiens OX=9606 GN=GOSR2	3	3	21.7	24.775	212	0	4.3368	1//2	2//1	0//0	1//0	2//1	2//0	102870000	11430000	180990		326130	137880			1083400	267090	537290	255910		4069500	290560		3921700	103500		256280	2562900	509793	4743400	4313000	243692	3.88322e+06	4560000	4231100	4736800	2612700	403020	9393800
sp|O14662-5|STX16_HUMAN	STX16	sp|O14662-5|STX16_HUMAN;sp|O14662-6|STX16_HUMAN;sp|O14662-2|STX16_HUMAN;sp|O14662-4|STX16_HUMAN;sp|O14662|STX16_HUMAN	sp|O14662-5|STX16_HUMAN;sp|O14662-6|STX16_HUMAN;sp|O14662-2|STX16_HUMAN;sp|O14662-4|STX16_HUMAN;sp|O14662|STX16_HUMAN	Isoform E of Syntaxin-16 OS=Homo sapiens OX=9606 GN=STX16;Isoform 6 of Syntaxin-16 OS=Homo sapiens OX=9606 GN=STX16;Isoform A of Syntaxin-16 OS=Homo sapiens OX=9606 GN=STX16;Isoform D of Syntaxin-16 OS=Homo sapiens OX=9606 GN=STX16;Syntaxin-16 OS=Homo sapi	5	3	26.8	36.544	321	0	5.1407	0//0	0//0	0//0	0//0	2//1	0//0	233560000	12976000												7445000			4910500			620310	377213	258072	576766	2.04806e+06	400194	1.44686e+06	274870	387755	1.91071e+06	386973	297661	25533000
sp|O14672|ADA10_HUMAN	ADAM10	sp|O14672|ADA10_HUMAN;sp|O14672-2|ADA10_HUMAN	sp|O14672|ADA10_HUMAN;sp|O14672-2|ADA10_HUMAN	Disintegrin and metalloproteinase domain-containing protein 10 OS=Homo sapiens OX=9606 GN=ADAM10 PE=1 SV=1;Isoform 2 of Disintegrin and metalloproteinase domain-containing protein 10 OS=Homo sapiens OX=9606 GN=ADAM10	2	20	34.1	84.141	748	0	323.31	3//0	3//0	3//0	3//0	3//0	3//0	5364800000	134120000	11345000	6620700	5759400	3850800	1783300	5520900	9006500	6091900	3675900	6406800	8962400	21734000	6430600	4348700	19029000	3427000	1913200	8215900	353140000	362750000	409760000	357780000	288500000	306950000	225960000	193690000	256310000	254420000	179300000	209900000
sp|O14732-2|IMPA2_HUMAN	IMPA2	sp|O14732-2|IMPA2_HUMAN;sp|O14732|IMPA2_HUMAN	sp|O14732-2|IMPA2_HUMAN;sp|O14732|IMPA2_HUMAN	Isoform 2 of Inositol monophosphatase 2 OS=Homo sapiens OX=9606 GN=IMPA2;Inositol monophosphatase 2 OS=Homo sapiens OX=9606 GN=IMPA2 PE=1 SV=1	2	2	13.4	28.511	261	0	67.097	1//1	2//0	0//0	0//0	1//0	1//2	244720000	18824000	1400400		5884500	1023500		3058600			4984100				912990		1045600	514620			29960000	299809	106880000	62841000	977358	4.2117e+07	1.57941e+07	268538	108800000	969133	546622	225040
sp|O14733|MP2K7_HUMAN	MAP2K7	sp|O14733|MP2K7_HUMAN;sp|O14733-3|MP2K7_HUMAN;sp|O14733-2|MP2K7_HUMAN;sp|O14733-4|MP2K7_HUMAN	sp|O14733|MP2K7_HUMAN;sp|O14733-3|MP2K7_HUMAN;sp|O14733-2|MP2K7_HUMAN;sp|O14733-4|MP2K7_HUMAN	Dual specificity mitogen-activated protein kinase kinase 7 OS=Homo sapiens OX=9606 GN=MAP2K7 PE=1 SV=2;Isoform 3 of Dual specificity mitogen-activated protein kinase kinase 7 OS=Homo sapiens OX=9606 GN=MAP2K7;Isoform 2 of Dual specificity mitogen-activated	4	3	11.2	47.484	419	0.0082432	1.2439	0//0	0//0	1//1	1//2	2//0	0//0	53309000	2538500		213860			17711			771830			783230	364230			271520		116130		271544	4956100	590001	456634	1238200	420461	368945	8.0911e+06	247355	422063	12027000	276292
sp|O14737|PDCD5_HUMAN	PDCD5	sp|O14737|PDCD5_HUMAN;sp|O14737-2|PDCD5_HUMAN	sp|O14737|PDCD5_HUMAN;sp|O14737-2|PDCD5_HUMAN	Programmed cell death protein 5 OS=Homo sapiens OX=9606 GN=PDCD5 PE=1 SV=3;Isoform 2 of Programmed cell death protein 5 OS=Homo sapiens OX=9606 GN=PDCD5	2	6	45.6	14.285	125	0	36.892	3//0	3//0	3//0	3//0	3//0	3//0	574260000	57426000	2122000	2461500	1262100	1023100	1588900	1912000	6428800	5283100	1438800	4348700	8429900	3052900	7748000	1788000	1398200	2930200	2065000	2144400	19600000	25295000	36191000	30854000	32128000	40394000	45013000	32878000	39067000	35614000	34052000	15752000
sp|O14744|ANM5_HUMAN	PRMT5	sp|O14744|ANM5_HUMAN;sp|O14744-2|ANM5_HUMAN;sp|O14744-5|ANM5_HUMAN;sp|O14744-3|ANM5_HUMAN;sp|O14744-4|ANM5_HUMAN	sp|O14744|ANM5_HUMAN;sp|O14744-2|ANM5_HUMAN;sp|O14744-5|ANM5_HUMAN;sp|O14744-3|ANM5_HUMAN;sp|O14744-4|ANM5_HUMAN	Protein arginine N-methyltransferase 5 OS=Homo sapiens OX=9606 GN=PRMT5 PE=1 SV=4;Isoform 2 of Protein arginine N-methyltransferase 5 OS=Homo sapiens OX=9606 GN=PRMT5;Isoform 5 of Protein arginine N-methyltransferase 5 OS=Homo sapiens OX=9606 GN=PRMT5;Isof	5	16	34.5	72.683	637	0	81.566	3//0	3//0	3//0	3//0	3//0	3//0	2549500000	79672000	1357000	1332200	848460	528630	1047600	1101500	2957600	2848600	667320	1251800	6313500	21073000	3237100	1585700	22357000	1306000	1902200	7956500	59621000	6.7505e+07	63738000	6.4266e+07	95416000	69153000	74636000	7.3381e+07	7.0265e+07	5.7609e+07	7.3837e+07	100150000
sp|O14745|NHRF1_HUMAN	SLC9A3R1	sp|O14745|NHRF1_HUMAN;sp|O14745-2|NHRF1_HUMAN	sp|O14745|NHRF1_HUMAN;sp|O14745-2|NHRF1_HUMAN	Na(+)/H(+) exchange regulatory cofactor NHE-RF1 OS=Homo sapiens OX=9606 GN=SLC9A3R1 PE=1 SV=4;Isoform 2 of Na(+)/H(+) exchange regulatory cofactor NHE-RF1 OS=Homo sapiens OX=9606 GN=SLC9A3R1	2	13	51.1	38.868	358	0	52.452	3//0	3//0	3//0	3//0	3//0	3//0	2448100000	111280000	5182100	4537100	2941500	1827300	3038200	3766500	6377300	5377200	2145000	7044800	9864000	12280000	15702000	5487100	10145000	5524600	2913000	7124000	116390000	126190000	130380000	140010000	156220000	124950000	119980000	101070000	101140000	141570000	9.9587e+07	54938000
sp|O14763-2|TR10B_HUMAN	TNFRSF10B	sp|O14763-2|TR10B_HUMAN;sp|O14763|TR10B_HUMAN	sp|O14763-2|TR10B_HUMAN;sp|O14763|TR10B_HUMAN	Isoform Short of Tumor necrosis factor receptor superfamily member 10B OS=Homo sapiens OX=9606 GN=TNFRSF10B;Tumor necrosis factor receptor superfamily member 10B OS=Homo sapiens OX=9606 GN=TNFRSF10B PE=1 SV=2	2	6	21.7	45.083	411	0	20.797	3//0	3//0	3//0	3//0	3//0	3//0	342090000	18005000	1402400	537450	135820	606070	430180	171030	1823900	887440	148880	1060000	3111200	1547900	1421800	824010	2020900	608370	514710	752450	19085000	16617000	9623000	27662000	25196000	10429000	17050000	12371000	10868000	18189000	20319000	12023000
sp|O14773-2|TPP1_HUMAN	TPP1	sp|O14773-2|TPP1_HUMAN;sp|O14773|TPP1_HUMAN	sp|O14773-2|TPP1_HUMAN;sp|O14773|TPP1_HUMAN	Isoform 2 of Tripeptidyl-peptidase 1 OS=Homo sapiens OX=9606 GN=TPP1;Tripeptidyl-peptidase 1 OS=Homo sapiens OX=9606 GN=TPP1 PE=1 SV=2	2	7	45.6	34.463	320	0	21.614	2//1	3//0	2//1	2//1	3//0	1//1	476180000	47618000	2349900	1934400	499810	375660	56075	547070	424030	3525800		2032000	1590800	8419500	3099200	608710	15785000	1522300	834620	4012700	24647000	22208000	13217000	17210000	3783200	15555000	6368800	23445000	1.00682e+07	13372000	6409400	10758000
sp|O14776-2|TCRG1_HUMAN	TCERG1	sp|O14776-2|TCRG1_HUMAN;sp|O14776|TCRG1_HUMAN	sp|O14776-2|TCRG1_HUMAN;sp|O14776|TCRG1_HUMAN	Isoform 2 of Transcription elongation regulator 1 OS=Homo sapiens OX=9606 GN=TCERG1;Transcription elongation regulator 1 OS=Homo sapiens OX=9606 GN=TCERG1 PE=1 SV=2	2	8	11.6	121.69	1077	0	10.991	2//0	1//0	1//2	3//0	3//0	2//0	334860000	8812100	112390	38318		74447		143310			42801		139210	3329300	437360	5504.6	3652700		21865	814770	7625500	4483200	5.88651e+06	6796800	319282	7.0683e+06	6.41283e+06	109566	5465500	369333	9.0174e+06	26770000
sp|O14777|NDC80_HUMAN	NDC80	sp|O14777|NDC80_HUMAN	sp|O14777|NDC80_HUMAN	Kinetochore protein NDC80 homolog OS=Homo sapiens OX=9606 GN=NDC80 PE=1 SV=1	1	14	26.2	73.912	642	0	22.735	2//1	1//2	3//0	2//0	3//0	0//0	511020000	11356000	282770	29211		72504	149250		361880			55809	689070	1586900	39301	326010	6133800	80248	259960	1289400	16267000	403327	474306	8529000	502341	585564	9.472e+06	398277	339446	11834000	13790000	23503000
sp|O14786|NRP1_HUMAN	NRP1	sp|O14786|NRP1_HUMAN;sp|O14786-3|NRP1_HUMAN;sp|O14786-2|NRP1_HUMAN	sp|O14786|NRP1_HUMAN;sp|O14786-3|NRP1_HUMAN;sp|O14786-2|NRP1_HUMAN	Neuropilin-1 OS=Homo sapiens OX=9606 GN=NRP1 PE=1 SV=3;Isoform 3 of Neuropilin-1 OS=Homo sapiens OX=9606 GN=NRP1;Isoform 2 of Neuropilin-1 OS=Homo sapiens OX=9606 GN=NRP1	3	30	49.4	103.13	923	0	323.31	3//0	3//0	3//0	3//0	3//0	3//0	14275000000	348170000	22363000	11462000	6638300	9854500	4891600	6146400	22259000	15276000	5533200	17471000	32330000	61812000	17199000	13627000	60579000	10297000	7443500	22992000	738100000	622250000	566300000	965190000	570170000	473030000	594420000	545100000	4.643e+08	783110000	611110000	567510000
sp|O14787-2|TNPO2_HUMAN	TNPO2	sp|O14787-2|TNPO2_HUMAN;sp|O14787|TNPO2_HUMAN	sp|O14787-2|TNPO2_HUMAN;sp|O14787|TNPO2_HUMAN	Isoform 2 of Transportin-2 OS=Homo sapiens OX=9606 GN=TNPO2;Transportin-2 OS=Homo sapiens OX=9606 GN=TNPO2 PE=1 SV=3	2	10	28.5	100.41	887	0	30.943	1//2	2//1	3//0	1//2	3//0	0//3	358100000	10532000	67340						283820	76629			870080	2887200		153810	5373800	61557	164790	593370	6.6783e+06	1.31995e+06	1.58056e+06	5.5045e+06	321587	829515	11684000	6359500	325822	500257	14410000	11994000
sp|O14817|TSN4_HUMAN	TSPAN4	sp|O14817|TSN4_HUMAN	sp|O14817|TSN4_HUMAN	Tetraspanin-4 OS=Homo sapiens OX=9606 GN=TSPAN4 PE=1 SV=1	1	2	20.2	26.118	238	0	43.908	3//0	2//1	2//1	2//0	3//0	3//0	390050000	55722000	4168800	2417400	2587300	1451000		2696700	3434500	3496100	2183200	1205900	5453100	8037100	3209500	1073900	7358800	1572500	1257800	4118200	26145000	23024000	30384000	26484000	1.81831e+07	24261000	17590000	20226000	25702000	22224000	13411000	10978000
sp|O14818|PSA7_HUMAN	PSMA7	sp|O14818|PSA7_HUMAN;sp|O14818-2|PSA7_HUMAN;sp|O14818-4|PSA7_HUMAN;sp|Q8TAA3-2|PSMA8_HUMAN;sp|Q8TAA3-5|PSMA8_HUMAN;sp|Q8TAA3|PSMA8_HUMAN	sp|O14818|PSA7_HUMAN;sp|O14818-2|PSA7_HUMAN	Proteasome subunit alpha type-7 OS=Homo sapiens OX=9606 GN=PSMA7 PE=1 SV=1;Isoform 2 of Proteasome subunit alpha type-7 OS=Homo sapiens OX=9606 GN=PSMA7	6	13	60.1	27.887	248	0	323.31	3//0	3//0	3//0	3//0	3//0	3//0	12290000000	877840000	35658000	22768000	14385000	10023000	11068000	21482000	51962000	53143000	14636000	41219000	98950000	97376000	108100000	41366000	122820000	36020000	28043000	68822000	485090000	423640000	395620000	390080000	4.7612e+08	431030000	522270000	561250000	353510000	633760000	596210000	340240000
sp|O14828|SCAM3_HUMAN	SCAMP3	sp|O14828|SCAM3_HUMAN;sp|O14828-2|SCAM3_HUMAN	sp|O14828|SCAM3_HUMAN;sp|O14828-2|SCAM3_HUMAN	Secretory carrier-associated membrane protein 3 OS=Homo sapiens OX=9606 GN=SCAMP3 PE=1 SV=3;Isoform 2 of Secretory carrier-associated membrane protein 3 OS=Homo sapiens OX=9606 GN=SCAMP3	2	8	38.9	38.287	347	0	155.33	3//0	3//0	3//0	3//0	3//0	3//0	1997200000	199720000	10784000	9712100	6283400	3226500	4783200	7981100	14535000	10767000	6410200	4973300	21669000	32756000	5147300	9681100	26352000	4538700	5141900	14981000	9.2041e+07	122360000	113930000	91961000	160280000	9.3862e+07	9.879e+07	85413000	102070000	54619000	90626000	83872000
sp|O14879|IFIT3_HUMAN	IFIT3	sp|O14879|IFIT3_HUMAN	sp|O14879|IFIT3_HUMAN	Interferon-induced protein with tetratricopeptide repeats 3 OS=Homo sapiens OX=9606 GN=IFIT3 PE=1 SV=1	1	6	21.2	55.984	490	0	19.862	2//1	1//1	1//2	2//1	3//0	0//0	166940000	6955900	149450	313940		36110	129100		150230	266070			427330	2137400	154270	102470	2141000	168440	58951	721220	4689500	6714800	986019	5919200	5972100	196455	3777000	5.8053e+06	308688	3.86258e+06	4700300	7719600
sp|O14880|MGST3_HUMAN	MGST3	sp|O14880|MGST3_HUMAN	sp|O14880|MGST3_HUMAN	Microsomal glutathione S-transferase 3 OS=Homo sapiens OX=9606 GN=MGST3 PE=1 SV=1	1	5	34.2	16.516	152	0	18.292	2//0	1//0	3//0	2//1	2//0	3//0	123790000	17685000	603760	96223			67520		2913000	5047700	182780		5890600			387140			1290000	1206100	5.8216e+06	3095500	1.19256e+06	5.45346e+06	4164700	236024	13178000	25266000	5629800	315298	9245100	600033
sp|O14907|TX1B3_HUMAN	TAX1BP3	sp|O14907|TX1B3_HUMAN	sp|O14907|TX1B3_HUMAN	Tax1-binding protein 3 OS=Homo sapiens OX=9606 GN=TAX1BP3 PE=1 SV=2	1	4	64.5	13.735	124	0	53.161	3//0	3//0	3//0	3//0	3//0	3//0	1098400000	219680000	15670000	10080000	9960100	4663500	1994900	10730000	14119000	9060200	7092700	7830800	25814000	26335000	14912000	18973000	19586000	5310200	7327100	10223000	49867000	50633000	70409000	5.4718e+07	34707000	7.0475e+07	53117000	4.8349e+07	64893000	51128000	48860000	6.5448e+07
sp|O14908|GIPC1_HUMAN	GIPC1	sp|O14908|GIPC1_HUMAN;sp|O14908-2|GIPC1_HUMAN;sp|Q8TF64|GIPC3_HUMAN	sp|O14908|GIPC1_HUMAN;sp|O14908-2|GIPC1_HUMAN	PDZ domain-containing protein GIPC1 OS=Homo sapiens OX=9606 GN=GIPC1 PE=1 SV=2;Isoform 2 of PDZ domain-containing protein GIPC1 OS=Homo sapiens OX=9606 GN=GIPC1	3	14	65.8	36.049	333	0	117.93	3//0	3//0	3//0	3//0	3//0	3//0	1899800000	126650000	9442600	4195800	4949200	2698900	1726300	5000300	8489200	7617300	4504000	3327100	14263000	16041000	4856500	4306800	20617000	2341300	4270400	8003700	110620000	8.6635e+07	106040000	104760000	86259000	106390000	8.6166e+07	82186000	93858000	90787000	8.3314e+07	69106000
sp|O14920-2|IKKB_HUMAN	IKBKB	sp|O14920-2|IKKB_HUMAN;sp|O14920|IKKB_HUMAN;sp|O14920-4|IKKB_HUMAN;sp|O14920-3|IKKB_HUMAN	sp|O14920-2|IKKB_HUMAN;sp|O14920|IKKB_HUMAN;sp|O14920-4|IKKB_HUMAN	Isoform 2 of Inhibitor of nuclear factor kappa-B kinase subunit beta OS=Homo sapiens OX=9606 GN=IKBKB;Inhibitor of nuclear factor kappa-B kinase subunit beta OS=Homo sapiens OX=9606 GN=IKBKB PE=1 SV=1;Isoform 4 of Inhibitor of nuclear factor kappa-B kinase	4	17	32.6	85.944	754	0	161.52	2//0	2//0	3//0	3//0	3//0	0//0	726790000	19643000	95955	242400			187510		210600	312710			537540	8053000		262190	8106600		59880	1574600	7.6617e+06	11167000	885646	7.0269e+06	19327000	514590	12132000	13115000	346333	348442	12259000	54795000
sp|O14929|HAT1_HUMAN	HAT1	sp|O14929|HAT1_HUMAN;sp|O14929-2|HAT1_HUMAN	sp|O14929|HAT1_HUMAN;sp|O14929-2|HAT1_HUMAN	Histone acetyltransferase type B catalytic subunit OS=Homo sapiens OX=9606 GN=HAT1 PE=1 SV=1;Isoform B of Histone acetyltransferase type B catalytic subunit OS=Homo sapiens OX=9606 GN=HAT1	2	7	26.7	49.512	419	0	95.374	3//0	3//0	3//0	3//0	3//0	3//0	846970000	56465000	1757900	958590	461250	421240	884090	617110	1925500	2077900	489040	707830	5856600	13758000	5464400	1783900	10331000	1800300	1399500	5771400	21455000	23508000	22563000	23182000	35097000	24215000	24433000	27214000	19707000	24148000	29259000	32206000
sp|O14933|UB2L6_HUMAN	UBE2L6	sp|O14933|UB2L6_HUMAN;sp|O14933-2|UB2L6_HUMAN	sp|O14933|UB2L6_HUMAN;sp|O14933-2|UB2L6_HUMAN	Ubiquitin/ISG15-conjugating enzyme E2 L6 OS=Homo sapiens OX=9606 GN=UBE2L6 PE=1 SV=4;Isoform 2 of Ubiquitin/ISG15-conjugating enzyme E2 L6 OS=Homo sapiens OX=9606 GN=UBE2L6	2	5	61.4	17.769	153	0	25.301	2//1	2//0	2//0	1//0	3//0	1//0	341420000	37935000	541560			381590			1231200	1633800			10779000	6067300	2123200		7281300	951920	2451600	4492600	11122000	510629	984213	8587400	363903	641646	9.8372e+06	17640000	194710	1.36991e+07	36172000	12098000
sp|O14936-3|CSKP_HUMAN	CASK	sp|O14936-3|CSKP_HUMAN;sp|O14936-4|CSKP_HUMAN;sp|O14936|CSKP_HUMAN;sp|O14936-6|CSKP_HUMAN;sp|O14936-2|CSKP_HUMAN;sp|O14936-5|CSKP_HUMAN	sp|O14936-3|CSKP_HUMAN;sp|O14936-4|CSKP_HUMAN;sp|O14936|CSKP_HUMAN;sp|O14936-6|CSKP_HUMAN;sp|O14936-2|CSKP_HUMAN;sp|O14936-5|CSKP_HUMAN	Isoform 3 of Peripheral plasma membrane protein CASK OS=Homo sapiens OX=9606 GN=CASK;Isoform 4 of Peripheral plasma membrane protein CASK OS=Homo sapiens OX=9606 GN=CASK;Peripheral plasma membrane protein CASK OS=Homo sapiens OX=9606 GN=CASK PE=1 SV=3;Isof	6	26	41.6	102.11	897	0	296.67	3//0	3//0	3//0	3//0	3//0	3//0	3785500000	84121000	5667300	2363300	1626400	1679200	1025200	2180700	4483600	3836000	1405500	4063800	8999900	10473000	9797600	3290200	10310000	3709000	2098000	7113100	204560000	177520000	175340000	215810000	157400000	153030000	151420000	145780000	143660000	191150000	154660000	119700000
sp|O14964|HGS_HUMAN	HGS	sp|O14964|HGS_HUMAN;sp|O14964-2|HGS_HUMAN	sp|O14964|HGS_HUMAN;sp|O14964-2|HGS_HUMAN	Hepatocyte growth factor-regulated tyrosine kinase substrate OS=Homo sapiens OX=9606 GN=HGS PE=1 SV=1;Isoform 2 of Hepatocyte growth factor-regulated tyrosine kinase substrate OS=Homo sapiens OX=9606 GN=HGS	2	12	16.7	86.191	777	0	19.552	3//0	3//0	3//0	3//0	3//0	3//0	1022500000	40899000	1898500	1280700	1054500	654820	943260	1256900	2564600	2252500	850690	2033300	3528200	4201000	4650700	1429600	6441800	1509100	1124100	3224400	43573000	44292000	45942000	46053000	5.6591e+07	43870000	44802000	40158000	40592000	52709000	43078000	30673000
sp|O14965|AURKA_HUMAN	AURKA	sp|O14965|AURKA_HUMAN	sp|O14965|AURKA_HUMAN	Aurora kinase A OS=Homo sapiens OX=9606 GN=AURKA PE=1 SV=2	1	3	12.2	45.809	403	0	3.9747	0//0	0//0	0//0	2//0	3//0	0//0	91223000	4146500		39841			26410							1462000			2177500			440690	286852	2882600	356321	419718	2585600	593729	171942	2.43625e+06	447602	182030	133850	6.2357e+06
sp|O14967|CLGN_HUMAN	CLGN	sp|O14967|CLGN_HUMAN;sp|O14967-2|CLGN_HUMAN	sp|O14967|CLGN_HUMAN;sp|O14967-2|CLGN_HUMAN	Calmegin OS=Homo sapiens OX=9606 GN=CLGN PE=1 SV=1;Isoform 2 of Calmegin OS=Homo sapiens OX=9606 GN=CLGN	2	4	13.4	70.038	610	0	21.976	1//1	0//0	1//0	2//1	0//0	0//0	32756000	1310300	128860				15053		380260	14729			771340								5563700	403284	622989	5.38803e+06	1.2884e+06	802258	7.2644e+06	436856	484132	426577	6.4497e+06	246733
sp|O14972-2|VP26C_HUMAN	VPS26C	sp|O14972-2|VP26C_HUMAN;sp|O14972|VP26C_HUMAN	sp|O14972-2|VP26C_HUMAN;sp|O14972|VP26C_HUMAN	Isoform 2 of Vacuolar protein sorting-associated protein 26C OS=Homo sapiens OX=9606 GN=VPS26C;Vacuolar protein sorting-associated protein 26C OS=Homo sapiens OX=9606 GN=VPS26C PE=1 SV=1	2	3	21.1	29.884	270	0	10.334	2//0	2//0	2//0	2//0	3//0	1//0	67298000	4807000								106000			669180	2355200			724200	32389	60460	859620	725183	511987	1.89078e+06	425304	864335	743684	523715	3935000	749990	234128	2889500	3016100
sp|O14974-4|MYPT1_HUMAN	PPP1R12A	sp|O14974-4|MYPT1_HUMAN;sp|O14974-3|MYPT1_HUMAN;sp|O14974|MYPT1_HUMAN;sp|O14974-2|MYPT1_HUMAN;sp|O14974-5|MYPT1_HUMAN	sp|O14974-4|MYPT1_HUMAN;sp|O14974-3|MYPT1_HUMAN;sp|O14974|MYPT1_HUMAN;sp|O14974-2|MYPT1_HUMAN;sp|O14974-5|MYPT1_HUMAN	Isoform 4 of Protein phosphatase 1 regulatory subunit 12A OS=Homo sapiens OX=9606 GN=PPP1R12A;Isoform 3 of Protein phosphatase 1 regulatory subunit 12A OS=Homo sapiens OX=9606 GN=PPP1R12A;Protein phosphatase 1 regulatory subunit 12A OS=Homo sapiens OX=9606	5	13	22.1	109.1	971	0	323.31	3//0	3//0	3//0	3//0	3//0	3//0	2000800000	44463000	1215900	800460	325160	429880	408690	682030	3588300	1914300	463240	1931700	4057500	7948900	5095200	896250	8330200	1544300	1205400	3625800	56088000	72826000	5.688e+07	55396000	87783000	6.5937e+07	73261000	60416000	6.5765e+07	7.3292e+07	6.7589e+07	6.5611e+07
sp|O14976-2|GAK_HUMAN	GAK	sp|O14976-2|GAK_HUMAN;sp|O14976|GAK_HUMAN	sp|O14976-2|GAK_HUMAN;sp|O14976|GAK_HUMAN	Isoform 2 of Cyclin-G-associated kinase OS=Homo sapiens OX=9606 GN=GAK;Cyclin-G-associated kinase OS=Homo sapiens OX=9606 GN=GAK PE=1 SV=2	2	3	4.4	134.46	1232	0	7.8827	0//0	0//0	1//0	0//0	3//0	0//0	51774000	941340											35188	542560			299790			63799	620241	573226	478847	372735	900032	422427	1.3813e+06	510321	270420	528496	2671700	4997300
sp|O14979-3|HNRDL_HUMAN	HNRNPDL	sp|O14979-3|HNRDL_HUMAN;sp|O14979-2|HNRDL_HUMAN;sp|O14979|HNRDL_HUMAN	sp|O14979-3|HNRDL_HUMAN;sp|O14979-2|HNRDL_HUMAN;sp|O14979|HNRDL_HUMAN	Isoform 3 of Heterogeneous nuclear ribonucleoprotein D-like OS=Homo sapiens OX=9606 GN=HNRNPDL;Isoform 2 of Heterogeneous nuclear ribonucleoprotein D-like OS=Homo sapiens OX=9606 GN=HNRNPDL;Heterogeneous nuclear ribonucleoprotein D-like OS=Homo sapiens OX=	3	11	52	27.191	244	0	148.22	3//0	3//0	3//0	3//0	3//0	3//0	3417100000	213570000	4940800	3256100	1594300	1320400	2389400	2833300	8122500	5326000	1718500	4693700	11818000	61107000	11625000	5877900	60513000	4851400	4666100	16917000	84495000	7.9304e+07	72511000	6.8697e+07	102130000	9.2865e+07	82471000	7.6941e+07	9.058e+07	85714000	96024000	150920000
sp|O14980|XPO1_HUMAN	XPO1	sp|O14980|XPO1_HUMAN	sp|O14980|XPO1_HUMAN	Exportin-1 OS=Homo sapiens OX=9606 GN=XPO1 PE=1 SV=1	1	41	53.7	123.38	1071	0	323.31	3//0	3//0	3//0	3//0	3//0	3//0	18273000000	344780000	9989300	5776100	3553200	3304800	3081500	5199800	14141000	14909000	4906100	7584900	28313000	89305000	13471000	8771900	84275000	8032700	7932200	32231000	526230000	4.895e+08	435490000	5.148e+08	462540000	447440000	5.0545e+08	602400000	474520000	5.937e+08	630290000	837960000
sp|O14981|BTAF1_HUMAN	BTAF1	sp|O14981|BTAF1_HUMAN;sp|O14981-2|BTAF1_HUMAN	sp|O14981|BTAF1_HUMAN	TATA-binding protein-associated factor 172 OS=Homo sapiens OX=9606 GN=BTAF1 PE=1 SV=2	2	4	3.4	206.89	1849	0	11.634	0//0	0//0	0//0	0//0	2//1	0//0	22888000	275760												92002			137650			46104	434925	181134	706785	691212	1.22422e+06	645919	210835	480899	260313	308848	460118	1928800
sp|O15013-4|ARHGA_HUMAN	ARHGEF10	sp|O15013-4|ARHGA_HUMAN;sp|O15013-6|ARHGA_HUMAN;sp|O15013|ARHGA_HUMAN;sp|O15013-7|ARHGA_HUMAN;sp|O15013-5|ARHGA_HUMAN	sp|O15013-4|ARHGA_HUMAN;sp|O15013-6|ARHGA_HUMAN;sp|O15013|ARHGA_HUMAN;sp|O15013-7|ARHGA_HUMAN;sp|O15013-5|ARHGA_HUMAN	Isoform 4 of Rho guanine nucleotide exchange factor 10 OS=Homo sapiens OX=9606 GN=ARHGEF10;Isoform 2 of Rho guanine nucleotide exchange factor 10 OS=Homo sapiens OX=9606 GN=ARHGEF10;Rho guanine nucleotide exchange factor 10 OS=Homo sapiens OX=9606 GN=ARHGE	5	4	5.3	148.33	1340	0	3.4865	0//0	0//0	0//0	0//0	3//0	1//0	34310000	647350						39079						323010			258010			27263	229372	193312	1.00289e+06	1.61767e+06	253106	272657	950628	195721	1.16436e+06	620175	80180.2	3533100
sp|O15027-2|SC16A_HUMAN	SEC16A	sp|O15027-2|SC16A_HUMAN;sp|O15027-4|SC16A_HUMAN;sp|O15027-3|SC16A_HUMAN;sp|O15027|SC16A_HUMAN;sp|O15027-5|SC16A_HUMAN	sp|O15027-2|SC16A_HUMAN;sp|O15027-4|SC16A_HUMAN;sp|O15027-3|SC16A_HUMAN;sp|O15027|SC16A_HUMAN;sp|O15027-5|SC16A_HUMAN	Isoform 2 of Protein transport protein Sec16A OS=Homo sapiens OX=9606 GN=SEC16A;Isoform 4 of Protein transport protein Sec16A OS=Homo sapiens OX=9606 GN=SEC16A;Isoform 3 of Protein transport protein Sec16A OS=Homo sapiens OX=9606 GN=SEC16A;Protein transpor	5	16	13.1	247.24	2312	0	22.03	2//1	3//0	2//1	3//0	3//0	3//0	644880000	8375100	170140	46921	96561	21028	65689	189240	226710	226220	143190	72127	356110	2263800	93078	118680	3375300	62784	149040	698510	12620000	9702200	11417000	4208100	17961000	15959000	12684000	12450000	11121000	6539800	7.4511e+06	40675000
sp|O15031|PLXB2_HUMAN	PLXNB2	sp|O15031|PLXB2_HUMAN;sp|Q9Y4D7|PLXD1_HUMAN	sp|O15031|PLXB2_HUMAN	Plexin-B2 OS=Homo sapiens OX=9606 GN=PLXNB2 PE=1 SV=3	2	55	46.1	205.12	1838	0	323.31	3//0	3//0	3//0	3//0	3//0	3//0	12258000000	142540000	9898500	5316300	4020000	3426700	2542900	4159600	8662500	7267500	2951100	6114300	16011000	21483000	7734400	6113700	17019000	5156200	3964400	10699000	719450000	617990000	600720000	735790000	648990000	528890000	5.0406e+08	519980000	470480000	689640000	555770000	412190000
sp|O15042-2|SR140_HUMAN	U2SURP	sp|O15042-2|SR140_HUMAN;sp|O15042|SR140_HUMAN;sp|O15042-3|SR140_HUMAN	sp|O15042-2|SR140_HUMAN;sp|O15042|SR140_HUMAN;sp|O15042-3|SR140_HUMAN	Isoform 2 of U2 snRNP-associated SURP motif-containing protein OS=Homo sapiens OX=9606 GN=U2SURP;U2 snRNP-associated SURP motif-containing protein OS=Homo sapiens OX=9606 GN=U2SURP PE=1 SV=2;Isoform 3 of U2 snRNP-associated SURP motif-containing protein OS	3	8	12.8	118.23	1028	0	45.698	1//0	2//1	2//1	2//0	3//0	0//0	356450000	9380400		96953						156830		166950	436050	3787600	188210	132790	2944300	232040	85427	1153300	291927	8.129e+06	260160	932413	8.31264e+06	484233	581216	11335000	694578	9503300	7814600	23374000
sp|O15047|SET1A_HUMAN	SETD1A	sp|O15047|SET1A_HUMAN	sp|O15047|SET1A_HUMAN	Histone-lysine N-methyltransferase SETD1A OS=Homo sapiens OX=9606 GN=SETD1A PE=1 SV=3	1	2	2	186.03	1707	0.0002702	2.0715	1//0	0//0	0//0	0//0	2//0	0//0	24251000	391150												249700			141450				763130	173823	933082	399830	890796	604049	711301	742494	1.02637e+06	262455	390130	3178000
sp|O15056-2|SYNJ2_HUMAN	SYNJ2	sp|O15056-2|SYNJ2_HUMAN;sp|O15056|SYNJ2_HUMAN;sp|O15056-3|SYNJ2_HUMAN	sp|O15056-2|SYNJ2_HUMAN;sp|O15056|SYNJ2_HUMAN;sp|O15056-3|SYNJ2_HUMAN	Isoform 2B1 of Synaptojanin-2 OS=Homo sapiens OX=9606 GN=SYNJ2;Synaptojanin-2 OS=Homo sapiens OX=9606 GN=SYNJ2 PE=1 SV=3;Isoform 2A of Synaptojanin-2 OS=Homo sapiens OX=9606 GN=SYNJ2	3	15	18.7	160.43	1451	0	20.087	3//0	3//0	3//0	3//0	3//0	3//0	464480000	7491600	60827	171500	14975	13836	105730	62065	141140	285810	24688	13757	419140	2641500	17395	172310	2096300	52989	185600	1012000	8.1183e+06	8034500	5013400	6.1348e+06	8.8907e+06	7504000	7842100	11295000	6635100	3620200	14832000	23350000
sp|O15066|KIF3B_HUMAN	KIF3B	sp|O15066|KIF3B_HUMAN;sp|O15066-2|KIF3B_HUMAN	sp|O15066|KIF3B_HUMAN;sp|O15066-2|KIF3B_HUMAN	Kinesin-like protein KIF3B OS=Homo sapiens OX=9606 GN=KIF3B PE=1 SV=1;Isoform 2 of Kinesin-like protein KIF3B OS=Homo sapiens OX=9606 GN=KIF3B	2	10	23.8	85.124	747	0	195.39	2//1	3//0	3//0	3//0	3//0	2//1	298970000	7291800	252500	36883	28915	28754	80009	51545	63561	39619			460860	2263100		156260	3170400	42764	186080	430610	6370700	7972400	5.9109e+06	6023700	10589000	4794100	4314000	4297700	6.11961e+06	711977	5.2183e+06	18337000
sp|O15067|PUR4_HUMAN	PFAS	sp|O15067|PUR4_HUMAN	sp|O15067|PUR4_HUMAN	Phosphoribosylformylglycinamidine synthase OS=Homo sapiens OX=9606 GN=PFAS PE=1 SV=4	1	27	40.9	144.73	1338	0	323.31	3//0	3//0	3//0	3//0	3//0	3//0	4470700000	79833000	2623600	1727600	644210	1008100	591020	1573100	4676700	4259800	1236000	1647300	7950400	14419000	6799600	2528600	16502000	2519300	2267800	6858500	135950000	145270000	128250000	143460000	139670000	152180000	152230000	172530000	154590000	165950000	162700000	151190000
sp|O15075-2|DCLK1_HUMAN	DCLK1	sp|O15075-2|DCLK1_HUMAN;sp|O15075|DCLK1_HUMAN	sp|O15075-2|DCLK1_HUMAN;sp|O15075|DCLK1_HUMAN	Isoform 1 of Serine/threonine-protein kinase DCLK1 OS=Homo sapiens OX=9606 GN=DCLK1;Serine/threonine-protein kinase DCLK1 OS=Homo sapiens OX=9606 GN=DCLK1 PE=1 SV=2	2	2	5.1	81.099	729	0.0094581	1.1397	0//0	0//0	0//0	0//0	1//0	0//0	2547100	77186															77186
sp|O15084|ANR28_HUMAN	ANKRD28	sp|O15084|ANR28_HUMAN;sp|O15084-4|ANR28_HUMAN;sp|O15084-1|ANR28_HUMAN;sp|O15084-2|ANR28_HUMAN	sp|O15084|ANR28_HUMAN;sp|O15084-4|ANR28_HUMAN;sp|O15084-1|ANR28_HUMAN;sp|O15084-2|ANR28_HUMAN	Serine/threonine-protein phosphatase 6 regulatory ankyrin repeat subunit A OS=Homo sapiens OX=9606 GN=ANKRD28 PE=1 SV=5;Isoform 4 of Serine/threonine-protein phosphatase 6 regulatory ankyrin repeat subunit A OS=Homo sapiens OX=9606 GN=ANKRD28;Isoform 3 of	4	14	26.7	112.96	1053	0	73.037	2//1	1//2	2//1	2//1	3//0	1//2	660740000	18354000	89185	56829	124090	4163.5	55266	198800	100850	169690	92218	47569	829880	7076200	74408	160560	7135900	41979	232820	1863600	5725500	5.6908e+06	690338	934760	8440100	862510	4268400	7256800	558380	2786800	13671000	50314000
sp|O15085|ARHGB_HUMAN	ARHGEF11	sp|O15085|ARHGB_HUMAN;sp|O15085-2|ARHGB_HUMAN	sp|O15085|ARHGB_HUMAN;sp|O15085-2|ARHGB_HUMAN	Rho guanine nucleotide exchange factor 11 OS=Homo sapiens OX=9606 GN=ARHGEF11 PE=1 SV=1;Isoform 2 of Rho guanine nucleotide exchange factor 11 OS=Homo sapiens OX=9606 GN=ARHGEF11	2	4	5.5	167.7	1522	0	7.3432	1//0	0//0	1//1	0//0	3//0	0//0	46299000	671000											67294	276490			296550		3380.1	27275	744544	735984	517223	340564	349827	276190	310435	718689	783221	539582	2423500	3158000
sp|O15111|IKKA_HUMAN	CHUK	sp|O15111|IKKA_HUMAN	sp|O15111|IKKA_HUMAN	Inhibitor of nuclear factor kappa-B kinase subunit alpha OS=Homo sapiens OX=9606 GN=CHUK PE=1 SV=2	1	2	3.6	84.639	745	0.0087426	1.2095	0//0	0//0	0//0	0//0	3//0	0//0	35253000	979240												467470			379440			132330	187265	560229	896571	350003	870645	545299	868578	99331.5	1.15876e+06	397607	440070	3388500
sp|O15116|LSM1_HUMAN	LSM1	sp|O15116|LSM1_HUMAN	sp|O15116|LSM1_HUMAN	U6 snRNA-associated Sm-like protein LSm1 OS=Homo sapiens OX=9606 GN=LSM1 PE=1 SV=1	1	5	44.4	15.179	133	0.0031654	1.6806	2//1	2//1	2//0	2//1	2//1	0//0	253710000	42285000	6087300	4566000		2091600	399220		12606000	267520		201570	2216600	238120	4244300		453850	7734200	593650	585080	18492000	27767000	716429	18015000	7115000	1.46977e+06	22410000	22032000	380973	20429000	24643000	6119800
sp|O15118|NPC1_HUMAN	NPC1	sp|O15118|NPC1_HUMAN;sp|O15118-2|NPC1_HUMAN	sp|O15118|NPC1_HUMAN;sp|O15118-2|NPC1_HUMAN	NPC intracellular cholesterol transporter 1 OS=Homo sapiens OX=9606 GN=NPC1 PE=1 SV=2;Isoform 2 of NPC intracellular cholesterol transporter 1 OS=Homo sapiens OX=9606 GN=NPC1	2	8	9.3	142.17	1278	0	22.275	3//0	3//0	3//0	3//0	2//1	3//0	399670000	9294700	1049200	437960	385890	491240	135010	517070	1044400	532270	357650	227010	1500000	587700	282890	379720	650280	283670	289420	143360	35604000	30597000	24900000	44915000	27570000	20445000	20514000	19102000	19342000	12638000	29095000	10423000
sp|O15126|SCAM1_HUMAN	SCAMP1	sp|O15126|SCAM1_HUMAN;sp|O15126-2|SCAM1_HUMAN	sp|O15126|SCAM1_HUMAN;sp|O15126-2|SCAM1_HUMAN	Secretory carrier-associated membrane protein 1 OS=Homo sapiens OX=9606 GN=SCAMP1 PE=1 SV=2;Isoform 2 of Secretory carrier-associated membrane protein 1 OS=Homo sapiens OX=9606 GN=SCAMP1	2	7	34.6	37.92	338	0	127.24	3//0	3//0	3//0	3//0	3//0	3//0	3582900000	298570000	18021000	17572000	5203800	4318400	3645100	13932000	14452000	12076000	6298300	8412700	34457000	51265000	4205300	9009900	44784000	11299000	12532000	27091000	149270000	193020000	157200000	162650000	132010000	134990000	135430000	116050000	150240000	148100000	141340000	159600000
sp|O15127|SCAM2_HUMAN	SCAMP2	sp|O15127|SCAM2_HUMAN	sp|O15127|SCAM2_HUMAN	Secretory carrier-associated membrane protein 2 OS=Homo sapiens OX=9606 GN=SCAMP2 PE=1 SV=2	1	2	9.7	36.648	329	0	323.31	3//0	3//0	3//0	3//0	3//0	3//0	2055200000	342530000	16489000	12393000	8006700	6470100	6956300	9858100	17954000	18498000	8440200	12117000	37627000	59923000	14810000	18281000	47414000	12119000	11151000	24027000	9.5185e+07	100910000	85669000	116060000	104190000	8.5156e+07	80272000	89004000	102320000	8.8763e+07	102720000	78854000
sp|O15143|ARC1B_HUMAN	ARPC1B	sp|O15143|ARC1B_HUMAN	sp|O15143|ARC1B_HUMAN	Actin-related protein 2/3 complex subunit 1B OS=Homo sapiens OX=9606 GN=ARPC1B PE=1 SV=3	1	18	59.1	40.949	372	0	323.31	3//0	3//0	3//0	3//0	3//0	3//0	16404000000	911350000	31913000	18323000	13252000	9052600	11226000	17675000	42101000	39039000	14287000	30458000	84869000	177080000	71619000	33320000	182020000	26931000	21494000	86693000	5.7225e+08	4.75e+08	5.0042e+08	492110000	693060000	471450000	510580000	557360000	450420000	642500000	609140000	6.8254e+08
sp|O15144|ARPC2_HUMAN	ARPC2	sp|O15144|ARPC2_HUMAN	sp|O15144|ARPC2_HUMAN	Actin-related protein 2/3 complex subunit 2 OS=Homo sapiens OX=9606 GN=ARPC2 PE=1 SV=1	1	19	65.7	34.333	300	0	265.98	3//0	3//0	3//0	3//0	3//0	3//0	7927500000	417240000	21497000	10381000	6265800	5332800	6758200	7546100	26921000	22800000	6476400	19025000	51642000	34515000	48052000	23865000	57000000	18264000	13598000	37300000	354700000	329770000	300650000	306550000	321480000	280990000	326010000	370840000	294390000	380550000	366640000	161480000
sp|O15145|ARPC3_HUMAN	ARPC3	sp|O15145|ARPC3_HUMAN	sp|O15145|ARPC3_HUMAN	Actin-related protein 2/3 complex subunit 3 OS=Homo sapiens OX=9606 GN=ARPC3 PE=1 SV=3	1	7	36.5	20.546	178	0	70.102	3//0	3//0	3//0	3//0	3//0	3//0	3814300000	381430000	18343000	11278000	6466500	5825300	5899200	8558900	27661000	22174000	6467000	12523000	39102000	66280000	33940000	11566000	50903000	12410000	9499300	32531000	162330000	157900000	147120000	160750000	168480000	135750000	170920000	177510000	121590000	149830000	169160000	137740000
sp|O15155|BET1_HUMAN	BET1	sp|O15155|BET1_HUMAN;sp|O15155-2|BET1_HUMAN	sp|O15155|BET1_HUMAN;sp|O15155-2|BET1_HUMAN	BET1 homolog OS=Homo sapiens OX=9606 GN=BET1 PE=1 SV=1;Isoform 2 of BET1 homolog OS=Homo sapiens OX=9606 GN=BET1	2	2	24.6	13.289	118	0	3.6825	3//0	2//1	3//0	3//0	3//0	3//0	262640000	87548000	8518700	3821500	1592100	2179400	1603600	5172900	10693000	6657800	3430000		877390	23980000	411970	2891300	5511600	2466500	757440	6982500	13161000	22566000	24520000	9.2079e+06	23371000	12962000	11270000	8.3851e+06	14072000	5.37391e+06	6.7834e+06	13760000
sp|O15160-2|RPAC1_HUMAN	POLR1C	sp|O15160-2|RPAC1_HUMAN;sp|O15160|RPAC1_HUMAN	sp|O15160-2|RPAC1_HUMAN;sp|O15160|RPAC1_HUMAN	Isoform 2 of DNA-directed RNA polymerases I and III subunit RPAC1 OS=Homo sapiens OX=9606 GN=POLR1C;DNA-directed RNA polymerases I and III subunit RPAC1 OS=Homo sapiens OX=9606 GN=POLR1C PE=1 SV=1	2	4	18.4	38.646	342	0	13.485	0//0	0//0	0//0	1//2	3//0	0//0	124650000	9588200		90038			225910			252220				3448100			4617200			954810	401053	2625400	495075	261029	5953900	830183	392830	3694100	312841	246185	517675	9.4185e+06
sp|O15162-2|PLS1_HUMAN	PLSCR1	sp|O15162-2|PLS1_HUMAN;sp|O15162|PLS1_HUMAN	sp|O15162-2|PLS1_HUMAN;sp|O15162|PLS1_HUMAN	Isoform 2 of Phospholipid scramblase 1 OS=Homo sapiens OX=9606 GN=PLSCR1;Phospholipid scramblase 1 OS=Homo sapiens OX=9606 GN=PLSCR1 PE=1 SV=1	2	5	28.3	26.825	237	0	21.716	3//0	2//0	2//1	2//1	3//0	3//0	260910000	23719000	3035500	1271200	1479900	1321100	82870	451450	1145800	576730	543920		6827700	618580	233770	471130	1837600	277710	1845900	1698300	21469000	20551000	18267000	41086000	8555400	9075000	6763500	8.8279e+06	10759000	9.43003e+06	23169000	8614200
sp|O15164-2|TIF1A_HUMAN	TRIM24	sp|O15164-2|TIF1A_HUMAN;sp|O15164|TIF1A_HUMAN	sp|O15164-2|TIF1A_HUMAN;sp|O15164|TIF1A_HUMAN	Isoform Short of Transcription intermediary factor 1-alpha OS=Homo sapiens OX=9606 GN=TRIM24;Transcription intermediary factor 1-alpha OS=Homo sapiens OX=9606 GN=TRIM24 PE=1 SV=3	2	2	4.5	113.02	1016	0.00027108	2.1187	0//0	0//0	0//0	0//0	2//1	0//0	40672000	782150												243030			472420			66698	257473	393147	1.09747e+06	549808	887103	429459	1.39163e+06	762647	1.19486e+06	97327.6	190132	3398300
sp|O15173|PGRC2_HUMAN	PGRMC2	sp|O15173|PGRC2_HUMAN;sp|O15173-2|PGRC2_HUMAN	sp|O15173|PGRC2_HUMAN;sp|O15173-2|PGRC2_HUMAN	Membrane-associated progesterone receptor component 2 OS=Homo sapiens OX=9606 GN=PGRMC2 PE=1 SV=1;Isoform 2 of Membrane-associated progesterone receptor component 2 OS=Homo sapiens OX=9606 GN=PGRMC2	2	11	43.9	23.818	223	0	187.63	3//0	3//0	3//0	3//0	3//0	3//0	2209700000	245520000	14186000	11335000	8047100	4333400	8177300	10709000	19080000	15957000	9429400	5698400	29812000	26482000	8140600	13251000	27132000	6076000	10335000	17338000	121290000	133480000	133350000	107610000	201030000	139400000	111150000	114350000	148570000	72056000	113690000	5.5894e+07
sp|O15182|CETN3_HUMAN	CETN3	sp|O15182|CETN3_HUMAN	sp|O15182|CETN3_HUMAN	Centrin-3 OS=Homo sapiens OX=9606 GN=CETN3 PE=1 SV=2	1	2	13.8	19.55	167	0.0013284	1.7847	2//0	0//0	2//0	3//0	0//0	0//0	7599900	690900							98225				163750			428930					482403	859128	454352	878220	359996	689492	2233500	439772	458397	270973	2007100	815221
sp|O15212|PFD6_HUMAN	PFDN6	sp|O15212|PFD6_HUMAN	sp|O15212|PFD6_HUMAN	Prefoldin subunit 6 OS=Homo sapiens OX=9606 GN=PFDN6 PE=1 SV=1	1	5	37.2	14.582	129	0	52.583	3//0	2//1	2//1	3//0	3//0	3//0	648010000	81001000	1159100	2243700	1439400	1010300	1540600	2111200	6856200	5613700	1457200	4164100	8739800	10718000	11573000	4030100	5896900	4270000	2223600	5954900	13140000	25725000	25356000	28214000	31174000	28724000	38116000	32588000	21627000	38549000	27509000	19358000
sp|O15230|LAMA5_HUMAN	LAMA5	sp|O15230|LAMA5_HUMAN;sp|O15230-2|LAMA5_HUMAN	sp|O15230|LAMA5_HUMAN	Laminin subunit alpha-5 OS=Homo sapiens OX=9606 GN=LAMA5 PE=1 SV=8	2	61	28.6	399.73	3695	0	290.53	3//0	3//0	3//0	3//0	3//0	3//0	3879400000	24247000	2809000	1346100	116130	657080	466170	124430	2927900	848290	198830	380450	85706	2943100	668280	128990	4898300	1001400	104990	4541400	349610000	254440000	76303000	251170000	287940000	50336000	262410000	106160000	116400000	83296000	12848000	111970000
sp|O15231-5|ZN185_HUMAN	ZNF185	sp|O15231-5|ZN185_HUMAN;sp|O15231-4|ZN185_HUMAN;sp|O15231-7|ZN185_HUMAN;sp|O15231|ZN185_HUMAN;sp|O15231-3|ZN185_HUMAN;sp|O15231-8|ZN185_HUMAN;sp|O15231-6|ZN185_HUMAN;sp|O15231-9|ZN185_HUMAN	sp|O15231-5|ZN185_HUMAN;sp|O15231-4|ZN185_HUMAN;sp|O15231-7|ZN185_HUMAN;sp|O15231|ZN185_HUMAN;sp|O15231-3|ZN185_HUMAN;sp|O15231-8|ZN185_HUMAN;sp|O15231-6|ZN185_HUMAN;sp|O15231-9|ZN185_HUMAN	Isoform 5 of Zinc finger protein 185 OS=Homo sapiens OX=9606 GN=ZNF185;Isoform 4 of Zinc finger protein 185 OS=Homo sapiens OX=9606 GN=ZNF185;Isoform 7 of Zinc finger protein 185 OS=Homo sapiens OX=9606 GN=ZNF185;Zinc finger protein 185 OS=Homo sapiens OX=	8	5	25.2	49.971	468	0	46.568	0//0	1//2	3//0	2//0	3//0	0//0	303230000	12634000		34015								89918	180570	4819500	435440	87421	5909000	12736	65527	1000200	247766	3268200	525546	312911	710316	506916	677570	765212	757971	5870000	5470200	22258000
sp|O15258|RER1_HUMAN	RER1	sp|O15258|RER1_HUMAN	sp|O15258|RER1_HUMAN	Protein RER1 OS=Homo sapiens OX=9606 GN=RER1 PE=1 SV=1	1	4	29.6	22.958	196	0	89.339	3//0	3//0	3//0	3//0	3//0	3//0	926920000	102990000	3385500	3149800	2649700	926270	2210300	2041900	2375000	2211100	1576800	1531900	5172700	30455000	1189000	2786600	26540000	1386700	1589400	11813000	30171000	35864000	42124000	26300000	5.201e+07	26919000	21195000	20218000	27029000	13862000	25475000	49341000
sp|O15260-2|SURF4_HUMAN	SURF4	sp|O15260-2|SURF4_HUMAN;sp|O15260|SURF4_HUMAN;sp|O15260-3|SURF4_HUMAN	sp|O15260-2|SURF4_HUMAN;sp|O15260|SURF4_HUMAN;sp|O15260-3|SURF4_HUMAN	Isoform 2 of Surfeit locus protein 4 OS=Homo sapiens OX=9606 GN=SURF4;Surfeit locus protein 4 OS=Homo sapiens OX=9606 GN=SURF4 PE=1 SV=3;Isoform 3 of Surfeit locus protein 4 OS=Homo sapiens OX=9606 GN=SURF4	3	6	46.5	17.97	159	0	149.17	3//0	3//0	3//0	3//0	3//0	3//0	1681400000	240190000	10637000	7444400	4277900	4879200	3955700	4918100	13735000	12495000	4673600	560910	20415000	57272000	2413800	2218400	62862000	2141800	4903100	20391000	7.843e+07	7.5085e+07	75019000	86365000	4.8506e+07	53603000	6.3461e+07	64883000	65453000	8458000	60192000	72250000
sp|O15269|SPTC1_HUMAN	SPTLC1	sp|O15269|SPTC1_HUMAN;sp|O15269-2|SPTC1_HUMAN	sp|O15269|SPTC1_HUMAN;sp|O15269-2|SPTC1_HUMAN	Serine palmitoyltransferase 1 OS=Homo sapiens OX=9606 GN=SPTLC1 PE=1 SV=1;Isoform 2 of Serine palmitoyltransferase 1 OS=Homo sapiens OX=9606 GN=SPTLC1	2	2	7.2	52.743	473	0	41.043	3//0	0//0	2//1	3//0	3//0	3//0	316950000	15093000	1152300	807000	527480	266420	658980	676590	1391900	1406900	497980		2527900	1628900		352170	1699200		714770	784240	17715000	22625000	17631000	15591000	29245000	18476000	18714000	22677000	16161000	1.12043e+06	21200000	17255000
sp|O15294|OGT1_HUMAN	OGT	sp|O15294|OGT1_HUMAN;sp|O15294-3|OGT1_HUMAN;sp|O15294-2|OGT1_HUMAN;sp|O15294-4|OGT1_HUMAN	sp|O15294|OGT1_HUMAN;sp|O15294-3|OGT1_HUMAN;sp|O15294-2|OGT1_HUMAN	UDP-N-acetylglucosamine--peptide N-acetylglucosaminyltransferase 110 kDa subunit OS=Homo sapiens OX=9606 GN=OGT PE=1 SV=3;Isoform 1 of UDP-N-acetylglucosamine--peptide N-acetylglucosaminyltransferase 110 kDa subunit OS=Homo sapiens OX=9606 GN=OGT;Isoform 2	4	15	21.9	116.92	1046	0	89.154	3//0	3//0	3//0	3//0	3//0	3//0	1246000000	25958000	328470	180950	124220	78123	183490	156340	599540	396260	163600	171020	705990	9652000	420300	402310	9128400	271610	203670	2791400	19441000	16758000	22096000	17997000	37381000	17994000	18443000	19031000	21066000	13673000	19020000	8.1775e+07
sp|O15305|PMM2_HUMAN	PMM2	sp|O15305|PMM2_HUMAN;sp|O15305-2|PMM2_HUMAN	sp|O15305|PMM2_HUMAN;sp|O15305-2|PMM2_HUMAN	Phosphomannomutase 2 OS=Homo sapiens OX=9606 GN=PMM2 PE=1 SV=1;Isoform 2 of Phosphomannomutase 2 OS=Homo sapiens OX=9606 GN=PMM2	2	6	28	28.082	246	0	8.2224	2//0	3//0	3//0	2//1	3//0	3//0	153650000	9603200		18965			84898			69793		404660	1487000	2341200	1575500	289160	997110	478900	264840	1591100	886028	255966	574916	696912	773008	547106	1.11805e+06	790004	752192	8.7119e+06	12611000	9167500
sp|O15321-2|TM9S1_HUMAN	TM9SF1	sp|O15321-2|TM9S1_HUMAN;sp|O15321|TM9S1_HUMAN	sp|O15321-2|TM9S1_HUMAN;sp|O15321|TM9S1_HUMAN	Isoform 2 of Transmembrane 9 superfamily member 1 OS=Homo sapiens OX=9606 GN=TM9SF1;Transmembrane 9 superfamily member 1 OS=Homo sapiens OX=9606 GN=TM9SF1 PE=2 SV=2	2	2	9.6	55.25	489	0	167.29	0//0	0//0	0//0	0//0	2//0	0//0	47959000	2180000												1013600			1166300				378337	824661	1.0998e+06	283093	1.33849e+06	557575	415194	256979	1.23134e+06	493032	191033	4781200
sp|O15344-2|TRI18_HUMAN	MID1	sp|O15344-2|TRI18_HUMAN;sp|O15344|TRI18_HUMAN	sp|O15344-2|TRI18_HUMAN;sp|O15344|TRI18_HUMAN	Isoform 2 of E3 ubiquitin-protein ligase Midline-1 OS=Homo sapiens OX=9606 GN=MID1;E3 ubiquitin-protein ligase Midline-1 OS=Homo sapiens OX=9606 GN=MID1 PE=1 SV=1	2	6	17.2	62.287	552	0	19.569	3//0	3//0	3//0	3//0	3//0	3//0	198940000	7651600	60620	83078	111080		69589	135230	245590	188860	104710	10392	701740	2706200	108170	371600	1709000	78396	108730	858660	1969100	3600300	8.2454e+06	2.81405e+06	7.2746e+06	4731400	4606200	3732100	5.801e+06	2954500	5252500	9.3915e+06
sp|O15347|HMGB3_HUMAN	HMGB3	sp|O15347|HMGB3_HUMAN	sp|O15347|HMGB3_HUMAN	High mobility group protein B3 OS=Homo sapiens OX=9606 GN=HMGB3 PE=1 SV=4	1	4	28	22.98	200	0.0057247	1.4439	0//0	1//2	1//0	0//0	0//0	0//0	44348000	7391300										1505400	460400		3976600			1448900			432983	308500	797682	233172	325966	387380	112366	557713	521879	3.61805e+06	389638	240846
sp|O15355|PPM1G_HUMAN	PPM1G	sp|O15355|PPM1G_HUMAN	sp|O15355|PPM1G_HUMAN	Protein phosphatase 1G OS=Homo sapiens OX=9606 GN=PPM1G PE=1 SV=1	1	15	42.7	59.271	546	0	323.31	3//0	3//0	3//0	3//0	3//0	3//0	2326700000	101160000	3558500	2518200	1297800	885230	2380900	2420800	4803100	5259000	1868300	4280700	12341000	12333000	14462000	3978100	13447000	4911700	3580100	6835200	8.319e+07	93168000	7.9816e+07	7.8082e+07	134650000	97819000	9.2859e+07	9.9905e+07	9.9473e+07	90489000	9.8889e+07	72383000
sp|O15357|SHIP2_HUMAN	INPPL1	sp|O15357|SHIP2_HUMAN;sp|O15357-2|SHIP2_HUMAN	sp|O15357|SHIP2_HUMAN;sp|O15357-2|SHIP2_HUMAN	Phosphatidylinositol 3,4,5-trisphosphate 5-phosphatase 2 OS=Homo sapiens OX=9606 GN=INPPL1 PE=1 SV=2;Isoform 2 of Phosphatidylinositol 3,4,5-trisphosphate 5-phosphatase 2 OS=Homo sapiens OX=9606 GN=INPPL1	2	11	14.1	138.6	1258	0	16.668	0//0	1//0	3//0	1//2	3//0	0//0	2588500000	38634000		29162			26501			29492		15739	5206700	1101100		50965	31621000		35505	517270	697112	601802	333973	530235	889990	546858	398299	395180	337179	21903000	179740000	51357000
sp|O15371-2|EIF3D_HUMAN	EIF3D	sp|O15371-2|EIF3D_HUMAN;sp|O15371-3|EIF3D_HUMAN;sp|O15371|EIF3D_HUMAN	sp|O15371-2|EIF3D_HUMAN;sp|O15371-3|EIF3D_HUMAN;sp|O15371|EIF3D_HUMAN	Isoform 2 of Eukaryotic translation initiation factor 3 subunit D OS=Homo sapiens OX=9606 GN=EIF3D;Isoform 3 of Eukaryotic translation initiation factor 3 subunit D OS=Homo sapiens OX=9606 GN=EIF3D;Eukaryotic translation initiation factor 3 subunit D OS=Ho	3	21	61.1	58.14	499	0	323.31	3//0	3//0	3//0	3//0	3//0	3//0	5384200000	234090000	3585400	5244900	2018700	1046700	3897500	3452700	8614600	11634000	2722200	3989700	14802000	60314000	8322000	6277000	65100000	5272100	4962600	22838000	117340000	124970000	122640000	117120000	186040000	129550000	161520000	162720000	153230000	147710000	164920000	227980000
sp|O15372|EIF3H_HUMAN	EIF3H	sp|O15372|EIF3H_HUMAN	sp|O15372|EIF3H_HUMAN	Eukaryotic translation initiation factor 3 subunit H OS=Homo sapiens OX=9606 GN=EIF3H PE=1 SV=1	1	14	56.5	39.93	352	0	113.44	3//0	3//0	3//0	3//0	3//0	3//0	2151800000	107590000	4712300	2047900	1469000	879700	942870	1905800	5937400	6112400	1600600	2683300	12678000	21775000	6874600	3315700	21965000	3172400	3293700	6225400	73934000	59765000	6.287e+07	51421000	60324000	73571000	7.4776e+07	8.2619e+07	65670000	99373000	85677000	95702000
sp|O15382-2|BCAT2_HUMAN	BCAT2	sp|O15382-2|BCAT2_HUMAN;sp|O15382|BCAT2_HUMAN	sp|O15382-2|BCAT2_HUMAN;sp|O15382|BCAT2_HUMAN	Isoform B of Branched-chain-amino-acid aminotransferase, mitochondrial OS=Homo sapiens OX=9606 GN=BCAT2;Branched-chain-amino-acid aminotransferase, mitochondrial OS=Homo sapiens OX=9606 GN=BCAT2 PE=1 SV=2	2	3	16	33.776	300	0	2.8628	0//0	2//0	0//0	0//0	0//0	0//0	4917300	447030													447030
sp|O15392-5|BIRC5_HUMAN	BIRC5	sp|O15392-5|BIRC5_HUMAN;sp|O15392-4|BIRC5_HUMAN;sp|O15392|BIRC5_HUMAN;sp|O15392-7|BIRC5_HUMAN;sp|O15392-6|BIRC5_HUMAN;sp|O15392-3|BIRC5_HUMAN;sp|O15392-2|BIRC5_HUMAN	sp|O15392-5|BIRC5_HUMAN;sp|O15392-4|BIRC5_HUMAN;sp|O15392|BIRC5_HUMAN;sp|O15392-7|BIRC5_HUMAN;sp|O15392-6|BIRC5_HUMAN;sp|O15392-3|BIRC5_HUMAN;sp|O15392-2|BIRC5_HUMAN	Isoform 5 of Baculoviral IAP repeat-containing protein 5 OS=Homo sapiens OX=9606 GN=BIRC5;Isoform 4 of Baculoviral IAP repeat-containing protein 5 OS=Homo sapiens OX=9606 GN=BIRC5;Baculoviral IAP repeat-containing protein 5 OS=Homo sapiens OX=9606 GN=BIRC5	7	2	35.9	13.467	117	0.0069785	1.2924	1//2	0//0	1//1	1//2	0//0	0//0	76682000	10955000	1849900	1418900		609490	639500		3570700	1326000			1115100						424910		11486000	12719000	670940	12467000	11163000	455337	15647000	11240000	887562	320732	276528	676634
sp|O15397|IPO8_HUMAN	IPO8	sp|O15397|IPO8_HUMAN;sp|O15397-2|IPO8_HUMAN	sp|O15397|IPO8_HUMAN;sp|O15397-2|IPO8_HUMAN	Importin-8 OS=Homo sapiens OX=9606 GN=IPO8 PE=1 SV=2;Isoform 2 of Importin-8 OS=Homo sapiens OX=9606 GN=IPO8	2	13	18.5	119.94	1037	0	34.908	3//0	3//0	3//0	3//0	3//0	3//0	663210000	14418000	301140	246500	104270	88462	96596	142330	251260	379290	89506	66100	1007300	4084200	104650	314940	5050300	113160	191020	1786400	13140000	13941000	9716700	13573000	19956000	9.8061e+06	11664000	16274000	11706000	5104900	20802000	33389000
sp|O15400-2|STX7_HUMAN	STX7	sp|O15400-2|STX7_HUMAN;sp|O15400|STX7_HUMAN	sp|O15400-2|STX7_HUMAN;sp|O15400|STX7_HUMAN	Isoform 2 of Syntaxin-7 OS=Homo sapiens OX=9606 GN=STX7;Syntaxin-7 OS=Homo sapiens OX=9606 GN=STX7 PE=1 SV=4	2	7	45.2	27.4	239	0	228.83	3//0	3//0	3//0	3//0	3//0	3//0	4308100000	430810000	18485000	15328000	6385000	5100400	5239900	11100000	26662000	19874000	6556200	16858000	34303000	96680000	28131000	10079000	80467000	13007000	6825700	29728000	143520000	171430000	174190000	157810000	213560000	169860000	157440000	150390000	156970000	172990000	152620000	189130000
sp|O15427|MOT4_HUMAN	SLC16A3	sp|O15427|MOT4_HUMAN	sp|O15427|MOT4_HUMAN	Monocarboxylate transporter 4 OS=Homo sapiens OX=9606 GN=SLC16A3 PE=1 SV=1	1	9	20.6	49.469	465	0	43.146	3//0	3//0	3//0	3//0	3//0	3//0	3613300000	240880000	17627000	11813000	8752300	6037200	5996900	7512600	14766000	12562000	5959700	11873000	31036000	31090000	11139000	7405900	26553000	7655900	5988800	17115000	245190000	202300000	228790000	239150000	217270000	161340000	157550000	168760000	160270000	198650000	199250000	115810000
sp|O15431|COPT1_HUMAN	SLC31A1	sp|O15431|COPT1_HUMAN	sp|O15431|COPT1_HUMAN	High affinity copper uptake protein 1 OS=Homo sapiens OX=9606 GN=SLC31A1 PE=1 SV=1	1	2	15.8	21.09	190	0	9.923	3//0	3//0	2//1	3//0	2//1	3//0	521750000	260880000	34240000	25579000	19560000	9615200	4917400	20222000	32635000	11196000	12971000	4609700	32643000	4127200	4738100	11091000	10023000	7181200	9056300	6473200	61324000	47771000	5.2608e+07	35814000	32502000	36039000	23983000	18752000	33805000	28500000	27592000	8605500
sp|O15439|MRP4_HUMAN	ABCC4	sp|O15439|MRP4_HUMAN;sp|O15439-2|MRP4_HUMAN;sp|O15439-4|MRP4_HUMAN;sp|O15439-3|MRP4_HUMAN	sp|O15439|MRP4_HUMAN;sp|O15439-2|MRP4_HUMAN;sp|O15439-4|MRP4_HUMAN;sp|O15439-3|MRP4_HUMAN	Multidrug resistance-associated protein 4 OS=Homo sapiens OX=9606 GN=ABCC4 PE=1 SV=3;Isoform 2 of Multidrug resistance-associated protein 4 OS=Homo sapiens OX=9606 GN=ABCC4;Isoform 4 of Multidrug resistance-associated protein 4 OS=Homo sapiens OX=9606 GN=A	4	23	22.8	149.52	1325	0	166.45	3//0	3//0	3//0	3//0	3//0	3//0	936260000	13569000	1306300	704310	79539	384780	301630	62333	789380	1164900	29636	498050	2713500	1410000	504270	640100	1052900	486320	456950	983900	7.0241e+07	51494000	26079000	73558000	58473000	13860000	37887000	5.2952e+07	9.1829e+06	48332000	6.6197e+07	28759000
sp|O15460-2|P4HA2_HUMAN	P4HA2	sp|O15460-2|P4HA2_HUMAN;sp|O15460|P4HA2_HUMAN	sp|O15460-2|P4HA2_HUMAN;sp|O15460|P4HA2_HUMAN	Isoform IIa of Prolyl 4-hydroxylase subunit alpha-2 OS=Homo sapiens OX=9606 GN=P4HA2;Prolyl 4-hydroxylase subunit alpha-2 OS=Homo sapiens OX=9606 GN=P4HA2 PE=1 SV=1	2	9	26.3	60.632	533	0	28.08	3//0	3//0	3//0	3//0	3//0	3//0	922210000	31800000	842080	832250	784170	375440	660630	1729100	2675000	1706200	978050	136870	5890400	5505300	222420	1995000	4426900	289880	1493200	1257400	28477000	36985000	45297000	30400000	70368000	6.0152e+07	50510000	46593000	50424000	9.535e+06	51164000	49301000
sp|O15484|CAN5_HUMAN	CAPN5	sp|O15484|CAN5_HUMAN	sp|O15484|CAN5_HUMAN	Calpain-5 OS=Homo sapiens OX=9606 GN=CAPN5 PE=1 SV=2	1	24	48.4	73.168	640	0	159.13	3//0	3//0	3//0	3//0	3//0	3//0	3775500000	114410000	10009000	5507900	2622000	4043100	2196500	3391300	9179800	8408300	2420300	3965200	18263000	10527000	4620600	3300700	11351000	4153600	4357700	6091100	240710000	221980000	202710000	277680000	203130000	185880000	168110000	190330000	177910000	211810000	227610000	103080000
sp|O15498|YKT6_HUMAN	YKT6	sp|O15498|YKT6_HUMAN	sp|O15498|YKT6_HUMAN	Synaptobrevin homolog YKT6 OS=Homo sapiens OX=9606 GN=YKT6 PE=1 SV=1	1	7	49	22.417	198	0	196.87	3//0	3//0	3//0	3//0	2//1	3//0	877860000	62705000	2362700	497030	610370	938990	639300	2005100	3182000	1595700	749170	4391200	12461000	1937300	13034000	2779000	3851500	3788200	2028200	5853700	44957000	20269000	42229000	43726000	38043000	46502000	32806000	29778000	45423000	55695000	51146000	12474000
sp|O15511|ARPC5_HUMAN	ARPC5	sp|O15511|ARPC5_HUMAN;sp|O15511-2|ARPC5_HUMAN	sp|O15511|ARPC5_HUMAN;sp|O15511-2|ARPC5_HUMAN	Actin-related protein 2/3 complex subunit 5 OS=Homo sapiens OX=9606 GN=ARPC5 PE=1 SV=3;Isoform 2 of Actin-related protein 2/3 complex subunit 5 OS=Homo sapiens OX=9606 GN=ARPC5	2	7	52.3	16.32	151	0	323.31	3//0	3//0	3//0	3//0	3//0	3//0	4476900000	447690000	16891000	10294000	7091500	3760700	6644900	11411000	34381000	26021000	7032500	24540000	32742000	80588000	43913000	15619000	66783000	16531000	10193000	33256000	143180000	138760000	119900000	140090000	168290000	158470000	176630000	143420000	143860000	219590000	180730000	165040000
sp|O15523|DDX3Y_HUMAN	DDX3Y	sp|O15523|DDX3Y_HUMAN;sp|O15523-2|DDX3Y_HUMAN;sp|O15523-3|DDX3Y_HUMAN	sp|O15523|DDX3Y_HUMAN;sp|O15523-2|DDX3Y_HUMAN	ATP-dependent RNA helicase DDX3Y OS=Homo sapiens OX=9606 GN=DDX3Y PE=1 SV=2;Isoform 2 of ATP-dependent RNA helicase DDX3Y OS=Homo sapiens OX=9606 GN=DDX3Y	3	4	47.9	73.153	660	0	46.794	2//1	0//3	1//2	1//2	3//0	1//2	148330000	3531800	62795					21511	57096				199210	1178900			1729200		7138.2	275880	3810100	308990	568408	3.38906e+06	1.04398e+06	583496	3526900	396421	729062	417809	3599000	11100000
sp|O15533-2|TPSN_HUMAN	TAPBP	sp|O15533-2|TPSN_HUMAN;sp|O15533|TPSN_HUMAN;sp|O15533-3|TPSN_HUMAN;sp|O15533-4|TPSN_HUMAN	sp|O15533-2|TPSN_HUMAN;sp|O15533|TPSN_HUMAN;sp|O15533-3|TPSN_HUMAN;sp|O15533-4|TPSN_HUMAN	Isoform 2 of Tapasin OS=Homo sapiens OX=9606 GN=TAPBP;Tapasin OS=Homo sapiens OX=9606 GN=TAPBP PE=1 SV=1;Isoform 3 of Tapasin OS=Homo sapiens OX=9606 GN=TAPBP;Isoform 4 of Tapasin OS=Homo sapiens OX=9606 GN=TAPBP	4	4	19.9	43.885	412	0	7.0436	2//1	2//1	3//0	2//1	3//0	1//0	181900000	18190000		1703600		36420	294070		3245500	995260		116200	3688200		351570	1630500	3211600	468890	685900	1762900	8.47351e+06	30505000	418815	5445800	21586000	940495	17269000	10640000	1.24287e+06	2805400	8723300	8.5536e+06
sp|O43143|DHX15_HUMAN	DHX15	sp|O43143|DHX15_HUMAN	sp|O43143|DHX15_HUMAN	Pre-mRNA-splicing factor ATP-dependent RNA helicase DHX15 OS=Homo sapiens OX=9606 GN=DHX15 PE=1 SV=2	1	30	53	90.932	795	0	217.42	3//0	3//0	3//0	3//0	3//0	3//0	7361300000	193720000	4247400	2996000	1293600	824990	1905700	1941700	6529500	7370500	1780900	2500200	14755000	49911000	8886800	5226300	55611000	4285200	4489700	19163000	169680000	184460000	173110000	149030000	245020000	170300000	179340000	198620000	187340000	188120000	195790000	267200000
sp|O43148|MCES_HUMAN	RNMT	sp|O43148|MCES_HUMAN;sp|O43148-2|MCES_HUMAN	sp|O43148|MCES_HUMAN;sp|O43148-2|MCES_HUMAN	mRNA cap guanine-N7 methyltransferase OS=Homo sapiens OX=9606 GN=RNMT PE=1 SV=1;Isoform 2 of mRNA cap guanine-N7 methyltransferase OS=Homo sapiens OX=9606 GN=RNMT	2	7	24.2	54.843	476	0	77.557	2//0	3//0	3//0	2//1	3//0	1//0	490780000	19631000		224600			29574	32988		839010		135840	1673500	6628100	1629300	321540	6267500	307390	78185	1463600	514548	14406000	687639	188465	12230000	9990200	431378	13750000	209870	8.8022e+06	15459000	20375000
sp|O43149|ZZEF1_HUMAN	ZZEF1	sp|O43149|ZZEF1_HUMAN	sp|O43149|ZZEF1_HUMAN	Zinc finger ZZ-type and EF-hand domain-containing protein 1 OS=Homo sapiens OX=9606 GN=ZZEF1 PE=1 SV=6	1	2	0.9	331.07	2961	0	6.1815	0//0	0//0	2//0	1//2	3//0	0//0	44461000	339400		43831			24241			48219				74985			148120				479664	4.9077e+06	505856	383207	6782800	712617	968987	5588800	295610	387177	210066	4311000
sp|O43156|TTI1_HUMAN	TTI1	sp|O43156|TTI1_HUMAN	sp|O43156|TTI1_HUMAN	TELO2-interacting protein 1 homolog OS=Homo sapiens OX=9606 GN=TTI1 PE=1 SV=3	1	8	11.5	122.07	1089	0	40.64	0//0	0//0	0//0	1//0	3//0	0//0	339910000	7232200												1867400			5329000			35841	517692	442346	494157	781343	195572	462139	770279	221569	1.02582e+06	250100	274224	47175000
sp|O43164-2|PJA2_HUMAN	PJA2	sp|O43164-2|PJA2_HUMAN;sp|O43164|PJA2_HUMAN	sp|O43164-2|PJA2_HUMAN;sp|O43164|PJA2_HUMAN	Isoform 2 of E3 ubiquitin-protein ligase Praja-2 OS=Homo sapiens OX=9606 GN=PJA2;E3 ubiquitin-protein ligase Praja-2 OS=Homo sapiens OX=9606 GN=PJA2 PE=1 SV=4	2	3	7.3	76.09	688	0	3.1044	1//1	0//0	0//0	0//0	2//1	0//0	58311000	2332400	90440						187100					1224200			751680			79031	539662	1.09206e+06	364697	615250	1.77434e+06	221369	458203	390618	305808	770780	484718	5069000
sp|O43169|CYB5B_HUMAN	CYB5B	sp|O43169|CYB5B_HUMAN	sp|O43169|CYB5B_HUMAN	Cytochrome b5 type B OS=Homo sapiens OX=9606 GN=CYB5B PE=1 SV=3	1	6	81.3	16.694	150	0	224.83	3//0	3//0	3//0	3//0	3//0	3//0	3040700000	506780000	33135000	24828000	16110000	11091000	5772300	23237000	46519000	39397000	16360000	13026000	64207000	51479000	18578000	17991000	60381000	12490000	19913000	32266000	154130000	187620000	167650000	169520000	110610000	205290000	164670000	185110000	173470000	120720000	154770000	7.3962e+07
sp|O43172-2|PRP4_HUMAN	PRPF4	sp|O43172-2|PRP4_HUMAN;sp|O43172|PRP4_HUMAN	sp|O43172-2|PRP4_HUMAN;sp|O43172|PRP4_HUMAN	Isoform 2 of U4/U6 small nuclear ribonucleoprotein Prp4 OS=Homo sapiens OX=9606 GN=PRPF4;U4/U6 small nuclear ribonucleoprotein Prp4 OS=Homo sapiens OX=9606 GN=PRPF4 PE=1 SV=2	2	17	52.4	58.32	521	0	39.018	3//0	3//0	3//0	3//0	3//0	3//0	2131300000	73494000	291330	209510	110630	110510	245210	261130	862500	858230	89147	1063300	2873200	27831000	1686800	499500	29552000	973960	664330	5310900	22569000	22890000	14847000	23820000	56401000	20163000	33474000	33646000	13528000	19523000	35680000	122860000
sp|O43175|SERA_HUMAN	PHGDH	sp|O43175|SERA_HUMAN	sp|O43175|SERA_HUMAN	D-3-phosphoglycerate dehydrogenase OS=Homo sapiens OX=9606 GN=PHGDH PE=1 SV=4	1	25	54	56.65	533	0	323.31	3//0	3//0	3//0	3//0	3//0	3//0	22539000000	1024500000	33807000	27551000	16964000	10639000	20705000	22225000	48437000	44800000	18986000	16401000	79419000	234710000	29516000	25735000	261730000	21679000	22269000	88928000	697180000	758480000	700000000	635070000	1062800000	743550000	7.0552e+08	7.6383e+08	7.3817e+08	542740000	8.0944e+08	1173600000
sp|O43237|DC1L2_HUMAN	DYNC1LI2	sp|O43237|DC1L2_HUMAN;sp|O43237-2|DC1L2_HUMAN	sp|O43237|DC1L2_HUMAN;sp|O43237-2|DC1L2_HUMAN	Cytoplasmic dynein 1 light intermediate chain 2 OS=Homo sapiens OX=9606 GN=DYNC1LI2 PE=1 SV=1;Isoform 2 of Cytoplasmic dynein 1 light intermediate chain 2 OS=Homo sapiens OX=9606 GN=DYNC1LI2	2	14	57.3	54.099	492	0	139.82	3//0	3//0	3//0	3//0	3//0	3//0	2513200000	104720000	2402700	1743100	742280	891360	1098700	780140	3894700	3654400	1124800	4305100	8537600	22923000	8417800	3083100	26201000	2711400	2681300	9524300	6.801e+07	7.7228e+07	70709000	6.9423e+07	129320000	5.8967e+07	8.0863e+07	71962000	8.2621e+07	67982000	8.1066e+07	83233000
sp|O43242|PSMD3_HUMAN	PSMD3	sp|O43242|PSMD3_HUMAN;sp|O43242-2|PSMD3_HUMAN	sp|O43242|PSMD3_HUMAN;sp|O43242-2|PSMD3_HUMAN	26S proteasome non-ATPase regulatory subunit 3 OS=Homo sapiens OX=9606 GN=PSMD3 PE=1 SV=2;Isoform 2 of 26S proteasome non-ATPase regulatory subunit 3 OS=Homo sapiens OX=9606 GN=PSMD3	2	30	64	60.977	534	0	256.43	3//0	3//0	3//0	3//0	3//0	3//0	11706000000	344290000	9743200	6579700	4578700	2765100	4235400	5083800	13097000	11191000	4799300	5767700	24574000	81181000	9694900	9544600	100740000	6293000	7112000	37302000	324860000	320130000	322090000	276970000	409100000	290900000	311490000	340930000	310430000	296340000	344480000	550420000
sp|O43251-6|RFOX2_HUMAN	RBFOX2	sp|O43251-6|RFOX2_HUMAN;sp|O43251-8|RFOX2_HUMAN;sp|O43251-3|RFOX2_HUMAN;sp|O43251-5|RFOX2_HUMAN;sp|O43251-10|RFOX2_HUMAN;sp|O43251-2|RFOX2_HUMAN;sp|O43251|RFOX2_HUMAN;sp|O43251-9|RFOX2_HUMAN;sp|O43251-4|RFOX2_HUMAN;sp|O43251-7|RFOX2_HUMAN	sp|O43251-6|RFOX2_HUMAN;sp|O43251-8|RFOX2_HUMAN;sp|O43251-3|RFOX2_HUMAN;sp|O43251-5|RFOX2_HUMAN;sp|O43251-10|RFOX2_HUMAN;sp|O43251-2|RFOX2_HUMAN;sp|O43251|RFOX2_HUMAN	Isoform 6 of RNA binding protein fox-1 homolog 2 OS=Homo sapiens OX=9606 GN=RBFOX2;Isoform 8 of RNA binding protein fox-1 homolog 2 OS=Homo sapiens OX=9606 GN=RBFOX2;Isoform 3 of RNA binding protein fox-1 homolog 2 OS=Homo sapiens OX=9606 GN=RBFOX2;Isoform	10	3	12.9	47.215	450	0	3.8153	0//0	0//0	0//0	0//0	3//0	0//0	110400000	8492100												6227400			1410400			854370	304983	672174	522524	342749	950411	523621	581359	189010	898286	694886	287027	12460000
sp|O43252|PAPS1_HUMAN	PAPSS1	sp|O43252|PAPS1_HUMAN	sp|O43252|PAPS1_HUMAN	Bifunctional 3-phosphoadenosine 5-phosphosulfate synthase 1 OS=Homo sapiens OX=9606 GN=PAPSS1 PE=1 SV=2	1	16	44.7	70.832	624	0	125.58	3//0	3//0	3//0	3//0	3//0	3//0	1491900000	46622000	558600	340570	212810	252580	244210	215070	630760	1045100	226010	380720	2287700	15280000	732010	553410	18781000	322390	625050	3934400	27582000	22844000	29235000	28021000	31426000	16785000	28620000	33907000	24222000	16597000	27860000	68948000
sp|O43264|ZW10_HUMAN	ZW10	sp|O43264|ZW10_HUMAN;sp|O43264-2|ZW10_HUMAN	sp|O43264|ZW10_HUMAN;sp|O43264-2|ZW10_HUMAN	Centromere/kinetochore protein zw10 homolog OS=Homo sapiens OX=9606 GN=ZW10 PE=1 SV=3;Isoform 2 of Centromere/kinetochore protein zw10 homolog OS=Homo sapiens OX=9606 GN=ZW10	2	16	30.4	88.828	779	0	54.166	3//0	2//0	3//0	3//0	3//0	3//0	745720000	18188000	185000	120620	72136	61418	142070	145270	383070	381020	131490		1256900	5512700	141410	85614	6919300	138430	310420	2201400	10685000	11322000	6668100	10225000	17487000	9393800	12603000	14815000	11134000	3.94912e+06	25013000	47927000
sp|O43290|SNUT1_HUMAN	SART1	sp|O43290|SNUT1_HUMAN	sp|O43290|SNUT1_HUMAN	U4/U6.U5 tri-snRNP-associated protein 1 OS=Homo sapiens OX=9606 GN=SART1 PE=1 SV=1	1	15	30	90.254	800	0	293.89	3//0	3//0	3//0	3//0	3//0	3//0	858060000	22002000	131840	146500	83247	10036	39972	158920	141380	229610	87445	63813	433360	8871300	72384	84428	9758300	50101	127800	1511200	9.4605e+06	11595000	9.8727e+06	5468700	9.6574e+06	11201000	6802800	10273000	11068000	6445800	7.0824e+06	77746000
sp|O43293|DAPK3_HUMAN	DAPK3	sp|O43293|DAPK3_HUMAN;sp|O43293-2|DAPK3_HUMAN;sp|Q9UIK4|DAPK2_HUMAN	sp|O43293|DAPK3_HUMAN;sp|O43293-2|DAPK3_HUMAN	Death-associated protein kinase 3 OS=Homo sapiens OX=9606 GN=DAPK3 PE=1 SV=1;Isoform 2 of Death-associated protein kinase 3 OS=Homo sapiens OX=9606 GN=DAPK3	3	6	22.2	52.535	454	0	43.862	3//0	3//0	3//0	3//0	3//0	3//0	508080000	26741000	470940	118990	62168	134410	267350	118720	682670	473340	374270	206750	2108900	6597100	575040	582460	10421000	419980	698480	2428200	9660200	7.2371e+06	7679600	8591300	14753000	10158000	10347000	8.1615e+06	11595000	6854100	12458000	25325000
sp|O43294|TGFI1_HUMAN	TGFB1I1	sp|O43294|TGFI1_HUMAN;sp|O43294-2|TGFI1_HUMAN	sp|O43294|TGFI1_HUMAN;sp|O43294-2|TGFI1_HUMAN	Transforming growth factor beta-1-induced transcript 1 protein OS=Homo sapiens OX=9606 GN=TGFB1I1 PE=1 SV=2;Isoform 2 of Transforming growth factor beta-1-induced transcript 1 protein OS=Homo sapiens OX=9606 GN=TGFB1I1	2	15	66.4	49.814	461	0	177.76	3//0	3//0	3//0	3//0	3//0	3//0	2457300000	106840000	837390	217770	313140	44751	145290	467010	776980	480400	218380	279120	1848900	42875000	160620	149440	49018000	42518	285990	8680000	14709000	12351000	10988000	6367700	12060000	12986000	11012000	8.6977e+06	9.8389e+06	8.9722e+06	18394000	233370000
sp|O43301|HS12A_HUMAN	HSPA12A	sp|O43301|HS12A_HUMAN	sp|O43301|HS12A_HUMAN	Heat shock 70 kDa protein 12A OS=Homo sapiens OX=9606 GN=HSPA12A PE=1 SV=2	1	11	23.1	74.977	675	0	82.327	3//0	3//0	3//0	3//0	3//0	3//0	986930000	27415000	969290	279360	173820	233630	106810	171980	938990	516080	315870	288100	2698700	7311000	470170	433280	8039800	369900	734010	3364000	29410000	22834000	17647000	28502000	28664000	21130000	20399000	21863000	23895000	27551000	32379000	35122000
sp|O43314-2|VIP2_HUMAN	PPIP5K2	sp|O43314-2|VIP2_HUMAN;sp|O43314|VIP2_HUMAN	sp|O43314-2|VIP2_HUMAN;sp|O43314|VIP2_HUMAN	Isoform 2 of Inositol hexakisphosphate and diphosphoinositol-pentakisphosphate kinase 2 OS=Homo sapiens OX=9606 GN=PPIP5K2;Inositol hexakisphosphate and diphosphoinositol-pentakisphosphate kinase 2 OS=Homo sapiens OX=9606 GN=PPIP5K2 PE=1 SV=3	2	4	4.7	138.1	1222	0	4.9785	1//0	0//0	0//0	1//0	3//0	0//0	41770000	720170							102010	49784							447280			121090							3006700	4310000
sp|O43318-2|M3K7_HUMAN	MAP3K7	sp|O43318-2|M3K7_HUMAN;sp|O43318|M3K7_HUMAN;sp|O43318-4|M3K7_HUMAN;sp|O43318-3|M3K7_HUMAN	sp|O43318-2|M3K7_HUMAN;sp|O43318|M3K7_HUMAN;sp|O43318-4|M3K7_HUMAN;sp|O43318-3|M3K7_HUMAN	Isoform 1A of Mitogen-activated protein kinase kinase kinase 7 OS=Homo sapiens OX=9606 GN=MAP3K7;Mitogen-activated protein kinase kinase kinase 7 OS=Homo sapiens OX=9606 GN=MAP3K7 PE=1 SV=1;Isoform 1D of Mitogen-activated protein kinase kinase kinase 7 OS=	4	7	18	64.229	579	0	106.61	1//1	2//0	3//0	3//0	3//0	2//1	267730000	9232100	19114	56378	9901.9		80496	28621	87096	200250	10590	53833	347350	3763200		204200	3748700		19575	602760	1.01431e+06	2651200	182089	1.50363e+06	9.0937e+06	536835	1339500	5624700	290158	2142400	4435100	18173000
sp|O43324|MCA3_HUMAN	EEF1E1	sp|O43324|MCA3_HUMAN;sp|O43324-2|MCA3_HUMAN	sp|O43324|MCA3_HUMAN;sp|O43324-2|MCA3_HUMAN	Eukaryotic translation elongation factor 1 epsilon-1 OS=Homo sapiens OX=9606 GN=EEF1E1 PE=1 SV=1;Isoform 2 of Eukaryotic translation elongation factor 1 epsilon-1 OS=Homo sapiens OX=9606 GN=EEF1E1	2	8	52.3	19.81	174	0	64.048	3//0	2//1	3//0	3//0	3//0	3//0	2230100000	185840000	2606800	1956900	1437400	796780	2478900	2623600	6824700	6791300	1512900	1839800	5328500	57374000	5561500	916660	65226000	3386300	1600500	17579000	35331000	39373000	40016000	35507000	64045000	6.2522e+07	57911000	7.0105e+07	52847000	38128000	41650000	122260000
sp|O43379|WDR62_HUMAN	WDR62	sp|O43379|WDR62_HUMAN;sp|O43379-4|WDR62_HUMAN	sp|O43379|WDR62_HUMAN;sp|O43379-4|WDR62_HUMAN	WD repeat-containing protein 62 OS=Homo sapiens OX=9606 GN=WDR62 PE=1 SV=4;Isoform 4 of WD repeat-containing protein 62 OS=Homo sapiens OX=9606 GN=WDR62	2	4	6.4	165.95	1518	0	27.382	1//0	2//0	2//1	1//0	3//0	1//0	318200000	4895400							40256		18551	4990.1	24151	1265800		6095.4	3187600		14681	333270	297706	160116	600576	425679	331781	234954	4501000	1.36896e+06	5964700	2120400	4.3678e+06	15924000
sp|O43390|HNRPR_HUMAN	HNRNPR	sp|O43390|HNRPR_HUMAN;sp|O43390-3|HNRPR_HUMAN	sp|O43390|HNRPR_HUMAN;sp|O43390-3|HNRPR_HUMAN	Heterogeneous nuclear ribonucleoprotein R OS=Homo sapiens OX=9606 GN=HNRNPR PE=1 SV=1;Isoform 3 of Heterogeneous nuclear ribonucleoprotein R OS=Homo sapiens OX=9606 GN=HNRNPR	2	22	52.6	70.942	633	0	323.31	3//0	3//0	3//0	3//0	3//0	3//0	14064000000	413630000	9056200	7601500	4114800	2540300	3960800	5706400	14740000	14744000	5118500	7507600	25753000	121270000	17062000	8531400	112070000	8295600	7591500	37971000	286470000	365150000	329030000	283010000	329780000	346620000	358390000	400670000	347230000	393740000	367800000	7.1339e+08
sp|O43395|PRPF3_HUMAN	PRPF3	sp|O43395|PRPF3_HUMAN;sp|O43395-3|PRPF3_HUMAN	sp|O43395|PRPF3_HUMAN	U4/U6 small nuclear ribonucleoprotein Prp3 OS=Homo sapiens OX=9606 GN=PRPF3 PE=1 SV=2	2	14	32.2	77.528	683	0	38.747	2//1	2//1	1//2	2//0	3//0	3//0	768720000	24023000	425890	70034	56035	162730		51236	760390	48085	41884	55033	119750	10253000	28863	55938	9958100	21431	59919	1854000	18446000	3306400	3194100	12088000	9.74971e+06	3183100	16033000	2330300	3608500	2915200	2537900	74313000
sp|O43396|TXNL1_HUMAN	TXNL1	sp|O43396|TXNL1_HUMAN	sp|O43396|TXNL1_HUMAN	Thioredoxin-like protein 1 OS=Homo sapiens OX=9606 GN=TXNL1 PE=1 SV=3	1	17	82.7	32.251	289	0	323.31	3//0	3//0	3//0	3//0	3//0	3//0	5736200000	382410000	13516000	9269700	6937900	3937500	5878400	8639600	21729000	17549000	7102000	11488000	37872000	70690000	27886000	15152000	66315000	12978000	10880000	34593000	202270000	198100000	203600000	184460000	211840000	211950000	222240000	215950000	198480000	232410000	244360000	213950000
sp|O43399|TPD54_HUMAN	TPD52L2	sp|O43399|TPD54_HUMAN;sp|O43399-5|TPD54_HUMAN;sp|O43399-7|TPD54_HUMAN	sp|O43399|TPD54_HUMAN;sp|O43399-5|TPD54_HUMAN;sp|O43399-7|TPD54_HUMAN	Tumor protein D54 OS=Homo sapiens OX=9606 GN=TPD52L2 PE=1 SV=2;Isoform 5 of Tumor protein D54 OS=Homo sapiens OX=9606 GN=TPD52L2;Isoform 7 of Tumor protein D54 OS=Homo sapiens OX=9606 GN=TPD52L2	3	12	70.9	22.237	206	0	323.31	3//0	3//0	3//0	3//0	3//0	3//0	4913400000	446670000	23635000	16368000	11931000	7417700	7141300	16991000	41899000	29500000	10470000	27563000	41566000	46490000	53693000	18916000	35296000	22306000	12152000	23337000	233170000	235400000	230290000	234600000	205040000	238090000	299880000	234560000	188080000	303650000	199160000	137690000
sp|O43422-2|P52K_HUMAN	THAP12	sp|O43422-2|P52K_HUMAN;sp|O43422|P52K_HUMAN	sp|O43422-2|P52K_HUMAN;sp|O43422|P52K_HUMAN	Isoform Short of 52 kDa repressor of the inhibitor of the protein kinase OS=Homo sapiens OX=9606 GN=THAP12;52 kDa repressor of the inhibitor of the protein kinase OS=Homo sapiens OX=9606 GN=THAP12 PE=1 SV=2	2	2	6.3	56.655	492	0.0002745	2.3158	0//0	0//0	0//0	0//0	1//0	0//0	8715900	335230												335230																		2022100
sp|O43427-2|FIBP_HUMAN	FIBP	sp|O43427-2|FIBP_HUMAN;sp|O43427|FIBP_HUMAN	sp|O43427-2|FIBP_HUMAN;sp|O43427|FIBP_HUMAN	Isoform Short of Acidic fibroblast growth factor intracellular-binding protein OS=Homo sapiens OX=9606 GN=FIBP;Acidic fibroblast growth factor intracellular-binding protein OS=Homo sapiens OX=9606 GN=FIBP PE=1 SV=3	2	9	33.1	41.21	357	0	14.601	3//0	3//0	2//1	3//0	3//0	3//0	1365200000	68262000	3338800	1729400	768330	983810	660470	797430	3444300	3836600	730400	2394800	8405500	10877000	4551700	1520700	12663000	2072700	2232100	7254900	63264000	43480000	37427000	62938000	5.3589e+07	30742000	45360000	52966000	31352000	7.0088e+07	5.688e+07	39223000
sp|O43432-4|IF4G3_HUMAN	EIF4G3	sp|O43432-4|IF4G3_HUMAN;sp|O43432|IF4G3_HUMAN;sp|O43432-3|IF4G3_HUMAN	sp|O43432-4|IF4G3_HUMAN;sp|O43432|IF4G3_HUMAN;sp|O43432-3|IF4G3_HUMAN	Isoform 4 of Eukaryotic translation initiation factor 4 gamma 3 OS=Homo sapiens OX=9606 GN=EIF4G3;Eukaryotic translation initiation factor 4 gamma 3 OS=Homo sapiens OX=9606 GN=EIF4G3 PE=1 SV=2;Isoform 3 of Eukaryotic translation initiation factor 4 gamma 3	3	9	14.3	146.87	1305	0	14.191	1//2	2//1	2//1	1//2	3//0	0//3	400680000	5724000	23461			3341.8	14751		41823	34751		23433	58206	2404500	51660	15017	2232900	15835	16906	787460	1863400	1.81528e+06	773544	1230400	2761800	301046	2063600	2399700	684512	2491300	2439300	45264000
sp|O43447|PPIH_HUMAN	PPIH	sp|O43447|PPIH_HUMAN;sp|O43447-2|PPIH_HUMAN	sp|O43447|PPIH_HUMAN;sp|O43447-2|PPIH_HUMAN	Peptidyl-prolyl cis-trans isomerase H OS=Homo sapiens OX=9606 GN=PPIH PE=1 SV=1;Isoform 2 of Peptidyl-prolyl cis-trans isomerase H OS=Homo sapiens OX=9606 GN=PPIH	2	8	53.1	19.208	177	0	100.16	3//0	3//0	3//0	3//0	3//0	3//0	666880000	60626000	1912000	868650	499130	552710	374680	1160100	3656500	2314000	696830	269650	7029400	15309000	6402300	428390	8289600	2393800	2406000	6062600	22720000	21233000	18507000	21129000	30982000	21509000	22327000	21939000	20133000	10255000	23019000	28871000
sp|O43488|ARK72_HUMAN	AKR7A2	sp|O43488|ARK72_HUMAN;sp|Q8NHP1|ARK74_HUMAN	sp|O43488|ARK72_HUMAN	Aflatoxin B1 aldehyde reductase member 2 OS=Homo sapiens OX=9606 GN=AKR7A2 PE=1 SV=3	2	12	49	39.589	359	0	41.687	3//0	3//0	3//0	3//0	3//0	3//0	4563000000	268410000	7482200	5190200	2607800	2143200	1201700	4587000	12996000	10871000	4358900	12797000	32493000	39644000	28106000	9927600	44966000	11555000	6065400	31417000	161400000	150190000	112030000	137400000	131710000	130550000	140490000	155950000	132330000	199600000	216890000	133150000
sp|O43491|E41L2_HUMAN	EPB41L2	sp|O43491|E41L2_HUMAN;sp|O43491-3|E41L2_HUMAN;sp|O43491-2|E41L2_HUMAN;sp|Q9Y2J2-3|E41L3_HUMAN;sp|Q9Y2J2-2|E41L3_HUMAN;sp|Q9Y2J2-4|E41L3_HUMAN;sp|Q9Y2J2|E41L3_HUMAN	sp|O43491|E41L2_HUMAN;sp|O43491-3|E41L2_HUMAN;sp|O43491-2|E41L2_HUMAN	Band 4.1-like protein 2 OS=Homo sapiens OX=9606 GN=EPB41L2 PE=1 SV=1;Isoform 3 of Band 4.1-like protein 2 OS=Homo sapiens OX=9606 GN=EPB41L2;Isoform 2 of Band 4.1-like protein 2 OS=Homo sapiens OX=9606 GN=EPB41L2	7	53	66.3	112.59	1005	0	323.31	3//0	3//0	3//0	3//0	3//0	3//0	21645000000	386520000	18715000	10219000	7832900	7089600	5853900	8710500	19575000	13964000	6851700	17725000	37714000	60026000	26119000	15339000	72142000	13558000	10151000	34932000	963710000	8.1651e+08	905540000	1009700000	1009700000	818530000	818640000	7.0965e+08	804690000	1009300000	8.2605e+08	741260000
sp|O43493|TGON2_HUMAN	TGOLN2	sp|O43493|TGON2_HUMAN;sp|O43493-5|TGON2_HUMAN;sp|O43493-3|TGON2_HUMAN;sp|O43493-7|TGON2_HUMAN;sp|O43493-6|TGON2_HUMAN;sp|O43493-4|TGON2_HUMAN	sp|O43493|TGON2_HUMAN;sp|O43493-5|TGON2_HUMAN;sp|O43493-3|TGON2_HUMAN;sp|O43493-7|TGON2_HUMAN	Trans-Golgi network integral membrane protein 2 OS=Homo sapiens OX=9606 GN=TGOLN2 PE=1 SV=4;Isoform 5 of Trans-Golgi network integral membrane protein 2 OS=Homo sapiens OX=9606 GN=TGOLN2;Isoform TGN48 of Trans-Golgi network integral membrane protein 2 OS=H	6	4	10.3	45.879	437	0	8.9385	3//0	3//0	3//0	3//0	3//0	3//0	192600000	8754700	345390	571610	270860	82623	301220	296740	338660	354270	236080	217210	510250	1911900	336510	151240	1542900	238310	151920	897000	7.3188e+06	14190000	11344000	7.6758e+06	17353000	10869000	7.0159e+06	6209200	9.7742e+06	5777900	5014700	7361600
sp|O43504|LTOR5_HUMAN	LAMTOR5	sp|O43504|LTOR5_HUMAN	sp|O43504|LTOR5_HUMAN	Ragulator complex protein LAMTOR5 OS=Homo sapiens OX=9606 GN=LAMTOR5 PE=1 SV=1	1	3	63.7	9.6138	91	0	31.261	3//0	3//0	2//1	3//0	0//0	3//0	270010000	54002000	4487900	2125500	2726000	2168600	960340	4248100	7717600	3472700	1681000	3627500	6261300		6959600	3179600		2823000	1563700		16150000	17207000	24127000	23862000	12784000	28819000	22159000	18338000	15500000	24887000	13914000	355244
sp|O43583|DENR_HUMAN	DENR	sp|O43583|DENR_HUMAN	sp|O43583|DENR_HUMAN	Density-regulated protein OS=Homo sapiens OX=9606 GN=DENR PE=1 SV=2	1	9	48.5	22.092	198	0	147.69	3//0	3//0	3//0	3//0	3//0	3//0	568900000	63211000	715240	1723100	1006100	1088200	2108700	2073400	2265600	6873300	850290	1603300	7493200	5284000	9349000	1613400	5560400	3677900	2428400	7497600	24524000	31065000	34338000	34729000	28740000	34384000	30540000	31296000	31092000	17496000	21192000	11608000
sp|O43592|XPOT_HUMAN	XPOT	sp|O43592|XPOT_HUMAN	sp|O43592|XPOT_HUMAN	Exportin-T OS=Homo sapiens OX=9606 GN=XPOT PE=1 SV=2	1	20	31.8	109.96	962	0	119.17	3//0	3//0	3//0	3//0	3//0	3//0	1246600000	28991000	914880	585950	285840	315520	225810	483940	1040100	1240300	451620	258260	3640100	6788700	528200	562890	6638800	439490	832980	3758000	34477000	30238000	32666000	38592000	23917000	39579000	38230000	36748000	37884000	15451000	51270000	50747000
sp|O43598|DNPH1_HUMAN	DNPH1	sp|O43598|DNPH1_HUMAN;sp|O43598-2|DNPH1_HUMAN	sp|O43598|DNPH1_HUMAN	2-deoxynucleoside 5-phosphate N-hydrolase 1 OS=Homo sapiens OX=9606 GN=DNPH1 PE=1 SV=1	2	3	29.9	19.108	174	0	7.1415	3//0	3//0	3//0	1//0	2//0	1//2	177250000	19695000	857190		175990	422110		187590	1258200		350110	2102200	3572000		6191300	1635200	476270	1626300	505030	335550	8065800	962853	7761100	10001000	389524	11011000	8.4067e+06	304168	6337100	15616000	11796000	5.96955e+06
sp|O43617-2|TPPC3_HUMAN	TRAPPC3	sp|O43617-2|TPPC3_HUMAN;sp|O43617|TPPC3_HUMAN	sp|O43617-2|TPPC3_HUMAN;sp|O43617|TPPC3_HUMAN	Isoform 2 of Trafficking protein particle complex subunit 3 OS=Homo sapiens OX=9606 GN=TRAPPC3;Trafficking protein particle complex subunit 3 OS=Homo sapiens OX=9606 GN=TRAPPC3 PE=1 SV=1	2	2	19.4	15.005	134	0.0044503	1.5741	1//2	3//0	3//0	1//2	2//1	0//0	88977000	12711000	640190	664420		249320	1130900		1145600	909670		554750	1307900	1255200	1188100	549070	828780	739100	626920	921110	5.0839e+06	6.185e+06	1.1175e+06	4778800	12013000	750037	5419700	5107900	641728	4817700	3877900	3897800
sp|O43633|CHM2A_HUMAN	CHMP2A	sp|O43633|CHM2A_HUMAN	sp|O43633|CHM2A_HUMAN	Charged multivesicular body protein 2a OS=Homo sapiens OX=9606 GN=CHMP2A PE=1 SV=1	1	4	15.8	25.104	222	0	11.679	2//1	3//0	3//0	3//0	2//0	1//0	180280000	20032000	3357700	2445500		908520	1177400		2563700	1772200		713690	3225400		1460700	965700		785250	655840		18940000	22587000	653331	16252000	19562000	246076	10910000	12251000	789881	12571000	16710000	379890
sp|O43657|TSN6_HUMAN	TSPAN6	sp|O43657|TSN6_HUMAN	sp|O43657|TSN6_HUMAN	Tetraspanin-6 OS=Homo sapiens OX=9606 GN=TSPAN6 PE=1 SV=1	1	4	15.5	27.563	245	0	6.0349	3//0	0//0	2//1	2//0	1//1	3//0	87862000	7321800	732650	537780	1192700	203880		865050	538300	308540	433670		222460			383960	996310		93181	813320	9.6023e+06	10774000	22088000	9207600	9.69376e+06	10408000	5298200	3517300	7.2451e+06	845937	3842200	250760
sp|O43660|PLRG1_HUMAN	PLRG1	sp|O43660|PLRG1_HUMAN;sp|O43660-2|PLRG1_HUMAN	sp|O43660|PLRG1_HUMAN;sp|O43660-2|PLRG1_HUMAN	Pleiotropic regulator 1 OS=Homo sapiens OX=9606 GN=PLRG1 PE=1 SV=1;Isoform 2 of Pleiotropic regulator 1 OS=Homo sapiens OX=9606 GN=PLRG1	2	6	23.5	57.193	514	0	38.155	2//1	3//0	3//0	3//0	3//0	2//0	349980000	12499000	373910	155310	121790	36151	201120	99239	346670	538090		223220	1297200	1633500	2107100	158340	2147000	877310	504020	1679300	10948000	8.787e+06	6969600	6345300	13783000	14992000	11204000	13751000	1.01252e+07	12995000	13671000	10034000
sp|O43663-4|PRC1_HUMAN	PRC1	sp|O43663-4|PRC1_HUMAN;sp|O43663|PRC1_HUMAN;sp|O43663-2|PRC1_HUMAN;sp|O43663-3|PRC1_HUMAN	sp|O43663-4|PRC1_HUMAN;sp|O43663|PRC1_HUMAN;sp|O43663-2|PRC1_HUMAN;sp|O43663-3|PRC1_HUMAN	Isoform 4 of Protein regulator of cytokinesis 1 OS=Homo sapiens OX=9606 GN=PRC1;Protein regulator of cytokinesis 1 OS=Homo sapiens OX=9606 GN=PRC1 PE=1 SV=2;Isoform 2 of Protein regulator of cytokinesis 1 OS=Homo sapiens OX=9606 GN=PRC1;Isoform 3 of Protei	4	9	20	70.19	606	0	135.88	2//1	1//2	3//0	3//0	3//0	2//0	477690000	16472000	230500	81583		39903	98171	103500	424830	1154000	136570	451400	1060400	4280900	540560	79484	5630000	421570	99981	1638800	9.8726e+06	9889900	9.40673e+06	6634600	14780000	13459000	9.7153e+06	14505000	10547000	13679000	15267000	15596000
sp|O43665|RGS10_HUMAN	RGS10	sp|O43665|RGS10_HUMAN;sp|O43665-2|RGS10_HUMAN;sp|O43665-1|RGS10_HUMAN	sp|O43665|RGS10_HUMAN;sp|O43665-2|RGS10_HUMAN;sp|O43665-1|RGS10_HUMAN	Regulator of G-protein signaling 10 OS=Homo sapiens OX=9606 GN=RGS10 PE=1 SV=3;Isoform 2 of Regulator of G-protein signaling 10 OS=Homo sapiens OX=9606 GN=RGS10;Isoform 1 of Regulator of G-protein signaling 10 OS=Homo sapiens OX=9606 GN=RGS10	3	4	33.7	21.21	181	0	6.5016	2//1	2//1	1//1	0//0	0//0	1//0	106900000	13363000	1458400			121070			2881400			305550	556020		6742200			1228300	69694		7.315e+06	352001	865033	6733400	542433	600985	12574000	501837	306440	7.595e+06	8.2825e+06	475039
sp|O43670-2|ZN207_HUMAN	ZNF207	sp|O43670-2|ZN207_HUMAN;sp|O43670|ZN207_HUMAN;sp|O43670-4|ZN207_HUMAN;sp|O43670-3|ZN207_HUMAN	sp|O43670-2|ZN207_HUMAN;sp|O43670|ZN207_HUMAN;sp|O43670-4|ZN207_HUMAN	Isoform 2 of BUB3-interacting and GLEBS motif-containing protein ZNF207 OS=Homo sapiens OX=9606 GN=ZNF207;BUB3-interacting and GLEBS motif-containing protein ZNF207 OS=Homo sapiens OX=9606 GN=ZNF207 PE=1 SV=1;Isoform 4 of BUB3-interacting and GLEBS motif-c	4	5	16	49.692	463	0	8.0912	3//0	3//0	3//0	2//1	3//0	3//0	953200000	158870000	1644700	3606700	2282900	1079800	1631400	3085700	5882200	6628100	2164900	10267000	8519200	29581000	18587000	5150900	34651000	7302100	3156500	13646000	19141000	29243000	26195000	24310000	35277000	28990000	28018000	35143000	25850000	45708000	34688000	35124000
sp|O43681|ASNA_HUMAN	ASNA1	sp|O43681|ASNA_HUMAN	sp|O43681|ASNA_HUMAN	ATPase ASNA1 OS=Homo sapiens OX=9606 GN=ASNA1 PE=1 SV=2	1	11	41.7	38.792	348	0	37.025	3//0	3//0	3//0	3//0	3//0	3//0	2047900000	136520000	2571600	3187400	1955700	713410	1149900	3485500	3061500	6189400	2972100	1302800	7129900	35877000	1362400	1987000	46105000	1062200	1275400	15135000	49547000	53120000	46683000	4.7656e+07	7.2621e+07	45117000	44685000	54925000	46639000	44703000	59113000	8.9236e+07
sp|O43683-2|BUB1_HUMAN	BUB1	sp|O43683-2|BUB1_HUMAN;sp|O43683-3|BUB1_HUMAN;sp|O43683|BUB1_HUMAN	sp|O43683-2|BUB1_HUMAN;sp|O43683-3|BUB1_HUMAN;sp|O43683|BUB1_HUMAN	Isoform 2 of Mitotic checkpoint serine/threonine-protein kinase BUB1 OS=Homo sapiens OX=9606 GN=BUB1;Isoform 3 of Mitotic checkpoint serine/threonine-protein kinase BUB1 OS=Homo sapiens OX=9606 GN=BUB1;Mitotic checkpoint serine/threonine-protein kinase BUB	3	2	2.8	115.84	1028	0.0054787	1.4944	1//1	0//0	0//0	0//0	1//0	0//0	48292000	946900	335950						413840								197110				17394000	503401	504861	1.42353e+07	747805	638518	13485000	504951	2.39165e+06	637371	384231	566840
sp|O43684-2|BUB3_HUMAN	BUB3	sp|O43684-2|BUB3_HUMAN;sp|O43684|BUB3_HUMAN	sp|O43684-2|BUB3_HUMAN;sp|O43684|BUB3_HUMAN	Isoform 2 of Mitotic checkpoint protein BUB3 OS=Homo sapiens OX=9606 GN=BUB3;Mitotic checkpoint protein BUB3 OS=Homo sapiens OX=9606 GN=BUB3 PE=1 SV=1	2	13	63.5	36.954	326	0	323.31	3//0	3//0	3//0	3//0	3//0	3//0	5409900000	360660000	10505000	8865100	5223300	3291500	7345300	6356900	15839000	16439000	4869600	8863600	36664000	76117000	20276000	12617000	79740000	8594300	8784000	30266000	186090000	178440000	156770000	155580000	282840000	150250000	159780000	184650000	152170000	184550000	193290000	226980000
sp|O43707|ACTN4_HUMAN	ACTN4	sp|O43707|ACTN4_HUMAN;sp|O43707-2|ACTN4_HUMAN;sp|O43707-3|ACTN4_HUMAN;sp|Q9H254-2|SPTN4_HUMAN	sp|O43707|ACTN4_HUMAN;sp|O43707-2|ACTN4_HUMAN;sp|O43707-3|ACTN4_HUMAN	Alpha-actinin-4 OS=Homo sapiens OX=9606 GN=ACTN4 PE=1 SV=2;Isoform ACTN4ISO of Alpha-actinin-4 OS=Homo sapiens OX=9606 GN=ACTN4;Isoform 3 of Alpha-actinin-4 OS=Homo sapiens OX=9606 GN=ACTN4	4	76	81.4	104.85	911	0	323.31	3//0	3//0	3//0	3//0	3//0	3//0	226390000000	4116200000	203400000	119750000	80087000	55321000	53792000	111870000	268980000	248840000	91594000	207520000	534270000	278780000	546750000	204940000	441770000	184490000	130430000	353620000	10365000000	8.4254e+09	7.7009e+09	8.4548e+09	7.6134e+09	8.7306e+09	10286000000	10819000000	8.5035e+09	12201000000	12691000000	3737500000
sp|O43709|BUD23_HUMAN	BUD23	sp|O43709|BUD23_HUMAN;sp|O43709-3|BUD23_HUMAN	sp|O43709|BUD23_HUMAN;sp|O43709-3|BUD23_HUMAN	Probable 18S rRNA (guanine-N(7))-methyltransferase OS=Homo sapiens OX=9606 GN=BUD23 PE=1 SV=2;Isoform 3 of Probable 18S rRNA (guanine-N(7))-methyltransferase OS=Homo sapiens OX=9606 GN=BUD23	2	2	13.5	31.88	281	0	10.702	0//0	0//0	0//0	0//0	3//0	0//0	58942000	7367700												1755700			4416700			1195400	684243	563717	989872	1.25518e+06	889744	1.26852e+06	341237	392278	721152	625109	337977	4.614e+06
sp|O43719|HTSF1_HUMAN	HTATSF1	sp|O43719|HTSF1_HUMAN	sp|O43719|HTSF1_HUMAN	HIV Tat-specific factor 1 OS=Homo sapiens OX=9606 GN=HTATSF1 PE=1 SV=1	1	13	32.3	85.852	755	0	323.31	3//0	3//0	3//0	3//0	3//0	3//0	465070000	8943700	40778	82450	40207	8456	39910	65569	107230	38855	19179	106830	500290	2922200	115990	10034	4486900	109780	115340	133790	3952700	7543700	7017000	3760300	5549300	6052600	4811200	3793900	5597300	5321900	5399600	28568000
sp|O43747|AP1G1_HUMAN	AP1G1	sp|O43747|AP1G1_HUMAN;sp|O43747-2|AP1G1_HUMAN	sp|O43747|AP1G1_HUMAN;sp|O43747-2|AP1G1_HUMAN	AP-1 complex subunit gamma-1 OS=Homo sapiens OX=9606 GN=AP1G1 PE=1 SV=5;Isoform 2 of AP-1 complex subunit gamma-1 OS=Homo sapiens OX=9606 GN=AP1G1	2	13	22.9	91.35	822	0	34.178	3//0	2//1	3//0	3//0	3//0	3//0	496320000	14598000	403870	523270		107250	227950	176590	596170	1071900	146680	233920	2862200	1068400	1801800	324530	2276400	548720	600900	1627200	15945000	25699000	1.71382e+07	15092000	19594000	17252000	17389000	19034000	18733000	20234000	26337000	12543000
sp|O43752|STX6_HUMAN	STX6	sp|O43752|STX6_HUMAN;sp|O43752-2|STX6_HUMAN	sp|O43752|STX6_HUMAN	Syntaxin-6 OS=Homo sapiens OX=9606 GN=STX6 PE=1 SV=1	2	4	25.1	29.176	255	0	5.6668	3//0	3//0	2//1	2//0	1//0	3//0	69001000	5750100	441550		115170	93039		80400	725880	755590	95236	357850	719340		1078400	407870		616760	263020		5077500	417652	4752400	4282600	576366	4.7576e+06	4349500	4995300	3446900	5232600	4700600	564469
sp|O43759-2|SNG1_HUMAN	SYNGR1	sp|O43759-2|SNG1_HUMAN;sp|O43759|SNG1_HUMAN;sp|O43759-3|SNG1_HUMAN	sp|O43759-2|SNG1_HUMAN;sp|O43759|SNG1_HUMAN;sp|O43759-3|SNG1_HUMAN	Isoform 1B of Synaptogyrin-1 OS=Homo sapiens OX=9606 GN=SYNGR1;Synaptogyrin-1 OS=Homo sapiens OX=9606 GN=SYNGR1 PE=1 SV=2;Isoform 1C of Synaptogyrin-1 OS=Homo sapiens OX=9606 GN=SYNGR1	3	3	31.4	21.038	191	0	12.475	3//0	1//2	2//1	3//0	3//0	3//0	286130000	47689000	1793400	2435300	1370500	770760	1772700	1628100	2433500	3359800	1306700	1544500	5382000	7260200	1508100	2340900	6255900	1419900	1565600	3541000	11388000	17605000	14205000	14451000	22763000	12976000	10738000	12936000	13283000	17059000	12925000	12012000
sp|O43760|SNG2_HUMAN	SYNGR2	sp|O43760|SNG2_HUMAN;sp|O43760-2|SNG2_HUMAN	sp|O43760|SNG2_HUMAN;sp|O43760-2|SNG2_HUMAN	Synaptogyrin-2 OS=Homo sapiens OX=9606 GN=SYNGR2 PE=1 SV=1;Isoform 2 of Synaptogyrin-2 OS=Homo sapiens OX=9606 GN=SYNGR2	2	2	17.9	24.81	224	0	5.3679	0//0	0//0	3//0	0//0	3//0	0//0	94779000	13540000											2311500	3835400		1045800	4104300		562830	1680100	869441	1.04164e+06	790679	219742	503153	149163	424118	307378	1.12788e+06	543550	7246900	6010100
sp|O43765|SGTA_HUMAN	SGTA	sp|O43765|SGTA_HUMAN	sp|O43765|SGTA_HUMAN	Small glutamine-rich tetratricopeptide repeat-containing protein alpha OS=Homo sapiens OX=9606 GN=SGTA PE=1 SV=1	1	9	31	34.063	313	0	59.802	3//0	3//0	3//0	3//0	3//0	3//0	1944700000	162060000	5318800	5145700	3246200	1642000	2407400	4391900	7814900	7681200	2285300	8191000	17936000	24984000	19016000	6015100	27112000	7110800	3009100	8752300	68883000	7.6394e+07	67199000	64320000	104370000	77031000	7.2938e+07	74824000	62851000	78521000	8.4654e+07	61104000
sp|O43768-2|ENSA_HUMAN	ENSA	sp|O43768-2|ENSA_HUMAN;sp|O43768|ENSA_HUMAN;sp|O43768-9|ENSA_HUMAN;sp|O43768-3|ENSA_HUMAN;sp|O43768-4|ENSA_HUMAN;sp|O43768-8|ENSA_HUMAN	sp|O43768-2|ENSA_HUMAN;sp|O43768|ENSA_HUMAN;sp|O43768-9|ENSA_HUMAN;sp|O43768-3|ENSA_HUMAN;sp|O43768-4|ENSA_HUMAN;sp|O43768-8|ENSA_HUMAN	Isoform 2 of Alpha-endosulfine OS=Homo sapiens OX=9606 GN=ENSA;Alpha-endosulfine OS=Homo sapiens OX=9606 GN=ENSA PE=1 SV=1;Isoform 9 of Alpha-endosulfine OS=Homo sapiens OX=9606 GN=ENSA;Isoform 3 of Alpha-endosulfine OS=Homo sapiens OX=9606 GN=ENSA;Isoform	6	3	29.1	12.975	117	0	5.3382	2//1	1//0	1//2	1//2	2//0	1//2	55542000	7934600	800740	542510	404620	361470	615070	611080	1827000	508410	623140	1167700	121520	85364		22058			79776	164090	3612300	3399100	3587700	5639600	4864800	4564900	7011800	3842600	8.7666e+06	6368900	4714700	1651800
sp|O43776|SYNC_HUMAN	NARS1	sp|O43776|SYNC_HUMAN	sp|O43776|SYNC_HUMAN	Asparagine--tRNA ligase, cytoplasmic OS=Homo sapiens OX=9606 GN=NARS1 PE=1 SV=1	1	21	42.2	62.942	548	0	323.31	3//0	3//0	3//0	3//0	3//0	3//0	8993200000	408780000	13255000	9923500	6880700	3797000	5311300	8186300	18142000	20701000	6971300	9899100	30710000	89176000	26105000	11754000	91364000	11006000	8447400	37155000	312020000	274240000	317850000	275450000	229190000	284450000	316690000	311250000	294050000	254500000	331190000	396080000
sp|O43795|MYO1B_HUMAN	MYO1B	sp|O43795|MYO1B_HUMAN;sp|Q9UBC5|MYO1A_HUMAN	sp|O43795|MYO1B_HUMAN	Unconventional myosin-Ib OS=Homo sapiens OX=9606 GN=MYO1B PE=1 SV=3	2	47	47.7	131.98	1136	0	323.31	3//0	3//0	3//0	3//0	3//0	3//0	27264000000	439740000	22802000	11568000	9433600	7094500	6249800	10396000	24575000	20059000	8981200	13675000	44298000	70738000	14802000	18264000	87345000	11370000	12808000	45285000	1304400000	9.9254e+08	1149100000	1253800000	1065400000	971620000	1049300000	9.724e+08	1004300000	1027100000	1189000000	8.8173e+08
sp|O43809|CPSF5_HUMAN	NUDT21	sp|O43809|CPSF5_HUMAN	sp|O43809|CPSF5_HUMAN	Cleavage and polyadenylation specificity factor subunit 5 OS=Homo sapiens OX=9606 GN=NUDT21 PE=1 SV=1	1	10	56.4	26.227	227	0	36.631	3//0	3//0	3//0	3//0	3//0	3//0	1924300000	148020000	5042900	2783200	1748600	1497100	1058100	2695900	9008100	5497900	2772500	5723400	15502000	22867000	21244000	7210900	21563000	7551700	4871700	9382500	57128000	56482000	5.8906e+07	5.5148e+07	71874000	54382000	70853000	67359000	72865000	7.2998e+07	68759000	75540000
sp|O43813|LANC1_HUMAN	LANCL1	sp|O43813|LANC1_HUMAN	sp|O43813|LANC1_HUMAN	Glutathione S-transferase LANCL1 OS=Homo sapiens OX=9606 GN=LANCL1 PE=1 SV=1	1	15	57.4	45.283	399	0	84.166	3//0	3//0	3//0	3//0	3//0	3//0	3372700000	198390000	9057900	4049100	2407500	3144200	2053000	2904600	11438000	6030600	2427500	12521000	24585000	29907000	12696000	8383500	36737000	5853600	6183700	18015000	139980000	121870000	108570000	153020000	156760000	9.7018e+07	125850000	122240000	97637000	130550000	146420000	115220000
sp|O43815|STRN_HUMAN	STRN	sp|O43815|STRN_HUMAN;sp|O43815-2|STRN_HUMAN	sp|O43815|STRN_HUMAN;sp|O43815-2|STRN_HUMAN	Striatin OS=Homo sapiens OX=9606 GN=STRN PE=1 SV=4;Isoform 2 of Striatin OS=Homo sapiens OX=9606 GN=STRN	2	12	27.3	86.131	780	0	19.537	0//0	2//1	3//0	3//0	3//0	1//1	432330000	12009000		302920	142710		52801	39450		256820		216510	533380	2981100	882920	266870	3066000	582890	205240	2479500	278647	21752000	1.51739e+06	519625	8590400	254277	147644	15827000	903457	13533000	13951000	17974000
sp|O43823|AKAP8_HUMAN	AKAP8	sp|O43823|AKAP8_HUMAN	sp|O43823|AKAP8_HUMAN	A-kinase anchor protein 8 OS=Homo sapiens OX=9606 GN=AKAP8 PE=1 SV=1	1	4	12.1	76.107	692	0	204.49	1//0	1//0	2//0	2//0	3//0	1//1	71768000	2990300	51780					93989		220940	41858		147420	1074500			1039300		41964	278540	2341100	1.01034e+06	2.92669e+06	471548	1.47238e+06	3686600	339617	3861700	3561800	351734	1846000	2774400
sp|O43847|NRDC_HUMAN	NRDC	sp|O43847|NRDC_HUMAN;sp|O43847-2|NRDC_HUMAN	sp|O43847|NRDC_HUMAN;sp|O43847-2|NRDC_HUMAN	Nardilysin OS=Homo sapiens OX=9606 GN=NRDC PE=1 SV=3;Isoform 2 of Nardilysin OS=Homo sapiens OX=9606 GN=NRDC	2	16	17.9	131.7	1151	0	67.318	3//0	3//0	3//0	3//0	3//0	3//0	748120000	16625000	910570	413610	155390	151710	284390	332150	967000	772910	190300	856270	3220400	1135500	2073200	1122300	1342000	788080	1050700	858470	33303000	31481000	29600000	29917000	6.3198e+07	32769000	29439000	31850000	25266000	32609000	40365000	16482000
sp|O43852|CALU_HUMAN	CALU	sp|O43852|CALU_HUMAN;sp|O43852-3|CALU_HUMAN;sp|O43852-5|CALU_HUMAN;sp|O43852-6|CALU_HUMAN;sp|O43852-9|CALU_HUMAN;sp|O43852-15|CALU_HUMAN;sp|O43852-10|CALU_HUMAN;sp|O43852-13|CALU_HUMAN;sp|O43852-14|CALU_HUMAN;sp|O43852-11|CALU_HUMAN;sp|O43852-12|CALU_HUMAN	sp|O43852|CALU_HUMAN;sp|O43852-3|CALU_HUMAN;sp|O43852-5|CALU_HUMAN;sp|O43852-6|CALU_HUMAN;sp|O43852-9|CALU_HUMAN;sp|O43852-15|CALU_HUMAN;sp|O43852-10|CALU_HUMAN	Calumenin OS=Homo sapiens OX=9606 GN=CALU PE=1 SV=2;Isoform 3 of Calumenin OS=Homo sapiens OX=9606 GN=CALU;Isoform 5 of Calumenin OS=Homo sapiens OX=9606 GN=CALU;Isoform 6 of Calumenin OS=Homo sapiens OX=9606 GN=CALU;Isoform 9 of Calumenin OS=Homo sapiens	11	15	50.8	37.106	315	0	180.47	3//0	3//0	3//0	3//0	3//0	3//0	4133900000	258370000	13005000	16468000	10865000	4902000	5398900	16696000	30261000	24859000	10476000	4356700	18652000	23426000	15690000	3256000	32536000	7393800	5059700	15066000	203600000	302360000	264640000	189350000	177920000	325850000	291500000	255800000	262240000	154940000	165300000	120350000
sp|O43854-2|EDIL3_HUMAN	EDIL3	sp|O43854-2|EDIL3_HUMAN;sp|O43854|EDIL3_HUMAN	sp|O43854-2|EDIL3_HUMAN;sp|O43854|EDIL3_HUMAN	Isoform 2 of EGF-like repeat and discoidin I-like domain-containing protein 3 OS=Homo sapiens OX=9606 GN=EDIL3;EGF-like repeat and discoidin I-like domain-containing protein 3 OS=Homo sapiens OX=9606 GN=EDIL3 PE=1 SV=1	2	31	68.3	52.747	470	0	323.31	3//0	3//0	3//0	3//0	3//0	3//0	47757000000	1836800000	156010000	65346000	86445000	53195000	22625000	72521000	128040000	66961000	57306000	159380000	157440000	197960000	155470000	62575000	141500000	96489000	33033000	124510000	3867800000	2381300000	4046400000	3803600000	1855700000	2712400000	2276000000	1454300000	2668100000	3777600000	1765000000	1211900000
sp|O43865|SAHH2_HUMAN	AHCYL1	sp|O43865|SAHH2_HUMAN;sp|O43865-2|SAHH2_HUMAN	sp|O43865|SAHH2_HUMAN;sp|O43865-2|SAHH2_HUMAN	S-adenosylhomocysteine hydrolase-like protein 1 OS=Homo sapiens OX=9606 GN=AHCYL1 PE=1 SV=2;Isoform 2 of S-adenosylhomocysteine hydrolase-like protein 1 OS=Homo sapiens OX=9606 GN=AHCYL1	2	19	58.5	58.951	530	0	237.3	3//0	3//0	3//0	3//0	3//0	3//0	3824500000	136590000	4642200	2855000	1879900	1210500	2210900	2502000	6230100	4643600	2287800	2160400	8333100	33012000	4508500	2274000	43136000	3150800	2505100	9048400	120260000	109830000	105170000	103220000	164920000	9.9534e+07	121430000	112410000	119090000	8.7857e+07	109790000	177760000
sp|O43896|KIF1C_HUMAN	KIF1C	sp|O43896|KIF1C_HUMAN	sp|O43896|KIF1C_HUMAN	Kinesin-like protein KIF1C OS=Homo sapiens OX=9606 GN=KIF1C PE=1 SV=3	1	14	21.9	122.95	1103	0	117.16	2//1	2//0	2//1	2//1	3//0	3//0	662360000	10683000	63648	42169	49836	9704	16935	134870	84508	67769	71740		51961	4544800	45503	190810	4391900	78476	40612	798040	4.8831e+06	5063300	5883400	3897700	4806400	4843900	4343700	4234300	6135400	5.33788e+06	3219100	50550000
sp|O43924|PDE6D_HUMAN	PDE6D	sp|O43924|PDE6D_HUMAN	sp|O43924|PDE6D_HUMAN	Retinal rod rhodopsin-sensitive cGMP 3,5-cyclic phosphodiesterase subunit delta OS=Homo sapiens OX=9606 GN=PDE6D PE=1 SV=1	1	2	17.3	17.42	150	0	4.4225	3//0	2//1	2//1	3//0	3//0	3//0	266620000	66655000	2213600	2525200	1047800	222510	645240	1260900	3285500	3182000	1124400	4081500	6811400	8386300	8516400	2587800	10635000	2606300	1522900	6000900	7781500	18730000	6664400	5.9323e+06	6137000	6822900	8266600	9.687e+06	6.6918e+06	14850000	11730000	6824300
sp|O43929|ORC4_HUMAN	ORC4	sp|O43929|ORC4_HUMAN;sp|O43929-2|ORC4_HUMAN;sp|O43929-3|ORC4_HUMAN	sp|O43929|ORC4_HUMAN;sp|O43929-2|ORC4_HUMAN;sp|O43929-3|ORC4_HUMAN	Origin recognition complex subunit 4 OS=Homo sapiens OX=9606 GN=ORC4 PE=1 SV=2;Isoform 2 of Origin recognition complex subunit 4 OS=Homo sapiens OX=9606 GN=ORC4;Isoform 3 of Origin recognition complex subunit 4 OS=Homo sapiens OX=9606 GN=ORC4	3	3	8.3	50.377	436	0	3.8532	0//0	0//0	0//0	0//0	3//0	0//0	134090000	5363400												2133600			2734200			495570	356282	305599	1.09592e+06	350896	192020	679952	431579	381085	1.03674e+06	243387	335648	11113000
sp|O60216|RAD21_HUMAN	RAD21	sp|O60216|RAD21_HUMAN	sp|O60216|RAD21_HUMAN	Double-strand-break repair protein rad21 homolog OS=Homo sapiens OX=9606 GN=RAD21 PE=1 SV=2	1	5	8.7	71.689	631	0	4.0115	3//0	2//1	3//0	3//0	3//0	1//0	147290000	5665000	62256	96233		18270	151260	17193	470050	439180		317640	1032300	858710	590410	327110	216930	356650	323720	387080	4160900	5256600	400890	3349400	9.7959e+06	3372300	10347000	6.9155e+06	807085	7.0367e+06	9401700	6654000
sp|O60229|KALRN_HUMAN	KALRN	sp|O60229|KALRN_HUMAN;sp|O60229-2|KALRN_HUMAN;sp|O60229-6|KALRN_HUMAN;sp|O60229-4|KALRN_HUMAN	sp|O60229|KALRN_HUMAN;sp|O60229-2|KALRN_HUMAN	Kalirin OS=Homo sapiens OX=9606 GN=KALRN PE=1 SV=3;Isoform 2 of Kalirin OS=Homo sapiens OX=9606 GN=KALRN	4	6	5.7	340.26	2986	0	12.779	3//0	1//2	3//0	3//0	3//0	3//0	386950000	2614500	170580	71152	45973	56514	11044	59995	181300	102860	43891	7251.6	140830	705400	4611.1	1276.7	670390	1471.4	50799	289160	13474000	10258000	10768000	15217000	8.8345e+06	12633000	11521000	11741000	10278000	22970000	11617000	17327000
sp|O60231|DHX16_HUMAN	DHX16	sp|O60231|DHX16_HUMAN	sp|O60231|DHX16_HUMAN	Pre-mRNA-splicing factor ATP-dependent RNA helicase DHX16 OS=Homo sapiens OX=9606 GN=DHX16 PE=1 SV=2	1	13	20.1	119.26	1041	0	33.984	0//0	3//0	2//0	1//2	3//0	1//0	643920000	12626000		50554			97633			85560		23106		4729200	48771		5858800	90951	18286	1623100	220874	3633300	222572	376870	11413000	341553	169087	3224300	1.48772e+06	1303900	345111	61500000
sp|O60232|ZNRD2_HUMAN	ZNRD2	sp|O60232|ZNRD2_HUMAN	sp|O60232|ZNRD2_HUMAN	Protein ZNRD2 OS=Homo sapiens OX=9606 GN=ZNRD2 PE=1 SV=1	1	2	23.6	21.474	199	0	25.703	0//0	1//0	2//0	1//0	2//0	0//0	9241400	1026800					164410						491000		195570				175850		429485	685623	729561	972850	2711200	661546	575226	293804	474957	170035	1215400	442341
sp|O60256|KPRB_HUMAN	PRPSAP2	sp|O60256|KPRB_HUMAN;sp|O60256-2|KPRB_HUMAN;sp|O60256-4|KPRB_HUMAN;sp|O60256-3|KPRB_HUMAN	sp|O60256|KPRB_HUMAN;sp|O60256-2|KPRB_HUMAN;sp|O60256-4|KPRB_HUMAN;sp|O60256-3|KPRB_HUMAN	Phosphoribosyl pyrophosphate synthase-associated protein 2 OS=Homo sapiens OX=9606 GN=PRPSAP2 PE=1 SV=1;Isoform 2 of Phosphoribosyl pyrophosphate synthase-associated protein 2 OS=Homo sapiens OX=9606 GN=PRPSAP2;Isoform 4 of Phosphoribosyl pyrophosphate syn	4	10	47.2	40.925	369	0	124.03	1//2	2//1	3//0	2//1	3//0	0//3	296330000	12884000	188670	15729		80650	83432		412980	55744			1125800	3684200	690550	671540	3530200	213150	477030	1654100	9703500	8.9248e+06	1.1765e+06	9.989e+06	6826700	549056	9.7471e+06	11092000	739517	8.15441e+06	11612000	9.6656e+06
sp|O60264|SMCA5_HUMAN	SMARCA5	sp|O60264|SMCA5_HUMAN	sp|O60264|SMCA5_HUMAN	SWI/SNF-related matrix-associated actin-dependent regulator of chromatin subfamily A member 5 OS=Homo sapiens OX=9606 GN=SMARCA5 PE=1 SV=1	1	31	33.8	121.9	1052	0	323.31	3//0	3//0	3//0	3//0	3//0	3//0	2264800000	40444000	385140	385820	327860	123360	274360	417160	455870	446410	286150	182760	690230	16211000	255090	194090	15178000	193720	282510	4153400	30626000	28677000	39079000	27597000	51015000	37179000	27728000	26757000	35927000	17838000	24528000	208940000
sp|O60271|JIP4_HUMAN	SPAG9	sp|O60271|JIP4_HUMAN;sp|O60271-3|JIP4_HUMAN;sp|Q9UPT6|JIP3_HUMAN	sp|O60271|JIP4_HUMAN;sp|O60271-3|JIP4_HUMAN	C-Jun-amino-terminal kinase-interacting protein 4 OS=Homo sapiens OX=9606 GN=SPAG9 PE=1 SV=4;Isoform 3 of C-Jun-amino-terminal kinase-interacting protein 4 OS=Homo sapiens OX=9606 GN=SPAG9	3	36	40.9	146.2	1321	0	323.31	3//0	3//0	3//0	3//0	3//0	3//0	3839300000	57303000	2508600	1446500	860580	701630	1194900	1122700	3592600	2962700	892230	1867000	6909000	7596900	6009500	2017700	7992700	2655900	2014900	4956600	148780000	162100000	148120000	150740000	257350000	145820000	177420000	166900000	146690000	153410000	164120000	116990000
sp|O60282|KIF5C_HUMAN	KIF5C	sp|O60282|KIF5C_HUMAN;sp|O60282-2|KIF5C_HUMAN;sp|Q12840|KIF5A_HUMAN	sp|O60282|KIF5C_HUMAN;sp|O60282-2|KIF5C_HUMAN	Kinesin heavy chain isoform 5C OS=Homo sapiens OX=9606 GN=KIF5C PE=1 SV=1;Isoform 2 of Kinesin heavy chain isoform 5C OS=Homo sapiens OX=9606 GN=KIF5C	3	9	24.6	109.49	957	0	92.059	2//1	3//0	3//0	2//1	3//0	0//3	6893600000	120940000	8797000	6843300		2518000	5371500		12007000	11112000		7186100	23072000	1159900	17079000	7411600	1513900	8368200	8155900	345010	414270000	475370000	407087	353420000	5.668e+08	938008	250350000	305260000	455985	269850000	401990000	6.2435e+08
sp|O60291-4|MGRN1_HUMAN	MGRN1	sp|O60291-4|MGRN1_HUMAN;sp|O60291|MGRN1_HUMAN;sp|O60291-3|MGRN1_HUMAN;sp|O60291-2|MGRN1_HUMAN	sp|O60291-4|MGRN1_HUMAN;sp|O60291|MGRN1_HUMAN;sp|O60291-3|MGRN1_HUMAN;sp|O60291-2|MGRN1_HUMAN	Isoform 4 of E3 ubiquitin-protein ligase MGRN1 OS=Homo sapiens OX=9606 GN=MGRN1;E3 ubiquitin-protein ligase MGRN1 OS=Homo sapiens OX=9606 GN=MGRN1 PE=1 SV=2;Isoform 3 of E3 ubiquitin-protein ligase MGRN1 OS=Homo sapiens OX=9606 GN=MGRN1;Isoform 2 of E3 ubi	4	5	13.8	58.304	530	0	6.9236	3//0	3//0	3//0	3//0	3//0	2//1	133240000	6056600	862110	225010	252480	218860	61857	168610	406050	250030	27619	248360	964140	570040	68702	308540	763470	189910	134950	335830	11007000	6342200	7385800	6693300	3241000	7097800	7458400	5463700	4025000	9.4378e+06	9243900	4240100
sp|O60292|SI1L3_HUMAN	SIPA1L3	sp|O60292|SI1L3_HUMAN	sp|O60292|SI1L3_HUMAN	Signal-induced proliferation-associated 1-like protein 3 OS=Homo sapiens OX=9606 GN=SIPA1L3 PE=1 SV=3	1	7	6.1	194.61	1781	0	6.6958	3//0	0//0	2//0	2//0	3//0	1//0	114810000	1275600	27005						65611				33252	436720		10215	490560			212260	4430800	605368	1.2492e+06	5.7242e+06	431269	706245	4301700	199187	1.34838e+06	424787	3158900	10190000
sp|O60306|AQR_HUMAN	AQR	sp|O60306|AQR_HUMAN	sp|O60306|AQR_HUMAN	RNA helicase aquarius OS=Homo sapiens OX=9606 GN=AQR PE=1 SV=4	1	12	13.7	171.29	1485	0	54.829	0//0	1//0	2//0	2//0	3//0	0//0	429720000	6611100					4608.3			34573			232400	2787600			3000700		63072	488110	737100	4.76538e+06	1.91996e+06	111308	3655200	732809	293515	4696300	975675	500275	7448300	43727000
sp|O60313-13|OPA1_HUMAN	OPA1	sp|O60313-13|OPA1_HUMAN;sp|O60313|OPA1_HUMAN;sp|O60313-9|OPA1_HUMAN;sp|O60313-11|OPA1_HUMAN;sp|O60313-2|OPA1_HUMAN;sp|O60313-10|OPA1_HUMAN	sp|O60313-13|OPA1_HUMAN;sp|O60313|OPA1_HUMAN;sp|O60313-9|OPA1_HUMAN;sp|O60313-11|OPA1_HUMAN;sp|O60313-2|OPA1_HUMAN;sp|O60313-10|OPA1_HUMAN	Isoform 7 of Dynamin-like 120 kDa protein, mitochondrial OS=Homo sapiens OX=9606 GN=OPA1;Dynamin-like 120 kDa protein, mitochondrial OS=Homo sapiens OX=9606 GN=OPA1 PE=1 SV=3;Isoform 3 of Dynamin-like 120 kDa protein, mitochondrial OS=Homo sapiens OX=9606	6	7	11.8	107.57	924	0	10.716	2//1	3//0	3//0	1//2	2//1	1//1	220330000	4320100	98417	13748		39915	19420	74797	138180	140620	45014	101680	500170	538060	206670	208830	1359000	153670	189820	492100	5203100	4796800	6.04105e+06	7.7536e+06	4764700	9.1644e+06	7.8964e+06	8.0633e+06	6.6783e+06	6870200	10507000	3591700
sp|O60333-3|KIF1B_HUMAN	KIF1B	sp|O60333-3|KIF1B_HUMAN;sp|O60333-2|KIF1B_HUMAN;sp|O60333|KIF1B_HUMAN;sp|O60333-4|KIF1B_HUMAN	sp|O60333-3|KIF1B_HUMAN;sp|O60333-2|KIF1B_HUMAN;sp|O60333|KIF1B_HUMAN;sp|O60333-4|KIF1B_HUMAN	Isoform 3 of Kinesin-like protein KIF1B OS=Homo sapiens OX=9606 GN=KIF1B;Isoform 2 of Kinesin-like protein KIF1B OS=Homo sapiens OX=9606 GN=KIF1B;Kinesin-like protein KIF1B OS=Homo sapiens OX=9606 GN=KIF1B PE=1 SV=5;Isoform 4 of Kinesin-like protein KIF1B	4	10	16	130.36	1153	0	57.52	0//3	0//2	1//2	0//3	3//0	0//3	154630000	2343000											51064	679620			1420600			191670	804633	539256	879404	1.35407e+06	561193	1.85018e+06	375923	278673	773815	309833	4194100	9.751e+06
sp|O60341|KDM1A_HUMAN	KDM1A	sp|O60341|KDM1A_HUMAN;sp|O60341-2|KDM1A_HUMAN	sp|O60341|KDM1A_HUMAN;sp|O60341-2|KDM1A_HUMAN	Lysine-specific histone demethylase 1A OS=Homo sapiens OX=9606 GN=KDM1A PE=1 SV=2;Isoform 2 of Lysine-specific histone demethylase 1A OS=Homo sapiens OX=9606 GN=KDM1A	2	9	17.5	92.902	852	0	83.201	2//1	1//0	3//0	1//2	3//0	1//0	346050000	9352800	171910	11443	34089	22274	9202.4		385500	208870			289750	2577400		83218	4241000		19104	1299000	6.6107e+06	2032900	7.3711e+06	7855500	4367300	941757	11393000	7.1302e+06	1.03291e+06	502774	7.2569e+06	15731000
sp|O60437|PEPL_HUMAN	PPL	sp|O60437|PEPL_HUMAN	sp|O60437|PEPL_HUMAN	Periplakin OS=Homo sapiens OX=9606 GN=PPL PE=1 SV=4	1	15	12.7	204.74	1756	0	17.489	3//0	3//0	3//0	1//1	3//0	0//0	215680000	1891900	75970			7809.9	16773		133040	26682		45131	282500	112420	377950	77558	342960	131500	90519	171090	9.0982e+06	7.91122e+06	367775	2745100	7957100	411878	11539000	5242500	1.2888e+06	6.5284e+06	11833000	4475400
sp|O60443|GSDME_HUMAN	GSDME	sp|O60443|GSDME_HUMAN;sp|O60443-3|GSDME_HUMAN;sp|O60443-2|GSDME_HUMAN	sp|O60443|GSDME_HUMAN	Gasdermin-E OS=Homo sapiens OX=9606 GN=GSDME PE=1 SV=2	3	13	34.3	54.554	496	0	41.847	3//0	3//0	3//0	3//0	3//0	3//0	1007900000	40315000	2636100	1404700	866870	1000300	854870	728840	2723200	2636700	648600	2690900	5617800	2882900	2786400	1900600	4990200	1785700	2025400	2134900	5.3304e+07	5.2492e+07	50690000	62243000	88150000	41138000	48462000	48918000	37814000	62350000	51079000	28739000
sp|O60462-2|NRP2_HUMAN	NRP2	sp|O60462-2|NRP2_HUMAN;sp|O60462-3|NRP2_HUMAN;sp|O60462|NRP2_HUMAN;sp|O60462-6|NRP2_HUMAN;sp|O60462-4|NRP2_HUMAN;sp|O60462-5|NRP2_HUMAN	sp|O60462-2|NRP2_HUMAN;sp|O60462-3|NRP2_HUMAN;sp|O60462|NRP2_HUMAN;sp|O60462-6|NRP2_HUMAN;sp|O60462-4|NRP2_HUMAN;sp|O60462-5|NRP2_HUMAN	Isoform A0 of Neuropilin-2 OS=Homo sapiens OX=9606 GN=NRP2;Isoform A17 of Neuropilin-2 OS=Homo sapiens OX=9606 GN=NRP2;Neuropilin-2 OS=Homo sapiens OX=9606 GN=NRP2 PE=1 SV=3;Isoform s9 of Neuropilin-2 OS=Homo sapiens OX=9606 GN=NRP2;Isoform B0 of Neuropili	6	3	7.2	102.21	909	0	9.3962	3//0	2//1	3//0	1//1	2//0	3//0	98859000	2103400	219120	95237	277660	81009	28621	235470	172500		208250	64097	171690	256450	75091	69992		26104	48800	73279	7173200	5138600	16325000	9.955e+06	4252200	14650000	6.397e+06	6.2527e+06	11263000	7.2573e+06	4820700	5.7893e+06
sp|O60488-2|ACSL4_HUMAN	ACSL4	sp|O60488-2|ACSL4_HUMAN;sp|O60488|ACSL4_HUMAN	sp|O60488-2|ACSL4_HUMAN;sp|O60488|ACSL4_HUMAN	Isoform Short of Long-chain-fatty-acid--CoA ligase 4 OS=Homo sapiens OX=9606 GN=ACSL4;Long-chain-fatty-acid--CoA ligase 4 OS=Homo sapiens OX=9606 GN=ACSL4 PE=1 SV=2	2	31	65.1	74.435	670	0	323.31	3//0	3//0	3//0	3//0	3//0	3//0	16201000000	476510000	36630000	14513000	17542000	13033000	6152200	21634000	41799000	24065000	16284000	13389000	61084000	57954000	15355000	16070000	68650000	11635000	15862000	24855000	1049800000	6.7847e+08	1129600000	1119300000	509550000	9.6995e+08	875790000	624140000	8.571e+08	718460000	803960000	514480000
sp|O60493|SNX3_HUMAN	SNX3	sp|O60493|SNX3_HUMAN;sp|O60493-2|SNX3_HUMAN;sp|O60493-4|SNX3_HUMAN;sp|O60493-3|SNX3_HUMAN	sp|O60493|SNX3_HUMAN;sp|O60493-2|SNX3_HUMAN;sp|O60493-4|SNX3_HUMAN	Sorting nexin-3 OS=Homo sapiens OX=9606 GN=SNX3 PE=1 SV=3;Isoform 2 of Sorting nexin-3 OS=Homo sapiens OX=9606 GN=SNX3;Isoform 4 of Sorting nexin-3 OS=Homo sapiens OX=9606 GN=SNX3	4	5	48.8	18.762	162	0	23.024	3//0	3//0	3//0	3//0	3//0	3//0	887970000	98663000	5272300	2115300	1472200	1054900	988120	1933700	4712700	3017100	1263400	1893800	12799000	18727000	4414900	4249200	20593000	2737200	3797600	7621900	33746000	30331000	30755000	27205000	33566000	32610000	31961000	28251000	28165000	32597000	35371000	34336000
sp|O60499-2|STX10_HUMAN	STX10	sp|O60499-2|STX10_HUMAN;sp|O60499|STX10_HUMAN	sp|O60499-2|STX10_HUMAN;sp|O60499|STX10_HUMAN	Isoform 2 of Syntaxin-10 OS=Homo sapiens OX=9606 GN=STX10;Syntaxin-10 OS=Homo sapiens OX=9606 GN=STX10 PE=1 SV=1	2	3	23	22.445	200	0.002117	1.733	2//1	2//0	2//1	3//0	0//0	1//0	51219000	6402300	811910	731620		230910	104750		486080	1066400			1839700		814410	195390			121180		5257500	5101600	899521	8.7123e+06	3223200	752668	4441200	4355100	901978	533962	3510400	324123
sp|O60502|OGA_HUMAN	OGA	sp|O60502|OGA_HUMAN;sp|O60502-4|OGA_HUMAN;sp|O60502-2|OGA_HUMAN;sp|O60502-3|OGA_HUMAN	sp|O60502|OGA_HUMAN;sp|O60502-4|OGA_HUMAN;sp|O60502-2|OGA_HUMAN;sp|O60502-3|OGA_HUMAN	Protein O-GlcNAcase OS=Homo sapiens OX=9606 GN=OGA PE=1 SV=2;Isoform 4 of Protein O-GlcNAcase OS=Homo sapiens OX=9606 GN=OGA;Isoform 2 of Protein O-GlcNAcase OS=Homo sapiens OX=9606 GN=OGA;Isoform 3 of Protein O-GlcNAcase OS=Homo sapiens OX=9606 GN=OGA	4	17	26.1	102.91	916	0	22.76	3//0	3//0	3//0	3//0	3//0	3//0	978260000	21267000	461200	509650	113130	89265	277380	189980	622940	792780	251460	292700	1599200	6484800	449080	413900	5814700	251940	309050	2343400	23761000	29371000	11850000	20779000	36957000	19923000	21484000	37281000	21783000	16507000	30378000	46095000
sp|O60503|ADCY9_HUMAN	ADCY9	sp|O60503|ADCY9_HUMAN	sp|O60503|ADCY9_HUMAN	Adenylate cyclase type 9 OS=Homo sapiens OX=9606 GN=ADCY9 PE=1 SV=4	1	4	4.7	150.7	1353	0	4.4334	1//0	1//0	1//0	0//0	0//0	0//0	7196400	116070	21878									30176	64016								1337000										1865400
sp|O60504-2|VINEX_HUMAN	SORBS3	sp|O60504-2|VINEX_HUMAN;sp|O60504|VINEX_HUMAN	sp|O60504-2|VINEX_HUMAN;sp|O60504|VINEX_HUMAN	Isoform Beta of Vinexin OS=Homo sapiens OX=9606 GN=SORBS3;Vinexin OS=Homo sapiens OX=9606 GN=SORBS3 PE=1 SV=2	2	7	31.3	36.742	329	0	8.6537	2//1	3//0	3//0	2//0	3//0	1//0	441950000	24553000	1155300			236380	195680		1485100	389420	106730	1070500	2298000	5676400	2324600	724660	5386100	1319700	703700	1480500	18753000	1.38135e+07	182898	14477000	20150000	230529	15686000	10169000	16861000	17882000	16423000	15258000
sp|O60506|HNRPQ_HUMAN	SYNCRIP	sp|O60506|HNRPQ_HUMAN;sp|O60506-2|HNRPQ_HUMAN	sp|O60506|HNRPQ_HUMAN;sp|O60506-2|HNRPQ_HUMAN	Heterogeneous nuclear ribonucleoprotein Q OS=Homo sapiens OX=9606 GN=SYNCRIP PE=1 SV=2;Isoform 2 of Heterogeneous nuclear ribonucleoprotein Q OS=Homo sapiens OX=9606 GN=SYNCRIP	2	29	54.3	69.602	623	0	323.31	3//0	3//0	3//0	3//0	3//0	3//0	27355000000	854840000	21809000	17866000	11374000	6637300	9301200	17558000	35209000	33103000	12937000	20402000	62203000	201070000	47688000	24821000	217680000	20585000	18753000	75842000	697740000	7.2566e+08	7.244e+08	652260000	657820000	8.2396e+08	7.6028e+08	813660000	7.762e+08	9.0797e+08	863740000	1230100000
sp|O60518|RNBP6_HUMAN	RANBP6	sp|O60518|RNBP6_HUMAN	sp|O60518|RNBP6_HUMAN	Ran-binding protein 6 OS=Homo sapiens OX=9606 GN=RANBP6 PE=1 SV=2	1	2	4.7	124.71	1105	0	48.817	0//3	0//2	0//3	1//2	2//1	0//3	21085000	383350												128900			221280			33173	218815	382630	548718	994155	790083	403525	567155	530899	1.12305e+06	222890	261258	1604900
sp|O60524-4|NEMF_HUMAN	NEMF	sp|O60524-4|NEMF_HUMAN;sp|O60524-5|NEMF_HUMAN;sp|O60524-3|NEMF_HUMAN;sp|O60524|NEMF_HUMAN	sp|O60524-4|NEMF_HUMAN;sp|O60524-5|NEMF_HUMAN;sp|O60524-3|NEMF_HUMAN;sp|O60524|NEMF_HUMAN	Isoform 4 of Nuclear export mediator factor NEMF OS=Homo sapiens OX=9606 GN=NEMF;Isoform 5 of Nuclear export mediator factor NEMF OS=Homo sapiens OX=9606 GN=NEMF;Isoform 3 of Nuclear export mediator factor NEMF OS=Homo sapiens OX=9606 GN=NEMF;Nuclear expor	4	6	9.3	118.02	1034	0	3.7437	0//0	0//0	2//0	1//0	3//0	0//0	258220000	5164400											38843	2445800			2399300		104440	176010	249771	775506	744115	448942	221016	951135	188199	535861	655115	728729	9.0339e+06	15074000
sp|O60547-2|GMDS_HUMAN	GMDS	sp|O60547-2|GMDS_HUMAN;sp|O60547|GMDS_HUMAN	sp|O60547-2|GMDS_HUMAN;sp|O60547|GMDS_HUMAN	Isoform 2 of GDP-mannose 4,6 dehydratase OS=Homo sapiens OX=9606 GN=GMDS;GDP-mannose 4,6 dehydratase OS=Homo sapiens OX=9606 GN=GMDS PE=1 SV=1	2	6	28.7	39.053	342	0	41.225	3//0	2//1	2//1	2//1	3//0	3//0	434130000	18089000	152000	172830	159280	75692	86840	119210	260730	462500	37786	324580	283570	5188900	364700	40139	8272300	216740	68778	1802400	4930000	6395600	7543800	6060200	10166000	8.5298e+06	7308600	7.661e+06	4053900	12655000	3856600	16913000
sp|O60551|NMT2_HUMAN	NMT2	sp|O60551|NMT2_HUMAN	sp|O60551|NMT2_HUMAN	Glycylpeptide N-tetradecanoyltransferase 2 OS=Homo sapiens OX=9606 GN=NMT2 PE=1 SV=1	1	2	15.3	56.98	498	0	6.6025	0//3	0//3	0//3	0//2	2//1	0//0	47290000	1970400												721750			929750			318920	475904	555604	767015	209496	637340	1.0215e+06	530496	539726	659023	336176	1.09376e+06	3865400
sp|O60565|GREM1_HUMAN	GREM1	sp|O60565|GREM1_HUMAN;sp|O60565-2|GREM1_HUMAN;sp|Q9H772|GREM2_HUMAN	sp|O60565|GREM1_HUMAN;sp|O60565-2|GREM1_HUMAN	Gremlin-1 OS=Homo sapiens OX=9606 GN=GREM1 PE=1 SV=1;Isoform 2 of Gremlin-1 OS=Homo sapiens OX=9606 GN=GREM1	3	5	42.9	20.697	184	0	271.59	2//1	2//1	0//0	2//1	3//0	3//0	1580300000	175580000	601660	879290	3170900	41606	713520	4721300	451110	704540	1845000	485760		92746000	659010		46839000	525730		21200000	8243200	12524000	46644000	7.7941e+06	22085000	48214000	10129000	7170200	28830000	5277000	840424	200120000
sp|O60566|BUB1B_HUMAN	BUB1B	sp|O60566|BUB1B_HUMAN;sp|O60566-3|BUB1B_HUMAN;sp|O60566-2|BUB1B_HUMAN	sp|O60566|BUB1B_HUMAN;sp|O60566-3|BUB1B_HUMAN;sp|O60566-2|BUB1B_HUMAN	Mitotic checkpoint serine/threonine-protein kinase BUB1 beta OS=Homo sapiens OX=9606 GN=BUB1B PE=1 SV=3;Isoform 3 of Mitotic checkpoint serine/threonine-protein kinase BUB1 beta OS=Homo sapiens OX=9606 GN=BUB1B;Isoform 2 of Mitotic checkpoint serine/threon	3	6	9.3	119.54	1050	0	69.938	0//0	0//0	1//0	0//0	3//0	0//0	83785000	1469900												893550			494110			82248	198353	473453	298258	395456	499352	759928	282849	405193	300470	283109	193515	6634700
sp|O60573|IF4E2_HUMAN	EIF4E2	sp|O60573|IF4E2_HUMAN;sp|O60573-2|IF4E2_HUMAN	sp|O60573|IF4E2_HUMAN;sp|O60573-2|IF4E2_HUMAN	Eukaryotic translation initiation factor 4E type 2 OS=Homo sapiens OX=9606 GN=EIF4E2 PE=1 SV=1;Isoform 2 of Eukaryotic translation initiation factor 4E type 2 OS=Homo sapiens OX=9606 GN=EIF4E2	2	6	33.9	28.362	245	0	18.959	2//1	3//0	3//0	2//1	3//0	2//1	393510000	32792000	1100900	247810	66813	264970	74928	111230	924340	615250	108410	586730	1535000	11886000	1813200	477950	9321100	512890	394290	2750500	9.5042e+06	5596400	4450700	4335500	5601400	3944300	8.5507e+06	6029900	8.3397e+06	7540200	9.7411e+06	19223000
sp|O60610|DIAP1_HUMAN	DIAPH1	sp|O60610|DIAP1_HUMAN;sp|O60610-2|DIAP1_HUMAN;sp|O60610-3|DIAP1_HUMAN	sp|O60610|DIAP1_HUMAN;sp|O60610-2|DIAP1_HUMAN;sp|O60610-3|DIAP1_HUMAN	Protein diaphanous homolog 1 OS=Homo sapiens OX=9606 GN=DIAPH1 PE=1 SV=2;Isoform 2 of Protein diaphanous homolog 1 OS=Homo sapiens OX=9606 GN=DIAPH1;Isoform 3 of Protein diaphanous homolog 1 OS=Homo sapiens OX=9606 GN=DIAPH1	3	42	43.3	141.35	1272	0	323.31	3//0	3//0	3//0	3//0	3//0	3//0	6046000000	97516000	3729300	1906500	713150	889830	1451300	1152800	3672700	5010400	950510	2039200	9848600	19333000	5770200	2827600	22541000	2497500	3192600	9989500	183880000	165780000	148190000	172230000	265440000	173100000	178480000	205930000	165740000	190370000	224200000	207680000
sp|O60645|EXOC3_HUMAN	EXOC3	sp|O60645|EXOC3_HUMAN	sp|O60645|EXOC3_HUMAN	Exocyst complex component 3 OS=Homo sapiens OX=9606 GN=EXOC3 PE=1 SV=3	1	12	23.5	85.566	745	0	67.751	3//0	1//0	2//1	2//0	3//0	0//0	831510000	23757000	8921900	28654		67774			300870	96992			728920	4518000		355930	6542200		241500	1954700	46313000	14804000	359503	28581000	5.99334e+07	305662	26954000	29599000	942622	543691	28377000	9.1046e+07
sp|O60664-4|PLIN3_HUMAN	PLIN3	sp|O60664-4|PLIN3_HUMAN;sp|O60664|PLIN3_HUMAN;sp|O60664-3|PLIN3_HUMAN;sp|O60664-2|PLIN3_HUMAN	sp|O60664-4|PLIN3_HUMAN;sp|O60664|PLIN3_HUMAN;sp|O60664-3|PLIN3_HUMAN;sp|O60664-2|PLIN3_HUMAN	Isoform 4 of Perilipin-3 OS=Homo sapiens OX=9606 GN=PLIN3;Perilipin-3 OS=Homo sapiens OX=9606 GN=PLIN3 PE=1 SV=3;Isoform 3 of Perilipin-3 OS=Homo sapiens OX=9606 GN=PLIN3;Isoform 2 of Perilipin-3 OS=Homo sapiens OX=9606 GN=PLIN3	4	13	53.1	45.803	422	0	323.31	3//0	3//0	3//0	3//0	3//0	3//0	3760000000	144620000	7884600	2145600	2103000	2902500	1358300	5490400	11120000	6142100	3213300	8350200	20388000	10319000	18011000	7576800	15110000	7477900	4517000	10507000	179790000	142940000	159560000	174810000	163820000	181480000	175150000	137030000	149660000	244000000	193450000	81054000
sp|O60678-2|ANM3_HUMAN	PRMT3	sp|O60678-2|ANM3_HUMAN;sp|O60678|ANM3_HUMAN	sp|O60678-2|ANM3_HUMAN;sp|O60678|ANM3_HUMAN	Isoform 2 of Protein arginine N-methyltransferase 3 OS=Homo sapiens OX=9606 GN=PRMT3;Protein arginine N-methyltransferase 3 OS=Homo sapiens OX=9606 GN=PRMT3 PE=1 SV=4	2	3	7	52.901	469	0	2.7637	0//0	0//0	0//0	1//0	2//0	0//0	43015000	2389700					388380										2001300
sp|O60684|IMA7_HUMAN	KPNA6	sp|O60684|IMA7_HUMAN	sp|O60684|IMA7_HUMAN	Importin subunit alpha-7 OS=Homo sapiens OX=9606 GN=KPNA6 PE=1 SV=1	1	19	53.7	60.029	536	0	323.31	3//0	3//0	3//0	3//0	3//0	3//0	3510600000	159570000	4614700	2610200	2465600	1710300	1158100	2788600	7409300	6004700	2901500	3229200	14858000	41054000	6893900	4209300	41300000	2797800	3258800	10308000	101530000	9.9453e+07	113250000	120210000	114490000	101220000	111380000	113740000	105010000	110470000	127910000	138780000
sp|O60701|UGDH_HUMAN	UGDH	sp|O60701|UGDH_HUMAN;sp|O60701-2|UGDH_HUMAN;sp|O60701-3|UGDH_HUMAN	sp|O60701|UGDH_HUMAN;sp|O60701-2|UGDH_HUMAN;sp|O60701-3|UGDH_HUMAN	UDP-glucose 6-dehydrogenase OS=Homo sapiens OX=9606 GN=UGDH PE=1 SV=1;Isoform 2 of UDP-glucose 6-dehydrogenase OS=Homo sapiens OX=9606 GN=UGDH;Isoform 3 of UDP-glucose 6-dehydrogenase OS=Homo sapiens OX=9606 GN=UGDH	3	25	69.4	55.023	494	0	323.31	3//0	3//0	3//0	3//0	3//0	3//0	10329000000	382560000	8107200	5831500	4836900	2586200	2346000	6004900	13446000	12582000	5160000	4127600	19763000	113520000	8790100	7390600	119950000	5222000	5928600	36977000	216740000	208140000	233530000	200710000	307250000	226930000	256090000	253860000	230570000	202890000	261140000	545840000
sp|O60716-5|CTND1_HUMAN	CTNND1	sp|O60716-5|CTND1_HUMAN;sp|O60716-3|CTND1_HUMAN;sp|O60716-13|CTND1_HUMAN;sp|O60716-11|CTND1_HUMAN;sp|O60716-2|CTND1_HUMAN;sp|O60716|CTND1_HUMAN;sp|O60716-21|CTND1_HUMAN;sp|O60716-19|CTND1_HUMAN;sp|O60716-10|CTND1_HUMAN;sp|O60716-9|CTND1_HUMAN;sp|O60716-18|CTND1_HUMAN;sp|O60716-17|CTND1_HUMAN;sp|O60716-8|CTND1_HUMAN;sp|O60716-7|CTND1_HUMAN;sp|O60716-16|CTND1_HUMAN;sp|O60716-15|CTND1_HUMAN;sp|O6071…	sp|O60716-5|CTND1_HUMAN;sp|O60716-3|CTND1_HUMAN;sp|O60716-13|CTND1_HUMAN;sp|O60716-11|CTND1_HUMAN;sp|O60716-2|CTND1_HUMAN;sp|O60716|CTND1_HUMAN;sp|O60716-21|CTND1_HUMAN;sp|O60716-19|CTND1_HUMAN;sp|O60716-10|CTND1_HUMAN;sp|O60716-9|CTND1_HUMAN;sp|O60716-18|CTND1_HUMAN;sp|O60716-17|CTND1_HUMAN;sp|O60716-8|CTND1_HUMAN;sp|O60716-7|CTND1_HUMAN;sp|O60716-16|CTND1_HUMAN;sp|O60716-15|CTND1_HUMAN;sp|O6071…	Isoform 1A of Catenin delta-1 OS=Homo sapiens OX=9606 GN=CTNND1;Isoform 1AC of Catenin delta-1 OS=Homo sapiens OX=9606 GN=CTNND1;Isoform 2A of Catenin delta-1 OS=Homo sapiens OX=9606 GN=CTNND1;Isoform 2AC of Catenin delta-1 OS=Homo sapiens OX=9606 GN=CTNND	32	45	59.8	104.15	933	0	323.31	3//0	3//0	3//0	3//0	3//0	3//0	18640000000	380410000	21284000	13147000	12540000	7950600	4901900	12366000	19933000	16985000	8919200	10767000	26702000	79695000	12340000	9997100	80872000	7051500	6251200	28710000	892940000	8.2254e+08	1046800000	954380000	8.6021e+08	8.4105e+08	657170000	6.6058e+08	7.374e+08	692240000	561390000	8.3942e+08
sp|O60749|SNX2_HUMAN	SNX2	sp|O60749|SNX2_HUMAN;sp|O60749-2|SNX2_HUMAN	sp|O60749|SNX2_HUMAN;sp|O60749-2|SNX2_HUMAN	Sorting nexin-2 OS=Homo sapiens OX=9606 GN=SNX2 PE=1 SV=2;Isoform 2 of Sorting nexin-2 OS=Homo sapiens OX=9606 GN=SNX2	2	21	48.2	58.47	519	0	83.61	3//0	3//0	3//0	3//0	3//0	3//0	3646400000	140250000	4122000	2018800	1563900	1136100	1969400	1844200	5486900	4120600	1594700	1640400	9071400	39523000	2898400	3822000	42291000	1703000	2258900	13182000	105630000	104120000	90734000	93896000	145830000	8.0803e+07	107080000	9.8585e+07	86695000	78375000	107450000	144750000
sp|O60762|DPM1_HUMAN	DPM1	sp|O60762|DPM1_HUMAN	sp|O60762|DPM1_HUMAN	Dolichol-phosphate mannosyltransferase subunit 1 OS=Homo sapiens OX=9606 GN=DPM1 PE=1 SV=1	1	2	10.4	29.634	260	0	2.4572	3//0	2//0	2//0	1//1	2//1	3//0	48314000	3220900	79926	98181		51156			113760	229060			388230	352060			1045500	58155	212970	591960	1846800	3566400	461355	2394700	1.37388e+06	242705	1769000	2944100	705242	831426	2394200	1833400
sp|O60763|USO1_HUMAN	USO1	sp|O60763|USO1_HUMAN;sp|O60763-2|USO1_HUMAN	sp|O60763|USO1_HUMAN;sp|O60763-2|USO1_HUMAN	General vesicular transport factor p115 OS=Homo sapiens OX=9606 GN=USO1 PE=1 SV=2;Isoform 2 of General vesicular transport factor p115 OS=Homo sapiens OX=9606 GN=USO1	2	28	46.6	107.89	962	0	323.31	3//0	3//0	3//0	3//0	3//0	3//0	4360600000	106360000	2673700	2584300	1084000	773970	1481100	2089200	4688500	4178700	1377600	1801100	10102000	26803000	3850600	2619900	25021000	2381900	2197700	10648000	123520000	124360000	109220000	115500000	211330000	123280000	134810000	138760000	117920000	132780000	143920000	192650000
sp|O60826|CCD22_HUMAN	CCDC22	sp|O60826|CCD22_HUMAN	sp|O60826|CCD22_HUMAN	Coiled-coil domain-containing protein 22 OS=Homo sapiens OX=9606 GN=CCDC22 PE=1 SV=1	1	9	23	70.755	627	0	10.811	1//1	2//1	3//0	2//0	3//0	0//0	406950000	11304000	19900	24114					65956	57668		105990	720970	3903700	219210	85557	4615700	125310	44572	1315500	410208	360677	626049	339949	631394	169030	340377	354249	1.36176e+06	660841	17027000	22112000
sp|O60828-10|PQBP1_HUMAN	PQBP1	sp|O60828-10|PQBP1_HUMAN;sp|O60828-9|PQBP1_HUMAN;sp|O60828-8|PQBP1_HUMAN;sp|O60828-7|PQBP1_HUMAN;sp|O60828-6|PQBP1_HUMAN;sp|O60828-5|PQBP1_HUMAN;sp|O60828-4|PQBP1_HUMAN;sp|O60828-3|PQBP1_HUMAN;sp|O60828-2|PQBP1_HUMAN;sp|O60828|PQBP1_HUMAN	sp|O60828-10|PQBP1_HUMAN;sp|O60828-9|PQBP1_HUMAN;sp|O60828-8|PQBP1_HUMAN;sp|O60828-7|PQBP1_HUMAN;sp|O60828-6|PQBP1_HUMAN;sp|O60828-5|PQBP1_HUMAN;sp|O60828-4|PQBP1_HUMAN;sp|O60828-3|PQBP1_HUMAN;sp|O60828-2|PQBP1_HUMAN;sp|O60828|PQBP1_HUMAN	Isoform 10 of Polyglutamine-binding protein 1 OS=Homo sapiens OX=9606 GN=PQBP1;Isoform 9 of Polyglutamine-binding protein 1 OS=Homo sapiens OX=9606 GN=PQBP1;Isoform 8 of Polyglutamine-binding protein 1 OS=Homo sapiens OX=9606 GN=PQBP1;Isoform 7 of Polyglut	10	2	58.3	6.9808	60	0	47.722	2//0	3//0	2//0	2//1	2//1	1//2	182690000	60896000	1005000	674670	185930		132110	1151300	2859400	2513000	233320	366380	4339700	14722000	8404100		18803000	2184400	1123500	2199000	4263300	4957900	3781700	4.15459e+06	2495800	5451000	5851200	5151400	3930700	4380900	4.5982e+06	6.9921e+06
sp|O60831|PRAF2_HUMAN	PRAF2	sp|O60831|PRAF2_HUMAN	sp|O60831|PRAF2_HUMAN	PRA1 family protein 2 OS=Homo sapiens OX=9606 GN=PRAF2 PE=1 SV=1	1	3	22.5	19.258	178	0	5.8872	3//0	2//1	3//0	3//0	3//0	3//0	585460000	146360000	7053300	4919700	3708300	1801700	2612500	4095000	9334800	7097300	4208500	3326100	17324000	25402000	3942700	6834800	29190000	2662500	3629500	9221900	26276000	24748000	29139000	24979000	33294000	23524000	26211000	25007000	27553000	16570000	25651000	23551000
sp|O60832|DKC1_HUMAN	DKC1	sp|O60832|DKC1_HUMAN;sp|O60832-2|DKC1_HUMAN	sp|O60832|DKC1_HUMAN;sp|O60832-2|DKC1_HUMAN	H/ACA ribonucleoprotein complex subunit DKC1 OS=Homo sapiens OX=9606 GN=DKC1 PE=1 SV=3;Isoform 3 of H/ACA ribonucleoprotein complex subunit DKC1 OS=Homo sapiens OX=9606 GN=DKC1	2	9	23.5	57.673	514	0	19.863	2//1	3//0	3//0	3//0	3//0	3//0	573650000	19781000	260080	97900		25559	185300	117070	637400	225000	78418	205600	805350	6340500	872680	154510	7084900	598290	352500	1739800	10932000	9.4968e+06	1.09774e+07	6203900	24587000	10821000	15346000	9352900	16181000	9.6353e+06	9.264e+06	24032000
sp|O60841|IF2P_HUMAN	EIF5B	sp|O60841|IF2P_HUMAN	sp|O60841|IF2P_HUMAN	Eukaryotic translation initiation factor 5B OS=Homo sapiens OX=9606 GN=EIF5B PE=1 SV=4	1	42	45.9	138.83	1220	0	323.31	3//0	3//0	3//0	3//0	3//0	3//0	10615000000	208140000	3583700	2219300	1547300	1269400	1041700	2391700	5517100	4932300	1840400	3102600	10772000	62796000	6329300	3762500	72265000	2713000	2781700	19272000	204370000	195070000	196520000	203380000	231860000	237720000	217310000	206390000	226120000	226240000	222590000	484060000
sp|O60869-2|EDF1_HUMAN	EDF1	sp|O60869-2|EDF1_HUMAN;sp|O60869-3|EDF1_HUMAN;sp|O60869|EDF1_HUMAN	sp|O60869-2|EDF1_HUMAN;sp|O60869-3|EDF1_HUMAN;sp|O60869|EDF1_HUMAN	Isoform 2 of Endothelial differentiation-related factor 1 OS=Homo sapiens OX=9606 GN=EDF1;Isoform 3 of Endothelial differentiation-related factor 1 OS=Homo sapiens OX=9606 GN=EDF1;Endothelial differentiation-related factor 1 OS=Homo sapiens OX=9606 GN=EDF1	3	2	19.4	15.48	139	0	7.2929	3//0	3//0	3//0	3//0	3//0	3//0	571360000	57136000	2339300	1610100	1520200	829830	1510100	2168600	4385000	3376500	1549400	3041800	6307100	5740800	5853300	2797200	4877700	3246300	1602100	4381300	23665000	20321000	30695000	28551000	35286000	29943000	33570000	29007000	24282000	35911000	27568000	17389000
sp|O60884|DNJA2_HUMAN	DNAJA2	sp|O60884|DNJA2_HUMAN	sp|O60884|DNJA2_HUMAN	DnaJ homolog subfamily A member 2 OS=Homo sapiens OX=9606 GN=DNAJA2 PE=1 SV=1	1	16	58.3	45.745	412	0	214.66	3//0	3//0	3//0	3//0	3//0	3//0	2532000000	126600000	2849300	1128000	1126300	543730	1496800	2193400	3250800	5684500	742230	1524300	4518200	36447000	1138300	2031100	41733000	1455700	2318000	16422000	66915000	61231000	57367000	5.5466e+07	87600000	59766000	50161000	60704000	42371000	6.4657e+07	51715000	9.6973e+07
sp|O60885-2|BRD4_HUMAN	BRD4	sp|O60885-2|BRD4_HUMAN;sp|O60885-3|BRD4_HUMAN;sp|O60885|BRD4_HUMAN;sp|Q15059-2|BRD3_HUMAN;sp|P25440-4|BRD2_HUMAN;sp|Q15059|BRD3_HUMAN;sp|P25440-3|BRD2_HUMAN;sp|P25440|BRD2_HUMAN;sp|P25440-2|BRD2_HUMAN	sp|O60885-2|BRD4_HUMAN;sp|O60885-3|BRD4_HUMAN;sp|O60885|BRD4_HUMAN	Isoform C of Bromodomain-containing protein 4 OS=Homo sapiens OX=9606 GN=BRD4;Isoform B of Bromodomain-containing protein 4 OS=Homo sapiens OX=9606 GN=BRD4;Bromodomain-containing protein 4 OS=Homo sapiens OX=9606 GN=BRD4 PE=1 SV=2	9	5	9.8	80.462	722	0	5.0006	0//0	0//0	0//0	1//1	3//0	0//0	45275000	1509200					121070			276190							1046900			64954	749967	4.86405e+06	488959	503527	4990500	1.58781e+06	428424	5388000	598282	379500	339291	239022
sp|O60888-3|CUTA_HUMAN	CUTA	sp|O60888-3|CUTA_HUMAN;sp|O60888|CUTA_HUMAN;sp|O60888-2|CUTA_HUMAN	sp|O60888-3|CUTA_HUMAN;sp|O60888|CUTA_HUMAN;sp|O60888-2|CUTA_HUMAN	Isoform C of Protein CutA OS=Homo sapiens OX=9606 GN=CUTA;Protein CutA OS=Homo sapiens OX=9606 GN=CUTA PE=1 SV=2;Isoform A of Protein CutA OS=Homo sapiens OX=9606 GN=CUTA	3	4	46.8	16.832	156	0	34.965	3//0	2//1	2//1	3//0	2//1	1//2	1045900000	174320000	3514400	4025000	2803200	2571600	1023800	4476400	8799400	9184100	2569000	7897400	35477000	6284900	26054000	11875000	6808300	8818500	9289500	22852000	23089000	35391000	35471000	47592000	22774000	47785000	44167000	49751000	29812000	54647000	7.8542e+07	13516000
sp|O60911|CATL2_HUMAN	CTSV	sp|O60911|CATL2_HUMAN	sp|O60911|CATL2_HUMAN	Cathepsin L2 OS=Homo sapiens OX=9606 GN=CTSV PE=1 SV=2	1	5	30.2	37.329	334	0	7.8572	0//0	2//0	1//1	0//0	1//1	0//0	104420000	6142200													2055700	45718	2152700	1117700	610640	159630	644808	557470	878486	341607	880016	512906	378271	279001	1.55576e+06	5.3463e+06	7.17532e+06	8.34098e+06
sp|O60934|NBN_HUMAN	NBN	sp|O60934|NBN_HUMAN	sp|O60934|NBN_HUMAN	Nibrin OS=Homo sapiens OX=9606 GN=NBN PE=1 SV=1	1	3	7.8	84.958	754	0	21.258	0//0	0//0	0//0	1//0	3//0	1//0	90288000	2257200					11985							227640			1868800			148780	574377	434842	313874	529431	1423700	738421	280279	463496	1.03686e+06	830243	614590	1.04425e+07
sp|O60942-3|MCE1_HUMAN	RNGTT	sp|O60942-3|MCE1_HUMAN;sp|O60942-4|MCE1_HUMAN;sp|O60942-2|MCE1_HUMAN;sp|O60942|MCE1_HUMAN	sp|O60942-3|MCE1_HUMAN;sp|O60942-4|MCE1_HUMAN;sp|O60942-2|MCE1_HUMAN;sp|O60942|MCE1_HUMAN	Isoform 3 of mRNA-capping enzyme OS=Homo sapiens OX=9606 GN=RNGTT;Isoform 4 of mRNA-capping enzyme OS=Homo sapiens OX=9606 GN=RNGTT;Isoform 2 of mRNA-capping enzyme OS=Homo sapiens OX=9606 GN=RNGTT;mRNA-capping enzyme OS=Homo sapiens OX=9606 GN=RNGTT PE=1	4	3	12.7	52.533	457	0	6.395	0//0	1//2	0//0	1//1	2//1	0//0	452760000	19685000		121320						1875400		457550		8308100	1463200		6222900	704270		532470	443953	10881000	650085	251838	1.88266e+07	361480	509696	34985000	786886	21681000	146011	27399000
sp|O75044|SRGP2_HUMAN	SRGAP2	sp|O75044|SRGP2_HUMAN;sp|P0DJJ0|SRG2C_HUMAN	sp|O75044|SRGP2_HUMAN	SLIT-ROBO Rho GTPase-activating protein 2 OS=Homo sapiens OX=9606 GN=SRGAP2 PE=1 SV=3	2	21	30.8	120.87	1071	0	86.679	3//0	3//0	3//0	3//0	3//0	3//0	1090600000	22258000	1239900	1010500	194000	460170	403490	391290	1076300	851130	266130	416440	1741700	4337400	936690	391200	5087000	531310	550560	2372400	4.5783e+07	40759000	27065000	48317000	5.3623e+07	38167000	31520000	32001000	38164000	41690000	41473000	39086000
sp|O75083|WDR1_HUMAN	WDR1	sp|O75083|WDR1_HUMAN;sp|O75083-3|WDR1_HUMAN	sp|O75083|WDR1_HUMAN;sp|O75083-3|WDR1_HUMAN	WD repeat-containing protein 1 OS=Homo sapiens OX=9606 GN=WDR1 PE=1 SV=4;Isoform 2 of WD repeat-containing protein 1 OS=Homo sapiens OX=9606 GN=WDR1	2	36	73.4	66.193	606	0	323.31	3//0	3//0	3//0	3//0	3//0	3//0	118650000000	3827400000	143230000	85318000	54317000	38967000	39712000	74509000	188770000	159850000	64305000	175200000	393070000	618550000	351880000	159790000	657620000	143940000	106740000	371650000	4152000000	3458500000	3263600000	3637200000	3817000000	3482200000	4229000000	4229700000	3583000000	5.6071e+09	5279000000	4.2979e+09
sp|O75116|ROCK2_HUMAN	ROCK2	sp|O75116|ROCK2_HUMAN	sp|O75116|ROCK2_HUMAN	Rho-associated protein kinase 2 OS=Homo sapiens OX=9606 GN=ROCK2 PE=1 SV=4	1	26	28.2	160.9	1388	0	135.58	3//0	3//0	3//0	3//0	3//0	3//0	2003600000	25362000	786860	423300	145050	241040	384540	253810	900430	778120	230620	396780	2837400	5394200	1287100	720810	6161000	630860	735930	3054200	5.8011e+07	56442000	44606000	57061000	8.1533e+07	49707000	50052000	5.4157e+07	50264000	5.5493e+07	74295000	8.9826e+07
sp|O75122-3|CLAP2_HUMAN	CLASP2	sp|O75122-3|CLAP2_HUMAN;sp|O75122|CLAP2_HUMAN;sp|O75122-2|CLAP2_HUMAN	sp|O75122-3|CLAP2_HUMAN;sp|O75122|CLAP2_HUMAN	Isoform 3 of CLIP-associating protein 2 OS=Homo sapiens OX=9606 GN=CLASP2;CLIP-associating protein 2 OS=Homo sapiens OX=9606 GN=CLASP2 PE=1 SV=3	3	14	16.2	165.85	1515	0	23.742	1//2	1//1	2//1	0//2	3//0	0//2	305830000	3598000											44598	1126800	105740	10993	2001300		15264	293270	203148	586513	340729	326800	321242	538686	461337	194717	707310	201236	8652000	25746000
sp|O75131|CPNE3_HUMAN	CPNE3	sp|O75131|CPNE3_HUMAN;sp|Q9HCH3-2|CPNE5_HUMAN;sp|Q96A23|CPNE4_HUMAN;sp|Q96A23-2|CPNE4_HUMAN	sp|O75131|CPNE3_HUMAN	Copine-3 OS=Homo sapiens OX=9606 GN=CPNE3 PE=1 SV=1	4	25	59.8	60.13	537	0	323.31	3//0	3//0	3//0	3//0	3//0	3//0	15541000000	597740000	37296000	24390000	15125000	12376000	7698500	16796000	33984000	34568000	10892000	24101000	55161000	91086000	41133000	21470000	101400000	17152000	12706000	40410000	857250000	8.0883e+08	684040000	8.8086e+08	649400000	6.0552e+08	585840000	6.7763e+08	5.0988e+08	7.143e+08	636700000	532640000
sp|O75143-4|ATG13_HUMAN	ATG13	sp|O75143-4|ATG13_HUMAN;sp|O75143-3|ATG13_HUMAN;sp|O75143-2|ATG13_HUMAN;sp|O75143|ATG13_HUMAN;sp|O75143-5|ATG13_HUMAN	sp|O75143-4|ATG13_HUMAN;sp|O75143-3|ATG13_HUMAN;sp|O75143-2|ATG13_HUMAN;sp|O75143|ATG13_HUMAN;sp|O75143-5|ATG13_HUMAN	Isoform 4 of Autophagy-related protein 13 OS=Homo sapiens OX=9606 GN=ATG13;Isoform 3 of Autophagy-related protein 13 OS=Homo sapiens OX=9606 GN=ATG13;Isoform 2 of Autophagy-related protein 13 OS=Homo sapiens OX=9606 GN=ATG13;Autophagy-related protein 13 OS	5	2	11	44.092	401	0	15.214	1//0	1//1	2//0	1//0	3//0	0//0	50858000	2991600								56052			133600	1181100	57306		1357100	22824	28135	155500	212130	338226	664238	735515	337210	465494	309121	1142600	334712	1.3571e+06	1955800	2858200
sp|O75146|HIP1R_HUMAN	HIP1R	sp|O75146|HIP1R_HUMAN;sp|O75146-2|HIP1R_HUMAN	sp|O75146|HIP1R_HUMAN;sp|O75146-2|HIP1R_HUMAN	Huntingtin-interacting protein 1-related protein OS=Homo sapiens OX=9606 GN=HIP1R PE=1 SV=2;Isoform 2 of Huntingtin-interacting protein 1-related protein OS=Homo sapiens OX=9606 GN=HIP1R	2	3	6.6	119.39	1068	0.00026947	2.0264	1//2	0//3	1//2	0//3	2//1	0//3	55154000	875470				7926.3								208520		39156	619870				360569	611243	711819	535497	689778	455421	1.47562e+06	297094	603478	318949	478174	3194700
sp|O75147-4|OBSL1_HUMAN	OBSL1	sp|O75147-4|OBSL1_HUMAN;sp|O75147|OBSL1_HUMAN;sp|O75147-2|OBSL1_HUMAN;sp|O75147-1|OBSL1_HUMAN	sp|O75147-4|OBSL1_HUMAN;sp|O75147|OBSL1_HUMAN;sp|O75147-2|OBSL1_HUMAN;sp|O75147-1|OBSL1_HUMAN	Isoform 4 of Obscurin-like protein 1 OS=Homo sapiens OX=9606 GN=OBSL1;Obscurin-like protein 1 OS=Homo sapiens OX=9606 GN=OBSL1 PE=1 SV=4;Isoform 2 of Obscurin-like protein 1 OS=Homo sapiens OX=9606 GN=OBSL1;Isoform 3 of Obscurin-like protein 1 OS=Homo sapi	4	3	3.5	168.52	1543	0.0059663	1.392	0//0	0//0	1//0	0//0	3//0	0//0	36002000	521770												257740			233270			30756	560729	1.12027e+06	696509	479760	691957	839656	342718	241681	1.13581e+06	317892	569135	3684700
sp|O75150|BRE1B_HUMAN	RNF40	sp|O75150|BRE1B_HUMAN;sp|O75150-3|BRE1B_HUMAN;sp|O75150-4|BRE1B_HUMAN	sp|O75150|BRE1B_HUMAN;sp|O75150-3|BRE1B_HUMAN;sp|O75150-4|BRE1B_HUMAN	E3 ubiquitin-protein ligase BRE1B OS=Homo sapiens OX=9606 GN=RNF40 PE=1 SV=5;Isoform 3 of E3 ubiquitin-protein ligase BRE1B OS=Homo sapiens OX=9606 GN=RNF40;Isoform 4 of E3 ubiquitin-protein ligase BRE1B OS=Homo sapiens OX=9606 GN=RNF40	3	9	17.1	113.68	1001	0	9.0973	2//0	0//0	2//0	3//0	3//0	1//0	504940000	10305000	92696	39997			95484		225320	156580	29024		291520	4994300			3618200		75156	686650	6522100	4976500	548204	5.30967e+06	14139000	391467	7621600	10658000	6130800	721350	11114000	47426000
sp|O75152|ZC11A_HUMAN	ZC3H11A	sp|O75152|ZC11A_HUMAN	sp|O75152|ZC11A_HUMAN	Zinc finger CCCH domain-containing protein 11A OS=Homo sapiens OX=9606 GN=ZC3H11A PE=1 SV=3	1	2	3.8	89.13	810	0	24.525	0//0	0//0	0//0	0//0	3//0	0//0	35292000	860770												266550			526800			67423	555280	505555	464788	325721	647956	535519	68801	227124	461865	463825	458076	2964300
sp|O75153|CLU_HUMAN	CLUH	sp|O75153|CLU_HUMAN;sp|Q9Y5I4-2|PCDC2_HUMAN;sp|Q9Y5I4|PCDC2_HUMAN	sp|O75153|CLU_HUMAN	Clustered mitochondria protein homolog OS=Homo sapiens OX=9606 GN=CLUH PE=1 SV=2	3	24	30.7	146.67	1309	0	154.87	3//0	2//0	3//0	3//0	3//0	3//0	1156900000	16767000	202400	34245	61427	39006	71283	95038	234830	148660	90204	51504	541750	5373300	34718	178290	7892200		97220	1620700	16348000	6.0301e+06	11661000	7408200	24870000	10833000	10400000	11329000	11731000	9.5151e+06	14117000	86404000
sp|O75157|T22D2_HUMAN	TSC22D2	sp|O75157|T22D2_HUMAN;sp|O75157-2|T22D2_HUMAN	sp|O75157|T22D2_HUMAN;sp|O75157-2|T22D2_HUMAN	TSC22 domain family protein 2 OS=Homo sapiens OX=9606 GN=TSC22D2 PE=1 SV=3;Isoform 2 of TSC22 domain family protein 2 OS=Homo sapiens OX=9606 GN=TSC22D2	2	4	11.3	79.227	780	0	3.4011	1//1	2//1	3//0	2//1	3//0	1//0	91500000	8318200	314970	71158			45748		338370	1025100		189960	447300	2688800	823330	55165	1072800	180290	24094	1041100	3971900	3616000	1.07083e+06	3.19852e+06	5711600	1.72215e+06	2896300	3171200	517370	2989000	2492400	3957500
sp|O75165|DJC13_HUMAN	DNAJC13	sp|O75165|DJC13_HUMAN	sp|O75165|DJC13_HUMAN	DnaJ homolog subfamily C member 13 OS=Homo sapiens OX=9606 GN=DNAJC13 PE=1 SV=5	1	38	25.5	254.41	2243	0	162.02	3//0	3//0	3//0	3//0	3//0	3//0	1780700000	16188000	419240	314530	111850	139140	265910	158430	658560	563360	120130	161690	1558600	4052800	235720	423070	4534800	267300	495170	1708000	47492000	53391000	4.4747e+07	45756000	76851000	4.8127e+07	53701000	48597000	43978000	38320000	54891000	78936000
sp|O75170-6|PP6R2_HUMAN	PPP6R2	sp|O75170-6|PP6R2_HUMAN;sp|O75170-2|PP6R2_HUMAN;sp|O75170-4|PP6R2_HUMAN;sp|O75170-3|PP6R2_HUMAN;sp|O75170-5|PP6R2_HUMAN;sp|O75170|PP6R2_HUMAN	sp|O75170-6|PP6R2_HUMAN;sp|O75170-2|PP6R2_HUMAN;sp|O75170-4|PP6R2_HUMAN;sp|O75170-3|PP6R2_HUMAN;sp|O75170-5|PP6R2_HUMAN;sp|O75170|PP6R2_HUMAN	Isoform 6 of Serine/threonine-protein phosphatase 6 regulatory subunit 2 OS=Homo sapiens OX=9606 GN=PPP6R2;Isoform 2 of Serine/threonine-protein phosphatase 6 regulatory subunit 2 OS=Homo sapiens OX=9606 GN=PPP6R2;Isoform 4 of Serine/threonine-protein phos	6	3	7	98.125	905	0.00027115	2.1211	0//0	1//0	0//0	0//0	2//1	0//0	124500000	2593700												1263800			810230	98278		421420	163372	502308	507405	566072	579423	806395	750541	290856	244217	710074	434027	11977000
sp|O75175|CNOT3_HUMAN	CNOT3	sp|O75175|CNOT3_HUMAN	sp|O75175|CNOT3_HUMAN	CCR4-NOT transcription complex subunit 3 OS=Homo sapiens OX=9606 GN=CNOT3 PE=1 SV=1	1	3	5.4	81.871	753	0	3.3796	0//0	0//0	1//0	0//0	2//1	0//0	98853000	5202800												1260400			3152800			789560	330600	271789	786253	351500	410641	510062	214793	789558	242536	255893	238760	8560300
sp|O75179-6|ANR17_HUMAN	ANKRD17	sp|O75179-6|ANR17_HUMAN;sp|O75179-7|ANR17_HUMAN;sp|O75179-2|ANR17_HUMAN;sp|O75179|ANR17_HUMAN;sp|O75179-4|ANR17_HUMAN;sp|O75179-3|ANR17_HUMAN;sp|O75179-5|ANR17_HUMAN	sp|O75179-6|ANR17_HUMAN;sp|O75179-7|ANR17_HUMAN;sp|O75179-2|ANR17_HUMAN;sp|O75179|ANR17_HUMAN;sp|O75179-4|ANR17_HUMAN	Isoform 6 of Ankyrin repeat domain-containing protein 17 OS=Homo sapiens OX=9606 GN=ANKRD17;Isoform 7 of Ankyrin repeat domain-containing protein 17 OS=Homo sapiens OX=9606 GN=ANKRD17;Isoform 2 of Ankyrin repeat domain-containing protein 17 OS=Homo sapiens	7	6	7	246.75	2352	0	13.245	0//0	1//0	1//1	1//2	3//0	0//2	94473000	1276700												405070	19539		761630			90424	325561	307496	640902	1.1656e+06	269993	541219	601152	624328	295135	348887	550852	5658300
sp|O75223|GGCT_HUMAN	GGCT	sp|O75223|GGCT_HUMAN;sp|O75223-3|GGCT_HUMAN;sp|O75223-2|GGCT_HUMAN;sp|O75223-4|GGCT_HUMAN	sp|O75223|GGCT_HUMAN;sp|O75223-3|GGCT_HUMAN	Gamma-glutamylcyclotransferase OS=Homo sapiens OX=9606 GN=GGCT PE=1 SV=1;Isoform 3 of Gamma-glutamylcyclotransferase OS=Homo sapiens OX=9606 GN=GGCT	4	5	39.4	21.007	188	0	12.162	1//2	2//1	3//0	3//0	2//1	1//2	425630000	32741000	824660	1694000	426170	138140	1426600	776060	681700	1836400	548470	1522400	3782500	838130	6876700	4239800	1212200	2306700	1151200	2459000	20063000	24352000	19703000	15342000	44219000	17437000	12680000	16910000	14979000	16784000	18722000	5400400
sp|O75312|ZPR1_HUMAN	ZPR1	sp|O75312|ZPR1_HUMAN	sp|O75312|ZPR1_HUMAN	Zinc finger protein ZPR1 OS=Homo sapiens OX=9606 GN=ZPR1 PE=1 SV=1	1	6	19.6	50.925	459	0	7.3228	2//0	3//0	3//0	3//0	3//0	2//0	75471000	3144600	82744	30748			54693	12718		314170		22383	732210	357400	258010		817520	23690	99054	339260	3385600	2640300	756164	241313	4.0712e+06	2666900	267765	3319800	237862	1987700	3882200	3310900
sp|O75330-2|HMMR_HUMAN	HMMR	sp|O75330-2|HMMR_HUMAN;sp|O75330|HMMR_HUMAN;sp|O75330-3|HMMR_HUMAN;sp|O75330-4|HMMR_HUMAN	sp|O75330-2|HMMR_HUMAN;sp|O75330|HMMR_HUMAN;sp|O75330-3|HMMR_HUMAN;sp|O75330-4|HMMR_HUMAN	Isoform 2 of Hyaluronan mediated motility receptor OS=Homo sapiens OX=9606 GN=HMMR;Hyaluronan mediated motility receptor OS=Homo sapiens OX=9606 GN=HMMR PE=1 SV=2;Isoform 3 of Hyaluronan mediated motility receptor OS=Homo sapiens OX=9606 GN=HMMR;Isoform 4	4	9	18.9	82.3	709	0	133.14	2//0	1//1	3//0	1//0	3//0	2//0	569360000	12652000	97887					60666	169990	34348	13064	47469	352900	5141500		170200	5294700	35683	66316	1167700	9.7992e+06	882148	5.11882e+06	7.08978e+06	394285	8.3266e+06	9.0013e+06	3875200	5898200	4736400	7529800	39782000
sp|O75340|PDCD6_HUMAN	PDCD6	sp|O75340|PDCD6_HUMAN;sp|O75340-2|PDCD6_HUMAN;sp|O75340-3|PDCD6_HUMAN	sp|O75340|PDCD6_HUMAN;sp|O75340-2|PDCD6_HUMAN	Programmed cell death protein 6 OS=Homo sapiens OX=9606 GN=PDCD6 PE=1 SV=1;Isoform 2 of Programmed cell death protein 6 OS=Homo sapiens OX=9606 GN=PDCD6	3	11	77	21.868	191	0	291.35	3//0	3//0	3//0	3//0	3//0	3//0	10882000000	1209200000	76623000	66398000	31493000	22514000	16334000	40217000	68101000	76825000	27373000	43233000	116450000	173620000	83452000	45565000	170970000	38382000	26395000	85202000	620450000	704440000	582530000	633680000	408300000	6.1581e+08	453890000	572180000	441570000	426810000	423330000	356540000
sp|O75347|TBCA_HUMAN	TBCA	sp|O75347|TBCA_HUMAN;sp|O75347-2|TBCA_HUMAN	sp|O75347|TBCA_HUMAN;sp|O75347-2|TBCA_HUMAN	Tubulin-specific chaperone A OS=Homo sapiens OX=9606 GN=TBCA PE=1 SV=3;Isoform 2 of Tubulin-specific chaperone A OS=Homo sapiens OX=9606 GN=TBCA	2	7	55.6	12.855	108	0	57.849	3//0	3//0	3//0	3//0	3//0	3//0	1702900000	283820000	12305000	12648000	9991100	5238200	12371000	12535000	26739000	16631000	7046700	17260000	25038000	16651000	34211000	14181000	18267000	15894000	10550000	16265000	5.799e+07	9.3474e+07	94550000	7.7862e+07	171700000	101020000	102580000	75062000	8.1869e+07	123380000	9.0521e+07	36824000
sp|O75348|VATG1_HUMAN	ATP6V1G1	sp|O75348|VATG1_HUMAN;sp|O95670-2|VATG2_HUMAN;sp|O95670|VATG2_HUMAN	sp|O75348|VATG1_HUMAN	V-type proton ATPase subunit G 1 OS=Homo sapiens OX=9606 GN=ATP6V1G1 PE=1 SV=3	3	6	52.5	13.757	118	0	133.2	3//0	3//0	3//0	3//0	3//0	3//0	987180000	164530000	7865500	6577300	4332600	2547800	4789800	5264800	11925000	11265000	3694800	6733600	17244000	21105000	13500000	6243400	20854000	5523800	3363800	11700000	47660000	49050000	52179000	40686000	5.6078e+07	47601000	5.3593e+07	41678000	42241000	54108000	41275000	31678000
sp|O75351|VPS4B_HUMAN	VPS4B	sp|O75351|VPS4B_HUMAN;sp|Q6PIW4|FIGL1_HUMAN	sp|O75351|VPS4B_HUMAN	Vacuolar protein sorting-associated protein 4B OS=Homo sapiens OX=9606 GN=VPS4B PE=1 SV=2	2	19	59.5	49.301	444	0	323.31	3//0	3//0	3//0	3//0	3//0	3//0	5363100000	214520000	12349000	6141100	4849100	3518700	2363700	5465700	10759000	7923200	4099500	3892000	18350000	47335000	6767600	5893100	49506000	4164800	4291300	16855000	223270000	229850000	205920000	228000000	196190000	187850000	181590000	174920000	197620000	158200000	197790000	211390000
sp|O75352-2|MPU1_HUMAN	MPDU1	sp|O75352-2|MPU1_HUMAN;sp|O75352|MPU1_HUMAN	sp|O75352-2|MPU1_HUMAN;sp|O75352|MPU1_HUMAN	Isoform 2 of Mannose-P-dolichol utilization defect 1 protein OS=Homo sapiens OX=9606 GN=MPDU1;Mannose-P-dolichol utilization defect 1 protein OS=Homo sapiens OX=9606 GN=MPDU1 PE=1 SV=2	2	3	22.6	19.752	186	0.00027405	2.3018	1//2	0//0	1//1	1//1	2//1	2//0	83457000	20864000	323780	260870		315490		284590	1457400	3263600	554200		8650900	702400			1955600		1565900	1529800	3849100	3305400	3.31863e+06	4271500	4.87607e+06	6008300	6593900	9.1662e+06	5047000	202165	6820900	2058800
sp|O75367-2|H2AY_HUMAN	MACROH2A1	sp|O75367-2|H2AY_HUMAN;sp|O75367-3|H2AY_HUMAN;sp|O75367|H2AY_HUMAN;sp|Q9P0M6|H2AW_HUMAN	sp|O75367-2|H2AY_HUMAN;sp|O75367-3|H2AY_HUMAN;sp|O75367|H2AY_HUMAN;sp|Q9P0M6|H2AW_HUMAN	Isoform 1 of Core histone macro-H2A.1 OS=Homo sapiens OX=9606 GN=MACROH2A1;Isoform 3 of Core histone macro-H2A.1 OS=Homo sapiens OX=9606 GN=MACROH2A1;Core histone macro-H2A.1 OS=Homo sapiens OX=9606 GN=MACROH2A1 PE=1 SV=4;Core histone macro-H2A.2 OS=Homo s	4	4	18.4	39.183	369	0	58.928	2//1	2//0	0//0	3//0	3//0	3//0	398550000	24909000	614940	479500	371140	130850	303790	778840	1338100	688230	1030900	182330		4041500			7814100	732040		6403000	12230000	15062000	12102000	10478000	31084000	14687000	12473000	14110000	20602000	9032200	396762	12113000
sp|O75368|SH3L1_HUMAN	SH3BGRL	sp|O75368|SH3L1_HUMAN	sp|O75368|SH3L1_HUMAN	SH3 domain-binding glutamic acid-rich-like protein OS=Homo sapiens OX=9606 GN=SH3BGRL PE=1 SV=1	1	7	76.3	12.774	114	0	31.38	3//0	3//0	3//0	3//0	2//1	3//0	934210000	133460000	5370200	2204500	964980	2598300	1003900	2233100	16379000	7096500	1655200	6505600	20624000	7999900	27719000	2988800	4337200	10506000	4318800	8952400	29004000	29330000	26753000	41092000	27477000	37869000	61455000	45058000	35738000	49919000	6.5682e+07	14845000
sp|O75369-2|FLNB_HUMAN	FLNB	sp|O75369-2|FLNB_HUMAN;sp|O75369-9|FLNB_HUMAN;sp|O75369|FLNB_HUMAN;sp|O75369-8|FLNB_HUMAN;sp|O75369-6|FLNB_HUMAN;sp|O75369-3|FLNB_HUMAN;sp|O75369-7|FLNB_HUMAN;sp|O75369-5|FLNB_HUMAN;sp|O75369-4|FLNB_HUMAN	sp|O75369-2|FLNB_HUMAN;sp|O75369-9|FLNB_HUMAN;sp|O75369|FLNB_HUMAN;sp|O75369-8|FLNB_HUMAN;sp|O75369-6|FLNB_HUMAN;sp|O75369-3|FLNB_HUMAN;sp|O75369-7|FLNB_HUMAN;sp|O75369-5|FLNB_HUMAN;sp|O75369-4|FLNB_HUMAN	Isoform 2 of Filamin-B OS=Homo sapiens OX=9606 GN=FLNB;Isoform 9 of Filamin-B OS=Homo sapiens OX=9606 GN=FLNB;Filamin-B OS=Homo sapiens OX=9606 GN=FLNB PE=1 SV=2;Isoform 8 of Filamin-B OS=Homo sapiens OX=9606 GN=FLNB;Isoform 6 of Filamin-B OS=Homo sapiens	9	146	79.6	275.66	2578	0	323.31	3//0	3//0	3//0	3//0	3//0	3//0	205670000000	1534800000	51848000	36477000	22972000	15862000	18387000	33189000	80447000	69839000	26336000	46381000	154320000	267490000	94918000	61204000	327280000	46511000	42916000	138440000	6950800000	6.7331e+09	6118000000	6254800000	6.9707e+09	6649700000	7.3359e+09	7.5846e+09	6.3465e+09	6.9169e+09	8.8023e+09	7.3007e+09
sp|O75379-2|VAMP4_HUMAN	VAMP4	sp|O75379-2|VAMP4_HUMAN;sp|O75379|VAMP4_HUMAN	sp|O75379-2|VAMP4_HUMAN;sp|O75379|VAMP4_HUMAN	Isoform 2 of Vesicle-associated membrane protein 4 OS=Homo sapiens OX=9606 GN=VAMP4;Vesicle-associated membrane protein 4 OS=Homo sapiens OX=9606 GN=VAMP4 PE=1 SV=2	2	2	18.6	16.24	140	0	2.536	1//0	0//0	1//0	0//0	2//1	0//0	4260700	710110												460820			189420			59870	671302	410501	786383	2.66883e+06	553890	495088	133876	914872	2.40563e+06	466452	188746	499610
sp|O75382-4|TRIM3_HUMAN	TRIM3	sp|O75382-4|TRIM3_HUMAN;sp|O75382-3|TRIM3_HUMAN;sp|O75382-2|TRIM3_HUMAN;sp|O75382|TRIM3_HUMAN	sp|O75382-4|TRIM3_HUMAN;sp|O75382-3|TRIM3_HUMAN;sp|O75382-2|TRIM3_HUMAN;sp|O75382|TRIM3_HUMAN	Isoform 4 of Tripartite motif-containing protein 3 OS=Homo sapiens OX=9606 GN=TRIM3;Isoform Gamma of Tripartite motif-containing protein 3 OS=Homo sapiens OX=9606 GN=TRIM3;Isoform Beta of Tripartite motif-containing protein 3 OS=Homo sapiens OX=9606 GN=TRI	4	2	8.5	67.725	625	0.005974	1.4151	0//0	0//0	0//0	0//0	2//0	0//0	24381000	812710												327300			485410															2243700
sp|O75386|TULP3_HUMAN	TULP3	sp|O75386|TULP3_HUMAN;sp|O75386-2|TULP3_HUMAN	sp|O75386|TULP3_HUMAN;sp|O75386-2|TULP3_HUMAN	Tubby-related protein 3 OS=Homo sapiens OX=9606 GN=TULP3 PE=1 SV=2;Isoform 2 of Tubby-related protein 3 OS=Homo sapiens OX=9606 GN=TULP3	2	3	9.7	49.642	442	0	3.7586	1//0	1//0	2//0	2//0	1//0	0//0	36047000	2120400	177160				100750						369250		1103100				79382	290740	3450900	709156	1.07377e+06	808573	788894	675177	668770	526914	501956	401402	3375100	351133
sp|O75390|CISY_HUMAN	CS	sp|O75390|CISY_HUMAN	sp|O75390|CISY_HUMAN	Citrate synthase, mitochondrial OS=Homo sapiens OX=9606 GN=CS PE=1 SV=2	1	10	33.7	51.712	466	0	45.979	3//0	3//0	3//0	3//0	3//0	3//0	1095600000	57661000	1990700	1552700	873550	780310	532240	1456900	5560300	5708900	1304700	2427900	12620000	3218800	2851500	2878300	4831300	1569800	1799000	5703100	43789000	45182000	37415000	44978000	20540000	5.5671e+07	7.2651e+07	66735000	5.9181e+07	55167000	57103000	22383000
sp|O75391|SPAG7_HUMAN	SPAG7	sp|O75391|SPAG7_HUMAN	sp|O75391|SPAG7_HUMAN	Sperm-associated antigen 7 OS=Homo sapiens OX=9606 GN=SPAG7 PE=1 SV=2	1	4	31.3	26.034	227	0	5.0878	2//0	1//1	1//0	0//0	0//0	0//0	7020800	638260							440320			68190			129750						537855	513624	1.12363e+06	548426	603724	1.48684e+06	483841	726391	243690	806090	542336	228758
sp|O75396|SC22B_HUMAN	SEC22B	sp|O75396|SC22B_HUMAN	sp|O75396|SC22B_HUMAN	Vesicle-trafficking protein SEC22b OS=Homo sapiens OX=9606 GN=SEC22B PE=1 SV=4	1	8	43.3	24.593	215	0	253.97	3//0	3//0	3//0	3//0	3//0	3//0	4614000000	329570000	11739000	8879800	6915400	3983000	6639300	7183600	18054000	12426000	6658000	8258000	29631000	70146000	10840000	11679000	75366000	6507000	9074900	25590000	152040000	157130000	158340000	152910000	155550000	143870000	151980000	137090000	147740000	141250000	169140000	235360000
sp|O75400|PR40A_HUMAN	PRPF40A	sp|O75400|PR40A_HUMAN;sp|O75400-2|PR40A_HUMAN;sp|O75400-3|PR40A_HUMAN	sp|O75400|PR40A_HUMAN;sp|O75400-2|PR40A_HUMAN;sp|O75400-3|PR40A_HUMAN	Pre-mRNA-processing factor 40 homolog A OS=Homo sapiens OX=9606 GN=PRPF40A PE=1 SV=2;Isoform 2 of Pre-mRNA-processing factor 40 homolog A OS=Homo sapiens OX=9606 GN=PRPF40A;Isoform 3 of Pre-mRNA-processing factor 40 homolog A OS=Homo sapiens OX=9606 GN=PRP	3	9	14.1	108.8	957	0	6.8421	2//0	2//0	1//0	1//0	3//0	3//0	50586000	1487800			14460			81720			16070			676880	56707		537460			104540	447164	790363	284732	1.26084e+06	359287	279771	294031	529456	512007	327884	264230	4220800
sp|O75410-9|TACC1_HUMAN	TACC1	sp|O75410-9|TACC1_HUMAN;sp|O75410|TACC1_HUMAN;sp|O75410-2|TACC1_HUMAN;sp|O75410-7|TACC1_HUMAN;sp|O75410-10|TACC1_HUMAN;sp|O75410-6|TACC1_HUMAN;sp|O75410-3|TACC1_HUMAN;sp|O75410-8|TACC1_HUMAN	sp|O75410-9|TACC1_HUMAN;sp|O75410|TACC1_HUMAN;sp|O75410-2|TACC1_HUMAN;sp|O75410-7|TACC1_HUMAN;sp|O75410-10|TACC1_HUMAN;sp|O75410-6|TACC1_HUMAN;sp|O75410-3|TACC1_HUMAN	Isoform 9 of Transforming acidic coiled-coil-containing protein 1 OS=Homo sapiens OX=9606 GN=TACC1;Transforming acidic coiled-coil-containing protein 1 OS=Homo sapiens OX=9606 GN=TACC1 PE=1 SV=2;Isoform 2 of Transforming acidic coiled-coil-containing prote	8	5	11.5	84.623	776	0	63.496	2//0	3//0	2//0	1//0	3//0	1//0	168460000	4010900	22690					23661	26039	36223		44634	28380	1296400	167150	45871	1830100			489640	2627200	137847	1.10306e+06	2.06751e+06	245603	4495100	3995000	3067600	876660	3776100	3032800	9.7018e+06
sp|O75419-2|CDC45_HUMAN	CDC45	sp|O75419-2|CDC45_HUMAN;sp|O75419|CDC45_HUMAN;sp|O75419-3|CDC45_HUMAN	sp|O75419-2|CDC45_HUMAN;sp|O75419|CDC45_HUMAN;sp|O75419-3|CDC45_HUMAN	Isoform 2 of Cell division control protein 45 homolog OS=Homo sapiens OX=9606 GN=CDC45;Cell division control protein 45 homolog OS=Homo sapiens OX=9606 GN=CDC45 PE=1 SV=1;Isoform 3 of Cell division control protein 45 homolog OS=Homo sapiens OX=9606 GN=CDC4	3	2	5.8	60.244	520	0	2.6482	3//0	1//0	1//2	2//0	2//0	1//2	297690000	12404000	948520	570720	521700	350920		904760	1462900	1077200	605020		3471600			1137300	154430	538180	660670		24636000	17490000	21631000	23511000	3.38239e+07	31200000	23401000	20889000	25838000	259180	26310000	165158
sp|O75420|GGYF1_HUMAN	GIGYF1	sp|O75420|GGYF1_HUMAN	sp|O75420|GGYF1_HUMAN	GRB10-interacting GYF protein 1 OS=Homo sapiens OX=9606 GN=GIGYF1 PE=1 SV=2	1	4	5.7	114.6	1035	0	2.9656	0//0	0//0	1//0	0//0	3//0	0//0	57156000	1242500											112410	522510			391490			216120	322925	362580	908101	400090	999677	288424	2.32651e+06	156912	771242	481263	355637	5.5208e+06
sp|O75436|VP26A_HUMAN	VPS26A	sp|O75436|VP26A_HUMAN;sp|O75436-2|VP26A_HUMAN	sp|O75436|VP26A_HUMAN;sp|O75436-2|VP26A_HUMAN	Vacuolar protein sorting-associated protein 26A OS=Homo sapiens OX=9606 GN=VPS26A PE=1 SV=2;Isoform 2 of Vacuolar protein sorting-associated protein 26A OS=Homo sapiens OX=9606 GN=VPS26A	2	12	51.4	38.169	327	0	119.85	3//0	3//0	3//0	3//0	3//0	3//0	2963600000	164640000	6794000	3997300	1375300	2492700	1796000	2048200	8820300	8884900	1756000	5690600	20177000	23650000	15477000	7881000	28483000	6336900	6179600	12802000	108990000	105820000	86326000	133750000	125750000	90716000	106060000	115900000	9.1382e+07	117230000	127890000	100670000
sp|O75448-2|MED24_HUMAN	MED24	sp|O75448-2|MED24_HUMAN;sp|O75448|MED24_HUMAN	sp|O75448-2|MED24_HUMAN;sp|O75448|MED24_HUMAN	Isoform 2 of Mediator of RNA polymerase II transcription subunit 24 OS=Homo sapiens OX=9606 GN=MED24;Mediator of RNA polymerase II transcription subunit 24 OS=Homo sapiens OX=9606 GN=MED24 PE=1 SV=1	2	3	5.1	108.94	976	0	2.6374	0//0	0//0	1//1	2//1	3//0	0//0	72571000	1423000		302270			13639			66676			318270	356650			243630		28800	93031	122433	17990000	1.51479e+06	949374	1.27745e+07	272912	603861	6042500	471128	502720	308736	3608200
sp|O75475|PSIP1_HUMAN	PSIP1	sp|O75475|PSIP1_HUMAN;sp|O75475-3|PSIP1_HUMAN;sp|O75475-2|PSIP1_HUMAN	sp|O75475|PSIP1_HUMAN;sp|O75475-3|PSIP1_HUMAN;sp|O75475-2|PSIP1_HUMAN	PC4 and SFRS1-interacting protein OS=Homo sapiens OX=9606 GN=PSIP1 PE=1 SV=1;Isoform 3 of PC4 and SFRS1-interacting protein OS=Homo sapiens OX=9606 GN=PSIP1;Isoform 2 of PC4 and SFRS1-interacting protein OS=Homo sapiens OX=9606 GN=PSIP1	3	17	42.8	60.103	530	0	160.57	3//0	2//1	2//1	3//0	3//0	3//0	1185000000	40862000	110660	72588	23377	34829	120940	312290	364260	297370	295850	5902.7	334520	18915000	394430	5507.4	14567000	121100	70334	4816300	5611300	7515500	3699400	4.4296e+06	14928000	8845200	9266900	7.4431e+06	23170000	1578000	4876400	103170000
sp|O75477|ERLN1_HUMAN	ERLIN1	sp|O75477|ERLN1_HUMAN;sp|O94905-2|ERLN2_HUMAN;sp|O94905-3|ERLN2_HUMAN	sp|O75477|ERLN1_HUMAN	Erlin-1 OS=Homo sapiens OX=9606 GN=ERLIN1 PE=1 SV=2	3	6	20.4	39.171	348	0	22.375	3//0	2//1	3//0	3//0	3//0	3//0	570520000	28526000	909440	1123400	561640	377470	1775500	750460	2165900	1906600	684470	451990	8889400	1431500	397720	1799100	1443300	539540	2357500	961180	33046000	33675000	30503000	27300000	7.2697e+07	28626000	38445000	35939000	27807000	16631000	34367000	15265000
sp|O75494-6|SRS10_HUMAN	SRSF10	sp|O75494-6|SRS10_HUMAN;sp|O75494-3|SRS10_HUMAN;sp|O75494-5|SRS10_HUMAN;sp|O75494-4|SRS10_HUMAN;sp|O75494-2|SRS10_HUMAN;sp|O75494|SRS10_HUMAN;sp|Q8WXF0|SRS12_HUMAN	sp|O75494-6|SRS10_HUMAN;sp|O75494-3|SRS10_HUMAN;sp|O75494-5|SRS10_HUMAN;sp|O75494-4|SRS10_HUMAN;sp|O75494-2|SRS10_HUMAN;sp|O75494|SRS10_HUMAN	Isoform 6 of Serine/arginine-rich splicing factor 10 OS=Homo sapiens OX=9606 GN=SRSF10;Isoform 3 of Serine/arginine-rich splicing factor 10 OS=Homo sapiens OX=9606 GN=SRSF10;Isoform 5 of Serine/arginine-rich splicing factor 10 OS=Homo sapiens OX=9606 GN=SR	7	5	37.9	22.135	182	0	4.8731	3//0	1//1	2//1	2//0	3//0	3//0	412280000	41228000	1306900	1644800	580600	215170		1260400	1962600	1589500	933220	232630	3500200	11480000		495280	10848000	314630	1078600	3785400	12367000	18426000	15507000	9721700	2.70224e+07	14842000	11940000	12357000	16407000	8.087e+06	10080000	26313000
sp|O75508|CLD11_HUMAN	CLDN11	sp|O75508|CLD11_HUMAN	sp|O75508|CLD11_HUMAN	Claudin-11 OS=Homo sapiens OX=9606 GN=CLDN11 PE=1 SV=2	1	2	18.8	21.993	207	0	27.194	3//0	3//0	3//0	3//0	3//0	3//0	1016800000	203350000	14244000	6998300	3618700	4723700	3551700	4311000	13917000	10121000	3853600	10332000	19502000	38358000	9793900	7740300	26244000	5853900	4576000	15612000	6.3978e+07	47356000	38597000	6.8355e+07	46811000	33196000	47507000	44474000	34103000	5.3707e+07	46207000	41620000
sp|O75521-2|ECI2_HUMAN	ECI2	sp|O75521-2|ECI2_HUMAN;sp|O75521|ECI2_HUMAN	sp|O75521-2|ECI2_HUMAN;sp|O75521|ECI2_HUMAN	Isoform 2 of Enoyl-CoA delta isomerase 2, mitochondrial OS=Homo sapiens OX=9606 GN=ECI2;Enoyl-CoA delta isomerase 2, mitochondrial OS=Homo sapiens OX=9606 GN=ECI2 PE=1 SV=4	2	9	40.9	39.609	359	0	46.968	1//1	2//0	3//0	3//0	2//1	3//0	662910000	44194000	62324	3869600	2517900		4154400	3252400	2883400	6637000	1708800		3762600	6227100	253680	391270	4330000	88679	879290	3175700	4457400	40189000	63613000	1.80468e+07	121720000	34198000	75159000	72242000	35746000	8.6529e+06	4.8372e+07	12867000
sp|O75530-3|EED_HUMAN	EED	sp|O75530-3|EED_HUMAN;sp|O75530|EED_HUMAN;sp|O75530-2|EED_HUMAN	sp|O75530-3|EED_HUMAN;sp|O75530|EED_HUMAN;sp|O75530-2|EED_HUMAN	Isoform 3 of Polycomb protein EED OS=Homo sapiens OX=9606 GN=EED;Polycomb protein EED OS=Homo sapiens OX=9606 GN=EED PE=1 SV=2;Isoform 2 of Polycomb protein EED OS=Homo sapiens OX=9606 GN=EED	3	3	9.2	45.524	400	0	7.4249	1//0	1//0	3//0	1//0	3//0	2//1	89446000	4065700	73867		14888			7975.2			30805			1450400		44430	2000800		9923.6	432680	1540000	586237	1426100	790669	792730	1340900	241092	174724	1457300	284693	921476	6166300
sp|O75531|BAF_HUMAN	BANF1	sp|O75531|BAF_HUMAN	sp|O75531|BAF_HUMAN	Barrier-to-autointegration factor OS=Homo sapiens OX=9606 GN=BANF1 PE=1 SV=1	1	6	59.6	10.058	89	0	98.156	3//0	3//0	2//1	3//0	3//0	3//0	6554400000	1310900000	20357000	24394000	25552000	11633000	7852600	37387000	58467000	60098000	37449000	43178000	81806000	311510000	90050000	15282000	280420000	45205000	21280000	138960000	9.6769e+07	158350000	182020000	179610000	5.8807e+07	231260000	219270000	238600000	292910000	191970000	157010000	313300000
sp|O75533|SF3B1_HUMAN	SF3B1	sp|O75533|SF3B1_HUMAN;sp|O75533-2|SF3B1_HUMAN	sp|O75533|SF3B1_HUMAN	Splicing factor 3B subunit 1 OS=Homo sapiens OX=9606 GN=SF3B1 PE=1 SV=3	2	38	41.5	145.83	1304	0	323.31	3//0	3//0	3//0	3//0	3//0	3//0	4891600000	82909000	2030300	1825000	1102800	748590	1051500	1333000	3505800	3557800	1343700	1231900	7220600	18596000	3976700	2202500	21131000	2202100	1838700	8010900	148370000	153280000	134310000	135470000	170700000	128290000	143940000	169740000	149590000	149360000	149840000	182120000
sp|O75534|CSDE1_HUMAN	CSDE1	sp|O75534|CSDE1_HUMAN;sp|O75534-2|CSDE1_HUMAN;sp|O75534-4|CSDE1_HUMAN;sp|O75534-3|CSDE1_HUMAN	sp|O75534|CSDE1_HUMAN;sp|O75534-2|CSDE1_HUMAN;sp|O75534-4|CSDE1_HUMAN;sp|O75534-3|CSDE1_HUMAN	Cold shock domain-containing protein E1 OS=Homo sapiens OX=9606 GN=CSDE1 PE=1 SV=2;Isoform 2 of Cold shock domain-containing protein E1 OS=Homo sapiens OX=9606 GN=CSDE1;Isoform 4 of Cold shock domain-containing protein E1 OS=Homo sapiens OX=9606 GN=CSDE1;I	4	28	44.2	88.884	798	0	323.31	3//0	3//0	3//0	3//0	3//0	3//0	5345800000	111370000	2730100	2154800	1415500	862690	915530	1936100	3796200	2807000	1395100	736130	5407400	30137000	1869500	1744700	38427000	1357000	1733100	11947000	133590000	140280000	115670000	130200000	187890000	139860000	129090000	116850000	132260000	7.3366e+07	120300000	239630000
sp|O75556|SG2A1_HUMAN	SCGB2A1	sp|O75556|SG2A1_HUMAN	sp|O75556|SG2A1_HUMAN	Mammaglobin-B OS=Homo sapiens OX=9606 GN=SCGB2A1 PE=1 SV=1	1	2	21.1	10.884	95	0.00027255	2.2093	2//0	1//0	1//1	1//1	0//0	3//0	47395000	7899200		814020	2382000	475390		1455800	1088800	267480	789730					158770			467090		9.85823e+06	9.2844e+06	16776000	8.7344e+06	3.94077e+06	9742700	5157100	3873800	8.048e+06	1.28946e+06	4.42914e+06	1.47726e+06
sp|O75569-3|PRKRA_HUMAN	PRKRA	sp|O75569-3|PRKRA_HUMAN;sp|O75569-2|PRKRA_HUMAN;sp|O75569|PRKRA_HUMAN	sp|O75569-3|PRKRA_HUMAN;sp|O75569-2|PRKRA_HUMAN;sp|O75569|PRKRA_HUMAN	Isoform 3 of Interferon-inducible double-stranded RNA-dependent protein kinase activator A OS=Homo sapiens OX=9606 GN=PRKRA;Isoform 2 of Interferon-inducible double-stranded RNA-dependent protein kinase activator A OS=Homo sapiens OX=9606 GN=PRKRA;Interfer	3	5	25.7	31.635	288	0	48.538	2//0	0//0	3//0	2//1	3//0	2//0	436810000	33601000		87460				150690	381690	374760	73878		294320	14282000		342420	13035000		316610	4262700	169224	5025100	4.11939e+06	474035	9.98081e+06	3580700	3742400	4337600	6403400	273534	3126900	47892000
sp|O75592-2|MYCB2_HUMAN	MYCBP2	sp|O75592-2|MYCB2_HUMAN;sp|O75592|MYCB2_HUMAN	sp|O75592-2|MYCB2_HUMAN;sp|O75592|MYCB2_HUMAN	Isoform 2 of E3 ubiquitin-protein ligase MYCBP2 OS=Homo sapiens OX=9606 GN=MYCBP2;E3 ubiquitin-protein ligase MYCBP2 OS=Homo sapiens OX=9606 GN=MYCBP2 PE=1 SV=4	2	7	2.8	513.25	4675	0	11.397	0//0	0//0	0//0	0//0	2//1	0//0	66658000	307180												121970			165150			20057	375059	306948	589264	800117	693274	483782	471699	532639	298306	696021	136598	6542700
sp|O75607|NPM3_HUMAN	NPM3	sp|O75607|NPM3_HUMAN	sp|O75607|NPM3_HUMAN	Nucleoplasmin-3 OS=Homo sapiens OX=9606 GN=NPM3 PE=1 SV=3	1	2	20.8	19.343	178	0	9.6299	0//0	1//1	1//1	1//2	0//0	1//1	74718000	9339700		264910			270870	878880		740980	644190		3520400		1773700			341570	904250		315466	9.0123e+06	9.21807e+06	1.13043e+06	6.0973e+06	9765800	417289	6179400	8797500	8.94008e+06	6.5343e+06	231371
sp|O75608-2|LYPA1_HUMAN	LYPLA1	sp|O75608-2|LYPA1_HUMAN;sp|O75608|LYPA1_HUMAN	sp|O75608-2|LYPA1_HUMAN;sp|O75608|LYPA1_HUMAN	Isoform 2 of Acyl-protein thioesterase 1 OS=Homo sapiens OX=9606 GN=LYPLA1;Acyl-protein thioesterase 1 OS=Homo sapiens OX=9606 GN=LYPLA1 PE=1 SV=1	2	4	27.6	22.875	214	0	4.6321	1//1	1//1	1//0	2//1	1//2	0//0	67751000	5645900		92233		75607	131510		270690	235510			2221400	414560	298620		1301300	117970		486530	365358	189146	376554	679843	1.11112e+06	578108	323030	319847	362422	6.44864e+06	5982600	3421700
sp|O75635-2|SPB7_HUMAN	SERPINB7	sp|O75635-2|SPB7_HUMAN;sp|O75635|SPB7_HUMAN	sp|O75635-2|SPB7_HUMAN;sp|O75635|SPB7_HUMAN	Isoform 2 of Serpin B7 OS=Homo sapiens OX=9606 GN=SERPINB7;Serpin B7 OS=Homo sapiens OX=9606 GN=SERPINB7 PE=1 SV=1	2	2	6.3	41.174	363	0	4.7747	0//0	2//0	0//0	0//0	0//0	0//0	6682100	290520													252400			38129			542047	194880	492812	286254	352585	655331	458970	342679	305913	1.79565e+06	533219	200945
sp|O75643|U520_HUMAN	SNRNP200	sp|O75643|U520_HUMAN;sp|O75643-2|U520_HUMAN	sp|O75643|U520_HUMAN	U5 small nuclear ribonucleoprotein 200 kDa helicase OS=Homo sapiens OX=9606 GN=SNRNP200 PE=1 SV=2	2	69	46.5	244.5	2136	0	323.31	3//0	3//0	3//0	3//0	3//0	3//0	13402000000	118600000	1547300	1445500	1080400	570890	662490	1535700	2902400	3262600	1329200	982770	6183500	37980000	3108900	1419900	39612000	1659400	1682900	11636000	237840000	302530000	325380000	240070000	292630000	307340000	278930000	322390000	339280000	228480000	287090000	648070000
sp|O75663|TIPRL_HUMAN	TIPRL	sp|O75663|TIPRL_HUMAN;sp|O75663-2|TIPRL_HUMAN	sp|O75663|TIPRL_HUMAN;sp|O75663-2|TIPRL_HUMAN	TIP41-like protein OS=Homo sapiens OX=9606 GN=TIPRL PE=1 SV=2;Isoform 2 of TIP41-like protein OS=Homo sapiens OX=9606 GN=TIPRL	2	10	56.2	31.444	272	0	12.641	3//0	3//0	3//0	3//0	3//0	3//0	658480000	41155000	2626500	1421100	688290	532140	610200	730190	3382700	2639600	597350	1155000	4895300	3957600	3877200	599310	5709200	1636800	1520200	4576300	31319000	28762000	32343000	30665000	40149000	28461000	28655000	30349000	27574000	21278000	28668000	16243000
sp|O75676-2|KS6A4_HUMAN	RPS6KA4	sp|O75676-2|KS6A4_HUMAN;sp|O75676|KS6A4_HUMAN	sp|O75676-2|KS6A4_HUMAN;sp|O75676|KS6A4_HUMAN	Isoform 2 of Ribosomal protein S6 kinase alpha-4 OS=Homo sapiens OX=9606 GN=RPS6KA4;Ribosomal protein S6 kinase alpha-4 OS=Homo sapiens OX=9606 GN=RPS6KA4 PE=1 SV=1	2	3	6.1	84.883	766	0.0092308	1.1832	0//0	0//0	1//0	0//0	2//1	0//0	53518000	1372300											40553	587600			667710			76407	734476	712679	324019	532849	856273	1.55705e+06	142189	632943	88487.1	325002	667813	5065600
sp|O75688|PPM1B_HUMAN	PPM1B	sp|O75688|PPM1B_HUMAN;sp|O75688-4|PPM1B_HUMAN;sp|O75688-2|PPM1B_HUMAN;sp|O75688-5|PPM1B_HUMAN;sp|O75688-3|PPM1B_HUMAN	sp|O75688|PPM1B_HUMAN;sp|O75688-4|PPM1B_HUMAN;sp|O75688-2|PPM1B_HUMAN;sp|O75688-5|PPM1B_HUMAN	Protein phosphatase 1B OS=Homo sapiens OX=9606 GN=PPM1B PE=1 SV=1;Isoform 4 of Protein phosphatase 1B OS=Homo sapiens OX=9606 GN=PPM1B;Isoform Beta-2 of Protein phosphatase 1B OS=Homo sapiens OX=9606 GN=PPM1B;Isoform 5 of Protein phosphatase 1B OS=Homo sap	5	10	29.2	52.642	479	0	72.407	3//0	3//0	3//0	3//0	3//0	3//0	743730000	33806000	1523200	909940	371490	329650	897340	540370	1558400	1632500	456070	955440	4492400	3973100	5388000	836990	3869900	1518300	1544800	3007900	29737000	23227000	25005000	27462000	41863000	28382000	29212000	27839000	26710000	34524000	34271000	21547000
sp|O75691|UTP20_HUMAN	UTP20	sp|O75691|UTP20_HUMAN	sp|O75691|UTP20_HUMAN	Small subunit processome component 20 homolog OS=Homo sapiens OX=9606 GN=UTP20 PE=1 SV=3	1	3	1.8	318.38	2785	0	2.6676	0//0	1//1	0//0	0//0	2//1	0//0	52113000	377630												44560	92636		153280	61954		25204	565172	144450	679886	629775	330459	635477	565640	197252	465606	525335	306162	2009000
sp|O75694|NU155_HUMAN	NUP155	sp|O75694|NU155_HUMAN;sp|O75694-2|NU155_HUMAN	sp|O75694|NU155_HUMAN;sp|O75694-2|NU155_HUMAN	Nuclear pore complex protein Nup155 OS=Homo sapiens OX=9606 GN=NUP155 PE=1 SV=1;Isoform 2 of Nuclear pore complex protein Nup155 OS=Homo sapiens OX=9606 GN=NUP155	2	24	29	155.2	1391	0	125.56	3//0	3//0	3//0	3//0	3//0	3//0	2398700000	43613000	1472100	955350	426780	588780	504900	545450	1945000	2114400	399080	339470	3405000	10578000	410430	1009000	13065000	527770	1072500	4254600	74441000	7.1471e+07	61897000	75270000	95453000	55995000	6.6493e+07	72019000	6.001e+07	44135000	7.1361e+07	104770000
sp|O75695|XRP2_HUMAN	RP2	sp|O75695|XRP2_HUMAN	sp|O75695|XRP2_HUMAN	Protein XRP2 OS=Homo sapiens OX=9606 GN=RP2 PE=1 SV=4	1	13	42.9	39.641	350	0	243.76	3//0	3//0	3//0	3//0	3//0	3//0	3814200000	238390000	13682000	6232800	5488400	4955200	1759600	6697800	11589000	12190000	4688500	11135000	23218000	39866000	15073000	7243900	39611000	7528000	5729600	21698000	194050000	169260000	183560000	232160000	85900000	155050000	142130000	158540000	145050000	218330000	157260000	119840000
sp|O75717|WDHD1_HUMAN	WDHD1	sp|O75717|WDHD1_HUMAN;sp|O75717-2|WDHD1_HUMAN	sp|O75717|WDHD1_HUMAN;sp|O75717-2|WDHD1_HUMAN	WD repeat and HMG-box DNA-binding protein 1 OS=Homo sapiens OX=9606 GN=WDHD1 PE=1 SV=1;Isoform 2 of WD repeat and HMG-box DNA-binding protein 1 OS=Homo sapiens OX=9606 GN=WDHD1	2	24	34.4	125.97	1129	0	323.31	3//0	3//0	3//0	3//0	3//0	3//0	2423600000	44065000	51807	58472	8730.1	35317	241020	54230	266190	446780	48121	48007	1375900	18037000	408060	260010	17500000	320670	434810	4470400	8964300	8198300	4172500	13628000	38408000	7908100	17140000	20871000	10190000	6997600	31286000	219160000
sp|O75792|RNH2A_HUMAN	RNASEH2A	sp|O75792|RNH2A_HUMAN	sp|O75792|RNH2A_HUMAN	Ribonuclease H2 subunit A OS=Homo sapiens OX=9606 GN=RNASEH2A PE=1 SV=2	1	5	19.4	33.395	299	0	14.207	1//0	0//0	2//1	2//1	3//0	0//0	139660000	9310600		725560			597670			1165300			780480	2167400		363640	2619100		58055	833450	694215	8.2445e+06	1.25453e+06	892657	10421000	1.32211e+06	1.44229e+06	7.3828e+06	564752	286745	7124800	13458000
sp|O75794|CD123_HUMAN	CDC123	sp|O75794|CD123_HUMAN	sp|O75794|CD123_HUMAN	Cell division cycle protein 123 homolog OS=Homo sapiens OX=9606 GN=CDC123 PE=1 SV=1	1	2	11.3	39.134	336	0	4.1422	0//0	0//0	1//0	0//0	2//0	0//0	21898000	1368600												828690		58090	481820				405133	384946	1.25819e+06	823044	677258	500140	350512	165000	1.33233e+06	482827	406892	3224500
sp|O75815|BCAR3_HUMAN	BCAR3	sp|O75815|BCAR3_HUMAN;sp|O75815-2|BCAR3_HUMAN;sp|O75815-3|BCAR3_HUMAN	sp|O75815|BCAR3_HUMAN;sp|O75815-2|BCAR3_HUMAN;sp|O75815-3|BCAR3_HUMAN	Breast cancer anti-estrogen resistance protein 3 OS=Homo sapiens OX=9606 GN=BCAR3 PE=1 SV=1;Isoform 2 of Breast cancer anti-estrogen resistance protein 3 OS=Homo sapiens OX=9606 GN=BCAR3;Isoform 3 of Breast cancer anti-estrogen resistance protein 3 OS=Homo	3	2	4.1	92.565	825	0.0057202	1.4419	0//0	0//0	0//0	0//0	2//0	0//0	1790700	37307												12571			24736				168350	231941	1.10099e+06	401768	369633	1.41383e+06	169364	253013	501747	185606	220839	134040
sp|O75821|EIF3G_HUMAN	EIF3G	sp|O75821|EIF3G_HUMAN	sp|O75821|EIF3G_HUMAN	Eukaryotic translation initiation factor 3 subunit G OS=Homo sapiens OX=9606 GN=EIF3G PE=1 SV=2	1	11	45.6	35.611	320	0	140.63	3//0	3//0	3//0	3//0	3//0	3//0	1411200000	83014000	3422100	2649900	1509000	895750	1718400	2866900	5396400	4258000	1813800	1612400	12443000	14492000	7040500	2586900	11041000	3109200	2396800	3762100	5.5385e+07	56093000	54887000	49582000	53883000	7.0983e+07	71969000	6.452e+07	59863000	4.8008e+07	59818000	5.2675e+07
sp|O75822-3|EIF3J_HUMAN	EIF3J	sp|O75822-3|EIF3J_HUMAN;sp|O75822|EIF3J_HUMAN;sp|O75822-2|EIF3J_HUMAN	sp|O75822-3|EIF3J_HUMAN;sp|O75822|EIF3J_HUMAN;sp|O75822-2|EIF3J_HUMAN	Isoform 3 of Eukaryotic translation initiation factor 3 subunit J OS=Homo sapiens OX=9606 GN=EIF3J;Eukaryotic translation initiation factor 3 subunit J OS=Homo sapiens OX=9606 GN=EIF3J PE=1 SV=2;Isoform 2 of Eukaryotic translation initiation factor 3 subun	3	8	43.1	23.026	209	0	41.276	2//1	3//0	3//0	3//0	1//2	3//0	650690000	50053000	2002100	2399300	1223000	621260	1273900	3171600	3395500	4153800	1571600	1505600	5235400	2675400	9611300	3270500	1657800	3188300	1202200	1895100	31287000	34093000	25570000	28073000	5.301e+07	38751000	38739000	30973000	27751000	27829000	42144000	16119000
sp|O75828|CBR3_HUMAN	CBR3	sp|O75828|CBR3_HUMAN	sp|O75828|CBR3_HUMAN	Carbonyl reductase [NADPH] 3 OS=Homo sapiens OX=9606 GN=CBR3 PE=1 SV=3	1	9	53.4	30.85	277	0	53.809	3//0	3//0	3//0	3//0	3//0	3//0	1601000000	100060000	4234500	2583400	2006400	1547300	1446900	2948700	8317100	4773800	2606100	2776200	9621100	15077000	10709000	2125400	12305000	4688300	3748500	8548000	70786000	67672000	56214000	5.6613e+07	8.0403e+07	5.8546e+07	73063000	58035000	67903000	66096000	7.4893e+07	43575000
sp|O75832|PSD10_HUMAN	PSMD10	sp|O75832|PSD10_HUMAN;sp|O75832-2|PSD10_HUMAN	sp|O75832|PSD10_HUMAN;sp|O75832-2|PSD10_HUMAN	26S proteasome non-ATPase regulatory subunit 10 OS=Homo sapiens OX=9606 GN=PSMD10 PE=1 SV=1;Isoform 2 of 26S proteasome non-ATPase regulatory subunit 10 OS=Homo sapiens OX=9606 GN=PSMD10	2	8	49.6	24.428	226	0	228.44	3//0	3//0	3//0	3//0	3//0	3//0	1840100000	153340000	3074800	1858500	985930	822330	1371300	1561500	4646100	4752500	1173600	2075400	8704600	44899000	3666600	3216500	50708000	2272400	2868700	14680000	38345000	33475000	33469000	36396000	6.7589e+07	38826000	44644000	48021000	37760000	42956000	45841000	66846000
sp|O75843|AP1G2_HUMAN	AP1G2	sp|O75843|AP1G2_HUMAN	sp|O75843|AP1G2_HUMAN	AP-1 complex subunit gamma-like 2 OS=Homo sapiens OX=9606 GN=AP1G2 PE=1 SV=1	1	3	5.7	87.116	785	0.00027233	2.1982	2//0	2//1	2//1	1//1	2//0	0//0	29686000	824610	59029	9137.6					51004	44943		44551	163690		98485	44734	172020	28271	8589.7	100150	1522100	1079800	427577	1.71485e+06	1.12095e+06	638500	1111900	1263800	949274	1414000	2394700	992014
sp|O75844|FACE1_HUMAN	ZMPSTE24	sp|O75844|FACE1_HUMAN	sp|O75844|FACE1_HUMAN	CAAX prenyl protease 1 homolog OS=Homo sapiens OX=9606 GN=ZMPSTE24 PE=1 SV=2	1	6	15.6	54.812	475	0	2.8098	3//0	0//0	1//0	3//0	0//0	2//1	104030000	5475200	1135300	613240	193880	336550	448390	255490	1082500	1132400	159270		118160								11029000	10623000	10803000	12542000	15362000	8.5552e+06	13493000	14052000	10476000	410280	5.3527e+06	347997
sp|O75864|PPR37_HUMAN	PPP1R37	sp|O75864|PPR37_HUMAN;sp|O75864-2|PPR37_HUMAN	sp|O75864|PPR37_HUMAN	Protein phosphatase 1 regulatory subunit 37 OS=Homo sapiens OX=9606 GN=PPP1R37 PE=1 SV=4	2	4	5.9	74.766	691	0.0069767	1.2906	2//1	2//0	1//0	1//0	1//2	0//0	30009000	1071800	342240			212520			85055				31143	128110	170870		66978			34833	6.3779e+06	777186	960383	11472000	399273	473333	4181700	362998	1.04325e+06	639828	5250000	301787
sp|O75874|IDHC_HUMAN	IDH1	sp|O75874|IDHC_HUMAN	sp|O75874|IDHC_HUMAN	Isocitrate dehydrogenase [NADP] cytoplasmic OS=Homo sapiens OX=9606 GN=IDH1 PE=1 SV=2	1	21	65.7	46.659	414	0	323.31	3//0	3//0	3//0	3//0	3//0	3//0	11318000000	452700000	19781000	11974000	6212500	5330700	4597600	8107600	26611000	25773000	7988900	17254000	57561000	60235000	37936000	20973000	70060000	16131000	15792000	40382000	463470000	404910000	353190000	383120000	273070000	340710000	417950000	487760000	389770000	482650000	582170000	319220000
sp|O75882|ATRN_HUMAN	ATRN	sp|O75882|ATRN_HUMAN;sp|O75882-3|ATRN_HUMAN;sp|O75882-2|ATRN_HUMAN	sp|O75882|ATRN_HUMAN;sp|O75882-3|ATRN_HUMAN;sp|O75882-2|ATRN_HUMAN	Attractin OS=Homo sapiens OX=9606 GN=ATRN PE=1 SV=2;Isoform 3 of Attractin OS=Homo sapiens OX=9606 GN=ATRN;Isoform 2 of Attractin OS=Homo sapiens OX=9606 GN=ATRN	3	9	10.1	158.54	1429	0	16.213	3//0	3//0	3//0	3//0	3//0	2//1	283790000	4652300	586530	222010	77117	237910	107350	141490	158320	218700	52870	315120	634380	120730	150170	371160	546610	123500	143990	444290	21693000	18617000	16607000	25952000	17250000	16671000	9.3686e+06	15250000	11264000	17850000	13722000	6735900
sp|O75884|RBBP9_HUMAN	RBBP9	sp|O75884|RBBP9_HUMAN;sp|O75884-2|RBBP9_HUMAN	sp|O75884|RBBP9_HUMAN;sp|O75884-2|RBBP9_HUMAN	Serine hydrolase RBBP9 OS=Homo sapiens OX=9606 GN=RBBP9 PE=1 SV=2;Isoform 2 of Serine hydrolase RBBP9 OS=Homo sapiens OX=9606 GN=RBBP9	2	4	38.7	21	186	0	4.5923	0//0	1//2	2//1	0//0	0//0	0//0	413330000	41333000										3710600	15201000		12119000	3769600		3657100	2876000		414513	446733	755483	439802	576633	304717	421008	323005	322155	53230000	63643000	166894
sp|O75886|STAM2_HUMAN	STAM2	sp|O75886|STAM2_HUMAN;sp|O75886-2|STAM2_HUMAN	sp|O75886|STAM2_HUMAN;sp|O75886-2|STAM2_HUMAN	Signal transducing adapter molecule 2 OS=Homo sapiens OX=9606 GN=STAM2 PE=1 SV=1;Isoform 2 of Signal transducing adapter molecule 2 OS=Homo sapiens OX=9606 GN=STAM2	2	7	16.8	58.164	525	0	7.382	2//1	3//0	3//0	3//0	0//0	1//2	201850000	9175200	911120	503970	75198	167730	215380	110450	715650	706930	90166	376380	1971800		1422300	719270		705580	483340		13503000	12554000	11540000	8.8223e+06	12476000	11600000	13878000	11718000	14094000	13629000	13430000	338592
sp|O75915|PRAF3_HUMAN	ARL6IP5	sp|O75915|PRAF3_HUMAN	sp|O75915|PRAF3_HUMAN	PRA1 family protein 3 OS=Homo sapiens OX=9606 GN=ARL6IP5 PE=1 SV=1	1	3	19.7	21.614	188	0	33.351	3//0	2//1	2//1	3//0	3//0	3//0	1005800000	167640000	9977700	6090600	2031700	4086200	3771300	4070800	14232000	11764000	5103000	3448500	23097000	24935000	6032400	4995100	21880000	4634100	6482300	11004000	55254000	53763000	33758000	52179000	53083000	38804000	50771000	48937000	44815000	36652000	55211000	30191000
sp|O75923-15|DYSF_HUMAN	DYSF	sp|O75923-15|DYSF_HUMAN;sp|O75923-3|DYSF_HUMAN;sp|O75923-9|DYSF_HUMAN;sp|O75923|DYSF_HUMAN;sp|O75923-14|DYSF_HUMAN;sp|O75923-6|DYSF_HUMAN;sp|O75923-12|DYSF_HUMAN;sp|O75923-5|DYSF_HUMAN;sp|O75923-11|DYSF_HUMAN;sp|O75923-4|DYSF_HUMAN;sp|O75923-10|DYSF_HUMAN;sp|O75923-2|DYSF_HUMAN;sp|O75923-8|DYSF_HUMAN;sp|O75923-7|DYSF_HUMAN;sp|O75923-13|DYSF_HUMAN	sp|O75923-15|DYSF_HUMAN;sp|O75923-3|DYSF_HUMAN;sp|O75923-9|DYSF_HUMAN;sp|O75923|DYSF_HUMAN;sp|O75923-14|DYSF_HUMAN;sp|O75923-6|DYSF_HUMAN;sp|O75923-12|DYSF_HUMAN;sp|O75923-5|DYSF_HUMAN;sp|O75923-11|DYSF_HUMAN;sp|O75923-4|DYSF_HUMAN;sp|O75923-10|DYSF_HUMAN;sp|O75923-2|DYSF_HUMAN;sp|O75923-8|DYSF_HUMAN;sp|O75923-7|DYSF_HUMAN;sp|O75923-13|DYSF_HUMAN	Isoform 15 of Dysferlin OS=Homo sapiens OX=9606 GN=DYSF;Isoform 3 of Dysferlin OS=Homo sapiens OX=9606 GN=DYSF;Isoform 9 of Dysferlin OS=Homo sapiens OX=9606 GN=DYSF;Dysferlin OS=Homo sapiens OX=9606 GN=DYSF PE=1 SV=1;Isoform 14 of Dysferlin OS=Homo sapien	15	39	31.5	222.31	1954	0	85.188	3//0	3//0	3//0	3//0	3//0	3//0	1292600000	13899000	1517200	778740	207160	604200	453610	317120	1173300	1091400	194890	231070	3693400	490700	299700	1106300	507850	274670	549190	408760	118780000	8.4677e+07	54479000	125440000	123590000	80650000	7.1949e+07	6.5541e+07	6.3284e+07	43447000	113080000	20444000
sp|O75934|SPF27_HUMAN	BCAS2	sp|O75934|SPF27_HUMAN	sp|O75934|SPF27_HUMAN	Pre-mRNA-splicing factor SPF27 OS=Homo sapiens OX=9606 GN=BCAS2 PE=1 SV=1	1	6	51.1	26.131	225	0	34.29	0//0	0//0	0//0	1//2	2//1	1//0	588390000	45260000		151110			406420			423430				28204000			14163000			1912900	931650	10634000	886241	385767	23376000	786374	495855	12644000	252887	158695	272618	69871000
sp|O75935-3|DCTN3_HUMAN	DCTN3	sp|O75935-3|DCTN3_HUMAN;sp|O75935|DCTN3_HUMAN;sp|O75935-2|DCTN3_HUMAN	sp|O75935-3|DCTN3_HUMAN;sp|O75935|DCTN3_HUMAN;sp|O75935-2|DCTN3_HUMAN	Isoform 3 of Dynactin subunit 3 OS=Homo sapiens OX=9606 GN=DCTN3;Dynactin subunit 3 OS=Homo sapiens OX=9606 GN=DCTN3 PE=1 SV=1;Isoform 2 of Dynactin subunit 3 OS=Homo sapiens OX=9606 GN=DCTN3	3	4	39.2	18.001	158	0	246.31	3//0	3//0	3//0	3//0	3//0	3//0	694090000	63100000	2332300	2155000	486010	153270	607560	1089300	4574300	3282500	1150300	2529800	6450300	8641700	5615000	3250400	11798000	2350900	1565000	5067700	25463000	26306000	30005000	7.6015e+06	24546000	21459000	24333000	29165000	17805000	28441000	32013000	20433000
sp|O75937|DNJC8_HUMAN	DNAJC8	sp|O75937|DNJC8_HUMAN	sp|O75937|DNJC8_HUMAN	DnaJ homolog subfamily C member 8 OS=Homo sapiens OX=9606 GN=DNAJC8 PE=1 SV=2	1	7	45.1	29.841	253	0	94.735	3//0	3//0	3//0	3//0	1//2	3//0	989580000	70684000	2285000	2100500	998680	486280	1303400	1210800	3257900	4062200	1105000	5886300	13523000	1373900	13007000	7378100	1742300	6417200	2620300	1925600	4.5843e+07	44604000	22776000	31102000	54616000	41552000	50508000	46631000	39815000	8.5361e+07	75047000	11734000
sp|O75940|SPF30_HUMAN	SMNDC1	sp|O75940|SPF30_HUMAN	sp|O75940|SPF30_HUMAN	Survival of motor neuron-related-splicing factor 30 OS=Homo sapiens OX=9606 GN=SMNDC1 PE=1 SV=1	1	3	29	26.711	238	0	3.8086	1//0	3//0	2//0	1//0	2//0	2//0	28824000	3202700	218120					172690		209940	119220	166540	989300		763200	104680		458960			1901500	305648	3.14438e+06	459773	433816	2147200	133918	1824800	3215800	2458900	1947600	293092
sp|O75947|ATP5H_HUMAN	ATP5PD	sp|O75947|ATP5H_HUMAN;sp|O75947-2|ATP5H_HUMAN	sp|O75947|ATP5H_HUMAN	ATP synthase subunit d, mitochondrial OS=Homo sapiens OX=9606 GN=ATP5PD PE=1 SV=3	2	3	23.6	18.491	161	0	3.288	2//0	0//0	1//1	2//1	1//0	1//0	56800000	5680000	137170	123460			352790	519040	2291300	1828600			380690						46974		2458100	5179000	1.00133e+06	3.81011e+06	7.4941e+06	9.1897e+06	11541000	8.6107e+06	183971	347731	4636300	406808
sp|O75954|TSN9_HUMAN	TSPAN9	sp|O75954|TSN9_HUMAN	sp|O75954|TSN9_HUMAN	Tetraspanin-9 OS=Homo sapiens OX=9606 GN=TSPAN9 PE=1 SV=1	1	3	20.1	26.779	239	0	123.4	3//0	3//0	2//1	3//0	3//0	3//0	1034700000	114960000	8224100	8984400	8557600	2528500	2808000	8015700	1826500	4782700	5441900	1841800	10259000	10349000	5098100	2509900	19621000	3056300	1599400	9460800	87845000	74899000	110460000	78628000	38063000	8.5869e+07	29237000	35436000	6.3303e+07	49913000	46428000	27676000
sp|O75955|FLOT1_HUMAN	FLOT1	sp|O75955|FLOT1_HUMAN;sp|O75955-2|FLOT1_HUMAN	sp|O75955|FLOT1_HUMAN;sp|O75955-2|FLOT1_HUMAN	Flotillin-1 OS=Homo sapiens OX=9606 GN=FLOT1 PE=1 SV=3;Isoform 2 of Flotillin-1 OS=Homo sapiens OX=9606 GN=FLOT1	2	20	63.9	47.355	427	0	215.38	3//0	3//0	3//0	3//0	3//0	3//0	5749400000	205340000	11858000	5365800	4277200	4361600	2318000	4260400	11473000	9135400	3297100	8787100	22815000	34176000	11601000	8083400	31642000	7339100	5789500	18756000	279320000	258450000	260660000	322380000	271560000	209370000	203900000	219670000	193010000	284940000	236480000	208250000
sp|O75962|TRIO_HUMAN	TRIO	sp|O75962|TRIO_HUMAN;sp|O75962-4|TRIO_HUMAN;sp|O75962-2|TRIO_HUMAN;sp|O75962-5|TRIO_HUMAN;sp|O75962-3|TRIO_HUMAN	sp|O75962|TRIO_HUMAN;sp|O75962-4|TRIO_HUMAN;sp|O75962-2|TRIO_HUMAN;sp|O75962-5|TRIO_HUMAN	Triple functional domain protein OS=Homo sapiens OX=9606 GN=TRIO PE=1 SV=2;Isoform 4 of Triple functional domain protein OS=Homo sapiens OX=9606 GN=TRIO;Isoform 2 of Triple functional domain protein OS=Homo sapiens OX=9606 GN=TRIO;Isoform 5 of Triple funct	5	99	48.7	346.9	3097	0	323.31	3//0	3//0	3//0	3//0	3//0	3//0	16162000000	112230000	2318900	1350400	1088500	806720	684130	1723900	3117000	2581000	1113100	1184000	6481900	35081000	2080600	1790200	36583000	1249500	2042300	10957000	385820000	376750000	430280000	399210000	428060000	422140000	379230000	374330000	413020000	286180000	372190000	760310000
sp|O75970-5|MPDZ_HUMAN	MPDZ	sp|O75970-5|MPDZ_HUMAN;sp|O75970-3|MPDZ_HUMAN;sp|O75970-2|MPDZ_HUMAN;sp|O75970|MPDZ_HUMAN	sp|O75970-5|MPDZ_HUMAN;sp|O75970-3|MPDZ_HUMAN;sp|O75970-2|MPDZ_HUMAN;sp|O75970|MPDZ_HUMAN	Isoform 4 of Multiple PDZ domain protein OS=Homo sapiens OX=9606 GN=MPDZ;Isoform 3 of Multiple PDZ domain protein OS=Homo sapiens OX=9606 GN=MPDZ;Isoform 2 of Multiple PDZ domain protein OS=Homo sapiens OX=9606 GN=MPDZ;Multiple PDZ domain protein OS=Homo s	4	3	3.5	214.8	2008	0	3.3067	0//0	0//0	0//0	0//0	3//0	0//0	26521000	297990												66270			143380			88336	269429	689170	668757	979435	378332	417647	434662	445485	1.22411e+06	658756	231853	3003000
sp|O75976|CBPD_HUMAN	CPD	sp|O75976|CBPD_HUMAN;sp|O75976-2|CBPD_HUMAN	sp|O75976|CBPD_HUMAN;sp|O75976-2|CBPD_HUMAN	Carboxypeptidase D OS=Homo sapiens OX=9606 GN=CPD PE=1 SV=2;Isoform 2 of Carboxypeptidase D OS=Homo sapiens OX=9606 GN=CPD	2	5	7	152.93	1380	0.0092166	1.1646	1//1	2//1	2//1	0//0	2//0	1//0	333010000	4690300	21040						13045			839200			2486800	678740		290430	273650	87377	489500	450272	924421	605696	532452	454001	717626	437384	1.53737e+06	41317000	3.03828e+07	319457
sp|O76003|GLRX3_HUMAN	GLRX3	sp|O76003|GLRX3_HUMAN	sp|O76003|GLRX3_HUMAN	Glutaredoxin-3 OS=Homo sapiens OX=9606 GN=GLRX3 PE=1 SV=2	1	8	27.5	37.432	335	0	32.969	3//0	2//1	3//0	3//0	3//0	3//0	1218000000	67668000	2843400	889970	859400	829790	484320	1205300	4352700	2532200	846110	2939400	7220600	6647500	8773100	2836200	14009000	2750600	2199600	5448200	44932000	33583000	40570000	45453000	35855000	48302000	45804000	47846000	37907000	60906000	50270000	28811000
sp|O76021|RL1D1_HUMAN	RSL1D1	sp|O76021|RL1D1_HUMAN;sp|O76021-2|RL1D1_HUMAN	sp|O76021|RL1D1_HUMAN	Ribosomal L1 domain-containing protein 1 OS=Homo sapiens OX=9606 GN=RSL1D1 PE=1 SV=3	2	8	24.1	54.972	490	0	34.627	1//0	0//0	1//0	2//1	3//0	3//0	709720000	32260000		210450	504520		16691	735650		348600	913160		101760	12715000			12979000			3735400	311535	13956000	23433000	443556	5.0575e+06	23576000	1.2953e+06	8751700	30461000	469407	3737100	59450000
sp|O76054-5|S14L2_HUMAN	SEC14L2	sp|O76054-5|S14L2_HUMAN;sp|O76054|S14L2_HUMAN;sp|O76054-4|S14L2_HUMAN	sp|O76054-5|S14L2_HUMAN;sp|O76054|S14L2_HUMAN;sp|O76054-4|S14L2_HUMAN	Isoform 3 of SEC14-like protein 2 OS=Homo sapiens OX=9606 GN=SEC14L2;SEC14-like protein 2 OS=Homo sapiens OX=9606 GN=SEC14L2 PE=1 SV=1;Isoform 2 of SEC14-like protein 2 OS=Homo sapiens OX=9606 GN=SEC14L2	3	5	26.6	36.636	320	0	8.0754	2//1	2//0	2//1	2//0	1//0	3//0	93712000	5857000	69593		313830	23213	19365	522980	297260	573840	270030		1394900		887130	64689		213610	236220	970330	1942000	4.07721e+06	6801200	5373600	2247300	7546400	5326000	6784000	7.7363e+06	2.87137e+06	7.8948e+06	352978
sp|O76071|CIAO1_HUMAN	CIAO1	sp|O76071|CIAO1_HUMAN	sp|O76071|CIAO1_HUMAN	Probable cytosolic iron-sulfur protein assembly protein CIAO1 OS=Homo sapiens OX=9606 GN=CIAO1 PE=1 SV=1	1	8	44.2	37.84	339	0	77.541	3//0	3//0	3//0	3//0	3//0	3//0	1857300000	109250000	2410000	1079000	452340	433490	359570	724250	3032500	3199900	483090	2105200	12138000	28889000	6976900	4066200	26631000	2538000	3853400	9880600	53564000	5.419e+07	30244000	39793000	6.1373e+07	31213000	47711000	47492000	29359000	48843000	69190000	7.035e+07
sp|O76081-5|RGS20_HUMAN	RGS20	sp|O76081-5|RGS20_HUMAN;sp|O76081-6|RGS20_HUMAN;sp|O76081-2|RGS20_HUMAN;sp|O76081|RGS20_HUMAN;sp|O76081-3|RGS20_HUMAN	sp|O76081-5|RGS20_HUMAN;sp|O76081-6|RGS20_HUMAN;sp|O76081-2|RGS20_HUMAN;sp|O76081|RGS20_HUMAN;sp|O76081-3|RGS20_HUMAN	Isoform 4 of Regulator of G-protein signaling 20 OS=Homo sapiens OX=9606 GN=RGS20;Isoform 5 of Regulator of G-protein signaling 20 OS=Homo sapiens OX=9606 GN=RGS20;Isoform 1 of Regulator of G-protein signaling 20 OS=Homo sapiens OX=9606 GN=RGS20;Regulator	5	2	16.4	25.176	220	0	2.9825	3//0	3//0	2//0	3//0	3//0	0//0	59452000	4954300	405880	61626		122300	284460		426110	153540		144560	342380	1558300	56324	110010	969840	50809		268200	3187200	2257000	376698	4119300	4846900	478572	2421800	1634200	713387	2959200	3105500	2085500
sp|O76094|SRP72_HUMAN	SRP72	sp|O76094|SRP72_HUMAN;sp|O76094-2|SRP72_HUMAN	sp|O76094|SRP72_HUMAN;sp|O76094-2|SRP72_HUMAN	Signal recognition particle subunit SRP72 OS=Homo sapiens OX=9606 GN=SRP72 PE=1 SV=3;Isoform 2 of Signal recognition particle subunit SRP72 OS=Homo sapiens OX=9606 GN=SRP72	2	21	52.8	74.605	671	0	323.31	3//0	3//0	3//0	3//0	3//0	3//0	5187500000	162110000	4436000	1620000	1649200	1243400	1567600	1438300	4614200	4235000	1184400	1665600	8568400	43261000	3538700	2087200	57438000	1980400	3315300	18266000	123850000	121460000	116660000	118480000	151300000	111300000	127670000	128900000	123180000	100860000	130310000	224360000
sp|O94760|DDAH1_HUMAN	DDAH1	sp|O94760|DDAH1_HUMAN;sp|O94760-2|DDAH1_HUMAN	sp|O94760|DDAH1_HUMAN;sp|O94760-2|DDAH1_HUMAN	N(G),N(G)-dimethylarginine dimethylaminohydrolase 1 OS=Homo sapiens OX=9606 GN=DDAH1 PE=1 SV=3;Isoform 2 of N(G),N(G)-dimethylarginine dimethylaminohydrolase 1 OS=Homo sapiens OX=9606 GN=DDAH1	2	15	61.8	31.121	285	0	213.9	3//0	3//0	3//0	3//0	3//0	3//0	5112100000	300710000	16326000	9171300	5310300	5047300	2446300	7204900	24490000	17181000	6644800	23519000	41272000	15546000	50666000	15423000	11817000	16608000	6971200	25068000	275860000	214880000	187800000	238870000	204720000	179380000	273850000	215100000	188080000	381240000	299800000	103970000
sp|O94766-2|B3GA3_HUMAN	B3GAT3	sp|O94766-2|B3GA3_HUMAN;sp|O94766|B3GA3_HUMAN	sp|O94766-2|B3GA3_HUMAN;sp|O94766|B3GA3_HUMAN	Isoform 2 of Galactosylgalactosylxylosylprotein 3-beta-glucuronosyltransferase 3 OS=Homo sapiens OX=9606 GN=B3GAT3;Galactosylgalactosylxylosylprotein 3-beta-glucuronosyltransferase 3 OS=Homo sapiens OX=9606 GN=B3GAT3 PE=1 SV=2	2	2	18.1	34.624	315	0	9.9171	0//0	0//0	1//0	0//0	3//0	0//0	74699000	6224900											335820	1920300			3266900			701800	172536	310378	465228	485759	235239	217340	513400	318364	425736	126919	3639400	6400600
sp|O94776|MTA2_HUMAN	MTA2	sp|O94776|MTA2_HUMAN;sp|O94776-2|MTA2_HUMAN	sp|O94776|MTA2_HUMAN;sp|O94776-2|MTA2_HUMAN	Metastasis-associated protein MTA2 OS=Homo sapiens OX=9606 GN=MTA2 PE=1 SV=1;Isoform 2 of Metastasis-associated protein MTA2 OS=Homo sapiens OX=9606 GN=MTA2	2	17	43	75.022	668	0	155.11	3//0	3//0	3//0	3//0	3//0	3//0	3220800000	80519000	1633500	889420	750830	244980	714470	1184200	1836000	2739600	1185800	1138200	4019600	24356000	2056400	1787500	21317000	1565800	1450500	11649000	72186000	7.2058e+07	75267000	54444000	117480000	7.9753e+07	76576000	8.2712e+07	8.0642e+07	6.8457e+07	6.7214e+07	161400000
sp|O94804|STK10_HUMAN	STK10	sp|O94804|STK10_HUMAN	sp|O94804|STK10_HUMAN	Serine/threonine-protein kinase 10 OS=Homo sapiens OX=9606 GN=STK10 PE=1 SV=1	1	9	15.6	112.13	968	0	125.5	3//0	3//0	3//0	3//0	3//0	3//0	310670000	6903800	662560	213600	154790	138540	217850	346660	762630	495420	295370	96095	836290	643980	401710	194580	590310	136980	279900	436530	21779000	14624000	16580000	17637000	27547000	17941000	17109000	14525000	21113000	10955000	13139000	11072000
sp|O94808|GFPT2_HUMAN	GFPT2	sp|O94808|GFPT2_HUMAN	sp|O94808|GFPT2_HUMAN	Glutamine--fructose-6-phosphate aminotransferase [isomerizing] 2 OS=Homo sapiens OX=9606 GN=GFPT2 PE=1 SV=3	1	15	43	76.93	682	0	60.339	3//0	2//1	3//0	3//0	3//0	3//0	1052000000	25658000	263430	150020	369230	71108	143010	384780	272910	422050	244840	60094	340980	8553500	44162	316490	10739000	123110	60765	3098600	9.9079e+06	11534000	27692000	7.7967e+06	14773000	26204000	8397500	13840000	14675000	6.5232e+06	8.4062e+06	104050000
sp|O94813-3|SLIT2_HUMAN	SLIT2	sp|O94813-3|SLIT2_HUMAN;sp|O94813-2|SLIT2_HUMAN;sp|O94813|SLIT2_HUMAN	sp|O94813-3|SLIT2_HUMAN;sp|O94813-2|SLIT2_HUMAN;sp|O94813|SLIT2_HUMAN	Isoform 3 of Slit homolog 2 protein OS=Homo sapiens OX=9606 GN=SLIT2;Isoform 2 of Slit homolog 2 protein OS=Homo sapiens OX=9606 GN=SLIT2;Slit homolog 2 protein OS=Homo sapiens OX=9606 GN=SLIT2 PE=1 SV=1	3	6	6.4	168.89	1521	0	12.502	1//0	1//0	0//0	1//0	3//0	2//0	46499000	673900				6691	4985.4							155600			369270			137350	136457	272813	571242	2243900	3263700	889011	477906	815696	754664	451563	320722	2952700
sp|O94822|LTN1_HUMAN	LTN1	sp|O94822|LTN1_HUMAN;sp|O94822-3|LTN1_HUMAN;sp|O94822-2|LTN1_HUMAN	sp|O94822|LTN1_HUMAN;sp|O94822-3|LTN1_HUMAN	E3 ubiquitin-protein ligase listerin OS=Homo sapiens OX=9606 GN=LTN1 PE=1 SV=6;Isoform 3 of E3 ubiquitin-protein ligase listerin OS=Homo sapiens OX=9606 GN=LTN1	3	9	7.4	200.55	1766	0	11.43	2//0	0//0	0//0	2//0	3//0	3//0	230110000	2556800		223780		3560				10127				1033100			1062000			224190	726350	800517	144574	500185	457573	664787	152341	587641	475083	168166	455560	19455000
sp|O94826|TOM70_HUMAN	TOMM70	sp|O94826|TOM70_HUMAN	sp|O94826|TOM70_HUMAN	Mitochondrial import receptor subunit TOM70 OS=Homo sapiens OX=9606 GN=TOMM70 PE=1 SV=1	1	6	15.6	67.454	608	0	15.276	2//0	1//0	3//0	2//1	2//0	1//2	48219000	1506900	18711	69095	12644		86532	79227	432460	318330	60055		183270				125920		62646	57969	2147400	3745200	2855400	1.71611e+06	7.5461e+06	4278300	5302200	3984000	3892100	1.10459e+06	5021800	249532
sp|O94832|MYO1D_HUMAN	MYO1D	sp|O94832|MYO1D_HUMAN	sp|O94832|MYO1D_HUMAN	Unconventional myosin-Id OS=Homo sapiens OX=9606 GN=MYO1D PE=1 SV=2	1	15	20.5	116.2	1006	0	22.399	3//0	3//0	2//1	3//0	3//0	3//0	258430000	4168200	296810	60461	36124	115110	83537	72486	492140	257730	64307	23168	922480	677450	50483	11689	335360	102720	188150	378000	14379000	5.8467e+06	6889100	12269000	7785300	10576000	12478000	11707000	13259000	3880700	20787000	10175000
sp|O94851-6|MICA2_HUMAN	MICAL2	sp|O94851-6|MICA2_HUMAN;sp|O94851-2|MICA2_HUMAN;sp|O94851-5|MICA2_HUMAN;sp|O94851-4|MICA2_HUMAN;sp|O94851-3|MICA2_HUMAN;sp|O94851|MICA2_HUMAN	sp|O94851-6|MICA2_HUMAN;sp|O94851-2|MICA2_HUMAN;sp|O94851-5|MICA2_HUMAN;sp|O94851-4|MICA2_HUMAN;sp|O94851-3|MICA2_HUMAN;sp|O94851|MICA2_HUMAN	Isoform 6 of [F-actin]-monooxygenase MICAL2 OS=Homo sapiens OX=9606 GN=MICAL2;Isoform 2 of [F-actin]-monooxygenase MICAL2 OS=Homo sapiens OX=9606 GN=MICAL2;Isoform 5 of [F-actin]-monooxygenase MICAL2 OS=Homo sapiens OX=9606 GN=MICAL2;Isoform 4 of [F-actin]	6	6	9.3	109.22	955	0	5.0898	0//0	1//1	0//0	0//0	2//1	3//0	51654000	1012800			37493			61444			26503	24148		295030	95157		429960			43091	3.12512e+06	132070	4033900	565566	525160	3012300	135960	208655	3000100	612254	166423	4346600
sp|O94855|SC24D_HUMAN	SEC24D	sp|O94855|SC24D_HUMAN;sp|O94855-2|SC24D_HUMAN	sp|O94855|SC24D_HUMAN;sp|O94855-2|SC24D_HUMAN	Protein transport protein Sec24D OS=Homo sapiens OX=9606 GN=SEC24D PE=1 SV=2;Isoform 2 of Protein transport protein Sec24D OS=Homo sapiens OX=9606 GN=SEC24D	2	10	13.9	113.01	1032	0	7.4687	2//1	2//0	2//1	2//0	3//0	0//0	214600000	5961100	257930			45396	172600		298510	230550			635130	1490000	501170	28223	1309400	290770	232130	469260	8.1301e+06	1.52846e+07	732966	7.9118e+06	15896000	722970	9.4082e+06	10282000	353200	3.56554e+06	9158600	6.255e+06
sp|O94868-2|FCSD2_HUMAN	FCHSD2	sp|O94868-2|FCSD2_HUMAN;sp|O94868|FCSD2_HUMAN;sp|O94868-3|FCSD2_HUMAN	sp|O94868-2|FCSD2_HUMAN;sp|O94868|FCSD2_HUMAN;sp|O94868-3|FCSD2_HUMAN	Isoform 2 of F-BAR and double SH3 domains protein 2 OS=Homo sapiens OX=9606 GN=FCHSD2;F-BAR and double SH3 domains protein 2 OS=Homo sapiens OX=9606 GN=FCHSD2 PE=1 SV=3;Isoform 3 of F-BAR and double SH3 domains protein 2 OS=Homo sapiens OX=9606 GN=FCHSD2	3	3	8.8	77.751	684	0	3.1896	1//2	3//0	1//2	0//0	3//0	0//0	61674000	1762100	48197			7037.2			45704			26294	94275	794030	64923	7342.2	471920	45157	24106	133130	1690900	341276	684781	1276400	780429	1.00307e+06	1068400	290741	783563	1160600	1649600	3915200
sp|O94874-2|UFL1_HUMAN	UFL1	sp|O94874-2|UFL1_HUMAN;sp|O94874|UFL1_HUMAN;sp|O94874-3|UFL1_HUMAN	sp|O94874-2|UFL1_HUMAN;sp|O94874|UFL1_HUMAN;sp|O94874-3|UFL1_HUMAN	Isoform 2 of E3 UFM1-protein ligase 1 OS=Homo sapiens OX=9606 GN=UFL1;E3 UFM1-protein ligase 1 OS=Homo sapiens OX=9606 GN=UFL1 PE=1 SV=2;Isoform 3 of E3 UFM1-protein ligase 1 OS=Homo sapiens OX=9606 GN=UFL1	3	9	17.6	82.097	729	0	35.282	1//2	1//0	2//1	2//0	3//0	1//1	162420000	4060400	36287	34676	52707	25779		10532	56079	610610			532440	504240		49990	1388700		123100	635250	4248700	3502500	526151	3633100	2.38068e+06	718912	4980100	12797000	873098	464345	5.9605e+06	4649300
sp|O94887-3|FARP2_HUMAN	FARP2	sp|O94887-3|FARP2_HUMAN;sp|O94887-2|FARP2_HUMAN;sp|O94887|FARP2_HUMAN	sp|O94887-3|FARP2_HUMAN;sp|O94887-2|FARP2_HUMAN;sp|O94887|FARP2_HUMAN	Isoform 3 of FERM, ARHGEF and pleckstrin domain-containing protein 2 OS=Homo sapiens OX=9606 GN=FARP2;Isoform 2 of FERM, ARHGEF and pleckstrin domain-containing protein 2 OS=Homo sapiens OX=9606 GN=FARP2;FERM, ARHGEF and pleckstrin domain-containing protei	3	4	7.5	72.262	638	0.00027457	2.3248	0//0	0//0	0//0	2//1	1//0	0//0	11741000	366920		17217			58249			231350							60101				406897	2309600	712772	593901	3444000	411845	1.41703e+06	3789400	747252	527593	884785	124910
sp|O94888|UBXN7_HUMAN	UBXN7	sp|O94888|UBXN7_HUMAN	sp|O94888|UBXN7_HUMAN	UBX domain-containing protein 7 OS=Homo sapiens OX=9606 GN=UBXN7 PE=1 SV=2	1	3	8.4	54.862	489	0.001333	1.8353	0//0	0//0	0//0	0//0	2//0	0//0	20461000	974360												291980			682380															1414000
sp|O94903|PLPHP_HUMAN	PLPBP	sp|O94903|PLPHP_HUMAN	sp|O94903|PLPHP_HUMAN	Pyridoxal phosphate homeostasis protein OS=Homo sapiens OX=9606 GN=PLPBP PE=1 SV=1	1	5	28	30.344	275	0	11.159	3//0	3//0	3//0	3//0	2//1	0//0	429690000	30692000	1219900	1180400		52246	586160		1516900	2489300		2310800	5342700	588760	6356900	1182900	2051400	2147600	981190	2684800	19791000	19419000	479083	11933000	23864000	287885	20741000	23547000	1.37744e+06	29387000	31672000	9.7039e+06
sp|O94906-2|PRP6_HUMAN	PRPF6	sp|O94906-2|PRP6_HUMAN;sp|O94906|PRP6_HUMAN	sp|O94906-2|PRP6_HUMAN;sp|O94906|PRP6_HUMAN	Isoform 2 of Pre-mRNA-processing factor 6 OS=Homo sapiens OX=9606 GN=PRPF6;Pre-mRNA-processing factor 6 OS=Homo sapiens OX=9606 GN=PRPF6 PE=1 SV=1	2	19	28.1	102.43	901	0	92.609	3//0	3//0	3//0	3//0	3//0	3//0	725520000	13435000	250020	131340	95154	30116	313570	163930	213850	510750	91259		633530	4740100	45489	358640	4307300	85154	222910	1242300	20384000	16169000	17024000	8.0761e+06	43148000	18316000	17041000	15328000	14752000	6.82854e+06	16306000	40548000
sp|O94915|FRYL_HUMAN	FRYL	sp|O94915|FRYL_HUMAN;sp|O94915-2|FRYL_HUMAN	sp|O94915|FRYL_HUMAN	Protein furry homolog-like OS=Homo sapiens OX=9606 GN=FRYL PE=1 SV=2	2	24	13.5	339.59	3013	0	33.912	3//0	3//0	3//0	3//0	3//0	3//0	694580000	5183400	38373	39391	7285.2	4846.8	35935	15729	85442	149980	19311	50782	228660	1721800	121540	83213	1582200	67991	70593	860350	9127800	10370000	6666500	7.7869e+06	14699000	6972000	12169000	10440000	10150000	14915000	14787000	29761000
sp|O94919|ENDD1_HUMAN	ENDOD1	sp|O94919|ENDD1_HUMAN	sp|O94919|ENDD1_HUMAN	Endonuclease domain-containing 1 protein OS=Homo sapiens OX=9606 GN=ENDOD1 PE=1 SV=2	1	5	17.4	55.016	500	0	27.097	3//0	3//0	3//0	3//0	3//0	3//0	272150000	11340000	715150	624770	634940	278470	431720	808300	934670	631190	513150	496270	1868200		818410	844990	331760	305510	786770	315350	17370000	17376000	26273000	19112000	34477000	23247000	15994000	14877000	16684000	12484000	15193000	9.87994e+06
sp|O94923|GLCE_HUMAN	GLCE	sp|O94923|GLCE_HUMAN	sp|O94923|GLCE_HUMAN	D-glucuronyl C5-epimerase OS=Homo sapiens OX=9606 GN=GLCE PE=1 SV=3	1	2	5	70.1	617	0.0005349	1.899	0//0	0//0	0//0	0//0	2//1	0//0	18978000	632600												451430			127660			53508	202023	1.19386e+06	967114	546520	681215	421127	755482	383725	574730	124644	220796	1.02478e+06
sp|O94925-3|GLSK_HUMAN	GLS	sp|O94925-3|GLSK_HUMAN;sp|O94925|GLSK_HUMAN;sp|O94925-2|GLSK_HUMAN	sp|O94925-3|GLSK_HUMAN;sp|O94925|GLSK_HUMAN	Isoform 3 of Glutaminase kidney isoform, mitochondrial OS=Homo sapiens OX=9606 GN=GLS;Glutaminase kidney isoform, mitochondrial OS=Homo sapiens OX=9606 GN=GLS PE=1 SV=1	3	9	26.3	65.459	598	0	22.324	3//0	2//0	3//0	3//0	2//0	3//0	333280000	11109000	675230	474300	300520	134390	491740	1026200	1874400	1797300	1027700		1590100			600650	108050		615020	393780	20098000	23823000	21045000	16175000	38127000	38472000	30555000	32017000	28612000	222752	26403000	6.95291e+06
sp|O94927|HAUS5_HUMAN	HAUS5	sp|O94927|HAUS5_HUMAN	sp|O94927|HAUS5_HUMAN	HAUS augmin-like complex subunit 5 OS=Homo sapiens OX=9606 GN=HAUS5 PE=1 SV=2	1	2	4.3	71.682	633	0	5.5791	2//0	0//0	1//0	1//2	3//0	0//0	81765000	2555200	28586	20793			7191.6			74976			113900	1100500			897470			311680	2668300	3137200	1.51486e+06	770751	2635200	534481	609414	2254600	535681	106866	2909200	4157500
sp|O94952-1|FBX21_HUMAN	FBXO21	sp|O94952-1|FBX21_HUMAN;sp|O94952|FBX21_HUMAN	sp|O94952-1|FBX21_HUMAN;sp|O94952|FBX21_HUMAN	Isoform 2 of F-box only protein 21 OS=Homo sapiens OX=9606 GN=FBXO21;F-box only protein 21 OS=Homo sapiens OX=9606 GN=FBXO21 PE=2 SV=2	2	3	9	71.478	621	0	6.9425	1//0	2//1	1//1	2//0	3//0	0//0	118700000	5395400					121570		111700	149190		47514	525810	1859000	108250		1478700	57575	99580	836460	1.1116e+06	3.94641e+06	847178	756222	7.1074e+06	849232	2736900	3164500	554178	1891300	3309100	6562000
sp|O94964-2|SOGA1_HUMAN	SOGA1	sp|O94964-2|SOGA1_HUMAN;sp|O94964|SOGA1_HUMAN;sp|O94964-4|SOGA1_HUMAN	sp|O94964-2|SOGA1_HUMAN;sp|O94964|SOGA1_HUMAN	Isoform 2 of Protein SOGA1 OS=Homo sapiens OX=9606 GN=SOGA1;Protein SOGA1 OS=Homo sapiens OX=9606 GN=SOGA1 PE=1 SV=2	3	4	4	183.86	1661	0	7.6908	1//1	0//0	1//1	0//0	3//0	0//0	70961000	754900				3087.3			24829				24877	198870		6024.3	366200			131010	1.94015e+06	221719	835833	2066300	221348	1.18531e+06	2034800	382723	375492	227383	1984400	3257900
sp|O94966-4|UBP19_HUMAN	USP19	sp|O94966-4|UBP19_HUMAN;sp|O94966-3|UBP19_HUMAN;sp|O94966-7|UBP19_HUMAN;sp|O94966-6|UBP19_HUMAN;sp|O94966|UBP19_HUMAN;sp|O94966-5|UBP19_HUMAN;sp|O94966-2|UBP19_HUMAN	sp|O94966-4|UBP19_HUMAN;sp|O94966-3|UBP19_HUMAN;sp|O94966-7|UBP19_HUMAN;sp|O94966-6|UBP19_HUMAN;sp|O94966|UBP19_HUMAN;sp|O94966-5|UBP19_HUMAN	Isoform 4 of Ubiquitin carboxyl-terminal hydrolase 19 OS=Homo sapiens OX=9606 GN=USP19;Isoform 3 of Ubiquitin carboxyl-terminal hydrolase 19 OS=Homo sapiens OX=9606 GN=USP19;Isoform 7 of Ubiquitin carboxyl-terminal hydrolase 19 OS=Homo sapiens OX=9606 GN=U	7	4	4.4	140.02	1268	0	2.9967	0//0	2//0	2//0	0//0	3//0	0//0	41363000	752050												363720	11155	9329.3	276970	9245.3		81626	220501	338654	1.14187e+06	1.03348e+06	828871	669083	226956	305492	467609	2.23457e+06	400003	3275100
sp|O94973|AP2A2_HUMAN	AP2A2	sp|O94973|AP2A2_HUMAN;sp|O94973-2|AP2A2_HUMAN	sp|O94973|AP2A2_HUMAN;sp|O94973-2|AP2A2_HUMAN	AP-2 complex subunit alpha-2 OS=Homo sapiens OX=9606 GN=AP2A2 PE=1 SV=2;Isoform 2 of AP-2 complex subunit alpha-2 OS=Homo sapiens OX=9606 GN=AP2A2	2	16	35.9	103.96	939	0	63.04	3//0	3//0	3//0	3//0	3//0	3//0	876100000	18640000	730350	242020	104390	221560	198730	119830	438100	454550	156950	334500	1410000	4588200	1080800	321210	5367500	437570	212920	2221300	24884000	20379000	15898000	28423000	25837000	15903000	17112000	23646000	20014000	21352000	28500000	30177000
sp|O94979-3|SC31A_HUMAN	SEC31A	sp|O94979-3|SC31A_HUMAN;sp|O94979-9|SC31A_HUMAN;sp|O94979-2|SC31A_HUMAN;sp|O94979|SC31A_HUMAN;sp|O94979-8|SC31A_HUMAN;sp|O94979-6|SC31A_HUMAN;sp|O94979-10|SC31A_HUMAN;sp|O94979-4|SC31A_HUMAN;sp|O94979-7|SC31A_HUMAN;sp|O94979-5|SC31A_HUMAN	sp|O94979-3|SC31A_HUMAN;sp|O94979-9|SC31A_HUMAN;sp|O94979-2|SC31A_HUMAN;sp|O94979|SC31A_HUMAN;sp|O94979-8|SC31A_HUMAN;sp|O94979-6|SC31A_HUMAN;sp|O94979-10|SC31A_HUMAN;sp|O94979-4|SC31A_HUMAN;sp|O94979-7|SC31A_HUMAN;sp|O94979-5|SC31A_HUMAN	Isoform 3 of Protein transport protein Sec31A OS=Homo sapiens OX=9606 GN=SEC31A;Isoform 9 of Protein transport protein Sec31A OS=Homo sapiens OX=9606 GN=SEC31A;Isoform 2 of Protein transport protein Sec31A OS=Homo sapiens OX=9606 GN=SEC31A;Protein transpor	10	29	40	121.65	1106	0	323.31	3//0	3//0	3//0	3//0	3//0	3//0	6195400000	140800000	4072300	2588000	1799700	1296600	1512400	2603600	5359800	5570700	2240600	4339300	12443000	29982000	8505600	5000300	33560000	3633800	3613600	12682000	206080000	210800000	200160000	185060000	193940000	207930000	205170000	212160000	197650000	202070000	202120000	240160000
sp|O95071-2|UBR5_HUMAN	UBR5	sp|O95071-2|UBR5_HUMAN;sp|O95071|UBR5_HUMAN	sp|O95071-2|UBR5_HUMAN;sp|O95071|UBR5_HUMAN	Isoform 2 of E3 ubiquitin-protein ligase UBR5 OS=Homo sapiens OX=9606 GN=UBR5;E3 ubiquitin-protein ligase UBR5 OS=Homo sapiens OX=9606 GN=UBR5 PE=1 SV=2	2	4	3.4	309.22	2798	0	3.7154	0//0	2//1	1//1	0//0	2//1	0//0	59029000	472230										28542	115120	107990	75574		27829	54521	42327	20322	471350	800668	908309	345220	749080	1.05002e+06	929592	220198	536582	4360100	7747700	572598
sp|O95084|PRS23_HUMAN	PRSS23	sp|O95084|PRS23_HUMAN;sp|O95084-2|PRS23_HUMAN	sp|O95084|PRS23_HUMAN;sp|O95084-2|PRS23_HUMAN	Serine protease 23 OS=Homo sapiens OX=9606 GN=PRSS23 PE=1 SV=1;Isoform 2 of Serine protease 23 OS=Homo sapiens OX=9606 GN=PRSS23	2	11	43.3	43.001	383	0	190.06	3//0	3//0	3//0	3//0	3//0	3//0	4776500000	251390000	7165000	8247700	6243400	2882300	1633900	4930400	9596600	6266500	5332500	1469400	3205400	60549000	2917300	660740	78367000	2678300	1211700	48037000	129550000	204620000	205020000	139640000	9.6201e+07	130250000	120600000	9.1296e+07	165540000	62340000	49070000	237660000
sp|O95104-2|SCAF4_HUMAN	SCAF4	sp|O95104-2|SCAF4_HUMAN;sp|O95104-3|SCAF4_HUMAN;sp|O95104|SCAF4_HUMAN	sp|O95104-2|SCAF4_HUMAN;sp|O95104-3|SCAF4_HUMAN;sp|O95104|SCAF4_HUMAN	Isoform 2 of SR-related and CTD-associated factor 4 OS=Homo sapiens OX=9606 GN=SCAF4;Isoform 3 of SR-related and CTD-associated factor 4 OS=Homo sapiens OX=9606 GN=SCAF4;SR-related and CTD-associated factor 4 OS=Homo sapiens OX=9606 GN=SCAF4 PE=1 SV=3	3	6	10.9	123.64	1125	0	14.918	1//0	0//0	2//0	2//0	2//1	1//1	278370000	12103000					40976	76101		241100	32228		510040	3881300			5786200		52612	1482600	695335	8.26864e+06	6.05859e+06	280611	4886800	7694600	265375	5855500	4760500	359491	12797000	22849000
sp|O95159|ZFPL1_HUMAN	ZFPL1	sp|O95159|ZFPL1_HUMAN	sp|O95159|ZFPL1_HUMAN	Zinc finger protein-like 1 OS=Homo sapiens OX=9606 GN=ZFPL1 PE=1 SV=2	1	3	13.5	34.114	310	0	4.4886	0//0	3//0	2//1	1//0	3//0	0//0	100630000	9147800								59120		152000	309360	2881100	970430	107850	2929600	212170	100430	1425700	172428	236458	1.18357e+06	398512	408639	656530	468693	2370700	458165	3224200	2817500	3708900
sp|O95163|ELP1_HUMAN	ELP1	sp|O95163|ELP1_HUMAN	sp|O95163|ELP1_HUMAN	Elongator complex protein 1 OS=Homo sapiens OX=9606 GN=ELP1 PE=1 SV=3	1	24	32.6	150.25	1332	0	323.31	3//0	3//0	3//0	3//0	3//0	3//0	1991100000	33748000	358800	206000	98234	107350	195240	257380	538460	649950	112720	168720	1522300	11036000	246410	351450	13833000	157940	301900	3605800	27457000	24991000	21402000	19964000	38810000	22271000	23835000	28231000	18405000	18007000	40405000	141820000
sp|O95164|UBL3_HUMAN	UBL3	sp|O95164|UBL3_HUMAN	sp|O95164|UBL3_HUMAN	Ubiquitin-like protein 3 OS=Homo sapiens OX=9606 GN=UBL3 PE=1 SV=1	1	2	23.1	13.157	117	0.00053548	1.907	3//0	2//1	1//0	0//0	0//0	3//0	25834000	3229200	972750		334370	262480		137430	156920			327830	514670		461400			61376			3827500	614717	3197100	2741100	308865	2678400	2528400	600729	2.31843e+06	4518000	3250900	216526
sp|O95183|VAMP5_HUMAN	VAMP5	sp|O95183|VAMP5_HUMAN	sp|O95183|VAMP5_HUMAN	Vesicle-associated membrane protein 5 OS=Homo sapiens OX=9606 GN=VAMP5 PE=1 SV=1	1	2	22.4	12.805	116	0	57.644	3//0	3//0	3//0	3//0	3//0	3//0	951100000	158520000	10069000	7117300	4756200	3748800	5400500	4832200	10686000	7545600	3679800	8260100	17408000	18067000	14005000	8393900	14684000	7230900	4283000	8350600	51698000	4.8866e+07	43301000	6.4228e+07	81815000	37660000	39167000	33173000	40831000	45064000	48147000	21217000
sp|O95197-3|RTN3_HUMAN	RTN3	sp|O95197-3|RTN3_HUMAN;sp|O95197-6|RTN3_HUMAN;sp|O95197-5|RTN3_HUMAN	sp|O95197-3|RTN3_HUMAN;sp|O95197-6|RTN3_HUMAN;sp|O95197-5|RTN3_HUMAN	Isoform 3 of Reticulon-3 OS=Homo sapiens OX=9606 GN=RTN3;Isoform 6 of Reticulon-3 OS=Homo sapiens OX=9606 GN=RTN3;Isoform 5 of Reticulon-3 OS=Homo sapiens OX=9606 GN=RTN3	3	2	11	25.609	236	0	34.36	3//0	3//0	3//0	3//0	3//0	3//0	4365000000	727490000	63284000	38334000	28008000	18011000	12124000	33539000	53461000	54591000	24698000	37122000	100680000	47535000	33624000	48170000	52692000	25555000	24835000	31232000	336220000	281180000	279850000	324890000	171260000	308850000	215740000	269930000	250430000	246470000	287140000	86595000
sp|O95202|LETM1_HUMAN	LETM1	sp|O95202|LETM1_HUMAN;sp|O95202-2|LETM1_HUMAN;sp|O95202-3|LETM1_HUMAN	sp|O95202|LETM1_HUMAN;sp|O95202-2|LETM1_HUMAN;sp|O95202-3|LETM1_HUMAN	Mitochondrial proton/calcium exchanger protein OS=Homo sapiens OX=9606 GN=LETM1 PE=1 SV=1;Isoform 2 of Mitochondrial proton/calcium exchanger protein OS=Homo sapiens OX=9606 GN=LETM1;Isoform 3 of Mitochondrial proton/calcium exchanger protein OS=Homo sapie	3	2	3.1	83.353	739	0	2.3288	1//1	0//0	2//1	1//1	1//2	2//0	46743000	1230100	88869				61503		109840	71127			56646	296980		90909	323750		15824	114650	4002500	4.33518e+06	1.77389e+06	3.64453e+06	4696600	425312	3255300	2472800	357635	420228	1602900	197430
sp|O95218-2|ZRAB2_HUMAN	ZRANB2	sp|O95218-2|ZRAB2_HUMAN;sp|O95218|ZRAB2_HUMAN	sp|O95218-2|ZRAB2_HUMAN;sp|O95218|ZRAB2_HUMAN	Isoform 2 of Zinc finger Ran-binding domain-containing protein 2 OS=Homo sapiens OX=9606 GN=ZRANB2;Zinc finger Ran-binding domain-containing protein 2 OS=Homo sapiens OX=9606 GN=ZRANB2 PE=1 SV=2	2	6	24.7	36.318	320	0	20.571	3//0	3//0	3//0	3//0	3//0	3//0	195770000	10876000	197940	446670	359340	67867	240630	470610	423920	527600	272130	516820	1158700	788920	1460600	375620	634250	674570	458510	1801400	7388900	12624000	10050000	8.3255e+06	18031000	13147000	8572000	7362600	9.1034e+06	6.2422e+06	7.7829e+06	5.4223e+06
sp|O95219|SNX4_HUMAN	SNX4	sp|O95219|SNX4_HUMAN;sp|O95219-2|SNX4_HUMAN	sp|O95219|SNX4_HUMAN;sp|O95219-2|SNX4_HUMAN	Sorting nexin-4 OS=Homo sapiens OX=9606 GN=SNX4 PE=1 SV=1;Isoform 2 of Sorting nexin-4 OS=Homo sapiens OX=9606 GN=SNX4	2	7	21.3	51.908	450	0	54.598	3//0	2//1	3//0	3//0	3//0	3//0	373920000	14381000	431500	299800		130000	186350	123270	673490	420000	124630	127200	1135600	5003400	64212	234120	3776600	92987	41787	1516500	10314000	11855000	6.91102e+06	8727400	10165000	7157500	8.6681e+06	9892400	6938400	10997000	10673000	24673000
sp|O95232|LC7L3_HUMAN	LUC7L3	sp|O95232|LC7L3_HUMAN;sp|O95232-2|LC7L3_HUMAN	sp|O95232|LC7L3_HUMAN	Luc7-like protein 3 OS=Homo sapiens OX=9606 GN=LUC7L3 PE=1 SV=2	2	9	31.9	51.466	432	0	133.98	3//0	3//0	3//0	3//0	3//0	3//0	1080100000	56846000	1223800	1171900	713960	234780	754380	933350	2016200	2404300	741410	715960	3305200	14537000	1149900	2195800	18280000	856590	733980	4878000	26874000	29099000	36008000	23073000	49826000	33269000	29745000	32959000	28218000	21401000	29806000	4.6573e+07
sp|O95235-2|KI20A_HUMAN	KIF20A	sp|O95235-2|KI20A_HUMAN;sp|O95235|KI20A_HUMAN	sp|O95235-2|KI20A_HUMAN;sp|O95235|KI20A_HUMAN	Isoform 2 of Kinesin-like protein KIF20A OS=Homo sapiens OX=9606 GN=KIF20A;Kinesin-like protein KIF20A OS=Homo sapiens OX=9606 GN=KIF20A PE=1 SV=1	2	26	42.1	98.099	872	0	215.92	3//0	3//0	3//0	3//0	3//0	3//0	1553800000	34529000	1901100	1219300	733650	677740	470290	868920	2460200	1573600	952440	259030	4689000	6246100	221150	1445400	6449000	546880	1185000	2630500	66928000	70515000	66161000	65076000	8.0667e+07	6.5236e+07	64589000	55292000	6.8473e+07	26104000	7.2767e+07	57353000
sp|O95239|KIF4A_HUMAN	KIF4A	sp|O95239|KIF4A_HUMAN;sp|O95239-2|KIF4A_HUMAN;sp|Q2VIQ3|KIF4B_HUMAN;sp|Q6ZMV9-3|KIF6_HUMAN;sp|Q6ZMV9|KIF6_HUMAN	sp|O95239|KIF4A_HUMAN;sp|O95239-2|KIF4A_HUMAN	Chromosome-associated kinesin KIF4A OS=Homo sapiens OX=9606 GN=KIF4A PE=1 SV=3;Isoform 2 of Chromosome-associated kinesin KIF4A OS=Homo sapiens OX=9606 GN=KIF4A	5	35	41.6	139.88	1232	0	323.31	3//0	3//0	3//0	3//0	3//0	3//0	3944200000	64658000	893600	1190600	576830	267600	741460	743360	1333500	2146000	731980	476490	4380100	20643000	623470	986730	20217000	529500	1585400	6592100	9.3621e+07	107080000	89001000	93159000	125080000	8.4052e+07	8.7091e+07	88685000	100660000	62673000	99547000	169590000
sp|O95248|MTMR5_HUMAN	SBF1	sp|O95248|MTMR5_HUMAN;sp|O95248-5|MTMR5_HUMAN;sp|O95248-4|MTMR5_HUMAN	sp|O95248|MTMR5_HUMAN;sp|O95248-5|MTMR5_HUMAN;sp|O95248-4|MTMR5_HUMAN	Myotubularin-related protein 5 OS=Homo sapiens OX=9606 GN=SBF1 PE=1 SV=4;Isoform 5 of Myotubularin-related protein 5 OS=Homo sapiens OX=9606 GN=SBF1;Isoform 4 of Myotubularin-related protein 5 OS=Homo sapiens OX=9606 GN=SBF1	3	6	5.1	208.44	1868	0	37.848	2//0	1//1	3//0	3//0	3//0	0//0	143350000	1610700					7332.3		15889	55742		6619.5	738800	269540		13397	400580	16217	17042	69546	399614	2.54749e+06	551477	576108	3288400	622328	3540900	2712400	2.16786e+06	2391900	20215000	5.6167e+06
sp|O95249|GOSR1_HUMAN	GOSR1	sp|O95249|GOSR1_HUMAN;sp|O95249-2|GOSR1_HUMAN	sp|O95249|GOSR1_HUMAN;sp|O95249-2|GOSR1_HUMAN	Golgi SNAP receptor complex member 1 OS=Homo sapiens OX=9606 GN=GOSR1 PE=1 SV=1;Isoform 2 of Golgi SNAP receptor complex member 1 OS=Homo sapiens OX=9606 GN=GOSR1	2	3	14.4	28.612	250	0	3.9446	1//2	0//0	0//0	0//0	2//1	3//0	105340000	6583700	118770		150810	40263		194530	1875400		180870			1602600			1716100			704370	6061600	393213	8.6512e+06	4621700	2.60397e+06	6572300	4911500	579276	7622200	579386	782500	6381200
sp|O95251|KAT7_HUMAN	KAT7	sp|O95251|KAT7_HUMAN;sp|O95251-4|KAT7_HUMAN;sp|O95251-2|KAT7_HUMAN	sp|O95251|KAT7_HUMAN;sp|O95251-4|KAT7_HUMAN;sp|O95251-2|KAT7_HUMAN	Histone acetyltransferase KAT7 OS=Homo sapiens OX=9606 GN=KAT7 PE=1 SV=1;Isoform 4 of Histone acetyltransferase KAT7 OS=Homo sapiens OX=9606 GN=KAT7;Isoform 2 of Histone acetyltransferase KAT7 OS=Homo sapiens OX=9606 GN=KAT7	3	8	18.8	70.642	611	0	28.842	1//0	0//0	0//0	1//0	3//0	0//0	212500000	7589500							41411	53812				3632300			3381400			480540	833693	676224	404556	826909	520667	267045	1.45946e+06	1.00532e+06	793941	347600	161194	18661000
sp|O95260-2|ATE1_HUMAN	ATE1	sp|O95260-2|ATE1_HUMAN;sp|O95260|ATE1_HUMAN	sp|O95260-2|ATE1_HUMAN;sp|O95260|ATE1_HUMAN	Isoform ATE1-2 of Arginyl-tRNA--protein transferase 1 OS=Homo sapiens OX=9606 GN=ATE1;Arginyl-tRNA--protein transferase 1 OS=Homo sapiens OX=9606 GN=ATE1 PE=1 SV=2	2	2	5.6	59.031	518	0.00027375	2.2715	0//0	1//0	0//0	0//0	3//0	0//0	49180000	2235500												1142300			872370			220790	275489	508792	1.29078e+06	764135	464690	297099	142397	629762	786144	722638	712493	4800900
sp|O95292|VAPB_HUMAN	VAPB	sp|O95292|VAPB_HUMAN;sp|O95292-2|VAPB_HUMAN	sp|O95292|VAPB_HUMAN	Vesicle-associated membrane protein-associated protein B/C OS=Homo sapiens OX=9606 GN=VAPB PE=1 SV=3	2	7	43.2	27.228	243	0	32.779	3//0	3//0	3//0	3//0	3//0	3//0	1026300000	78945000	4582100	4616300	3125300	1460700	3940500	4092800	6827800	6499500	3221200	1631100	13882000	3069900	3095800	5390800	4305800	1019900	3718400	4466000	63015000	59971000	6.7971e+07	6.1181e+07	116580000	70306000	61034000	62331000	70560000	4.6059e+07	56579000	23996000
sp|O95295|SNAPN_HUMAN	SNAPIN	sp|O95295|SNAPN_HUMAN	sp|O95295|SNAPN_HUMAN	SNARE-associated protein Snapin OS=Homo sapiens OX=9606 GN=SNAPIN PE=1 SV=1	1	4	41.9	14.874	136	0	16.626	2//0	3//0	3//0	3//0	3//0	1//0	127930000	15992000	292570	454880		44671	89574	78270		470780		704980	2659000	2430800	1490800	1311500	3289100	583250	756500	1335200	4145300	5556100	885746	3235600	9.4153e+06	5356000	3.40403e+06	4506100	1.44103e+06	6058000	4.9624e+06	5627100
sp|O95297-4|MPZL1_HUMAN	MPZL1	sp|O95297-4|MPZL1_HUMAN;sp|O95297-2|MPZL1_HUMAN;sp|O95297|MPZL1_HUMAN;sp|O95297-3|MPZL1_HUMAN	sp|O95297-4|MPZL1_HUMAN;sp|O95297-2|MPZL1_HUMAN;sp|O95297|MPZL1_HUMAN	Isoform 4 of Myelin protein zero-like protein 1 OS=Homo sapiens OX=9606 GN=MPZL1;Isoform 2 of Myelin protein zero-like protein 1 OS=Homo sapiens OX=9606 GN=MPZL1;Myelin protein zero-like protein 1 OS=Homo sapiens OX=9606 GN=MPZL1 PE=1 SV=1	4	3	37.2	15.947	145	0	30.232	3//0	3//0	3//0	3//0	3//0	3//0	1429900000	238310000	20692000	12796000	9981200	7505500	5093500	10422000	15331000	12668000	7711900	15363000	26117000	25008000	11131000	12189000	18417000	9088900	4879500	13919000	113190000	88854000	113080000	136300000	8.7611e+07	86064000	6.7703e+07	6.4933e+07	6.6774e+07	86354000	69982000	38849000
sp|O95336|6PGL_HUMAN	PGLS	sp|O95336|6PGL_HUMAN	sp|O95336|6PGL_HUMAN	6-phosphogluconolactonase OS=Homo sapiens OX=9606 GN=PGLS PE=1 SV=2	1	11	66.7	27.547	258	0	76.783	3//0	3//0	3//0	3//0	3//0	3//0	1971300000	151640000	7072200	3889500	2134500	1838000	1029700	2956100	10676000	8956800	2221100	8175800	25070000	7185300	26951000	8807900	10474000	9045600	4346900	10804000	8.5354e+07	6.7532e+07	71143000	6.7778e+07	8.1175e+07	80416000	86319000	85805000	74773000	122450000	9.8643e+07	49674000
sp|O95340|PAPS2_HUMAN	PAPSS2	sp|O95340|PAPS2_HUMAN;sp|O95340-2|PAPS2_HUMAN	sp|O95340|PAPS2_HUMAN;sp|O95340-2|PAPS2_HUMAN	Bifunctional 3-phosphoadenosine 5-phosphosulfate synthase 2 OS=Homo sapiens OX=9606 GN=PAPSS2 PE=1 SV=2;Isoform B of Bifunctional 3-phosphoadenosine 5-phosphosulfate synthase 2 OS=Homo sapiens OX=9606 GN=PAPSS2	2	13	35.3	69.5	614	0	105.7	3//0	3//0	3//0	3//0	3//0	3//0	1077000000	33657000	212410	362210	194630	51758	133110	183210	732760	394890	387850	273300	1171700	9472900	348050	516740	15252000	273780	285980	3409400	17265000	19242000	20515000	15414000	32488000	17416000	20089000	19153000	24476000	9.843e+06	17679000	4.6615e+07
sp|O95347|SMC2_HUMAN	SMC2	sp|O95347|SMC2_HUMAN;sp|O95347-2|SMC2_HUMAN	sp|O95347|SMC2_HUMAN;sp|O95347-2|SMC2_HUMAN	Structural maintenance of chromosomes protein 2 OS=Homo sapiens OX=9606 GN=SMC2 PE=1 SV=2;Isoform 2 of Structural maintenance of chromosomes protein 2 OS=Homo sapiens OX=9606 GN=SMC2	2	53	52.9	135.65	1197	0	323.31	3//0	3//0	3//0	3//0	3//0	3//0	16041000000	254620000	4130600	3664000	1917600	1411100	2736000	2894900	6948100	6114300	2540700	1067800	10970000	83609000	1577500	3936100	91962000	1304400	2700400	25131000	311930000	337450000	301450000	308180000	546740000	323240000	339530000	320700000	376510000	194420000	330760000	821860000
sp|O95352-3|ATG7_HUMAN	ATG7	sp|O95352-3|ATG7_HUMAN;sp|O95352|ATG7_HUMAN;sp|O95352-2|ATG7_HUMAN	sp|O95352-3|ATG7_HUMAN;sp|O95352|ATG7_HUMAN;sp|O95352-2|ATG7_HUMAN	Isoform 3 of Ubiquitin-like modifier-activating enzyme ATG7 OS=Homo sapiens OX=9606 GN=ATG7;Ubiquitin-like modifier-activating enzyme ATG7 OS=Homo sapiens OX=9606 GN=ATG7 PE=1 SV=1;Isoform 2 of Ubiquitin-like modifier-activating enzyme ATG7 OS=Homo sapiens	3	11	29.7	68.617	623	0	34.274	2//0	3//0	3//0	1//0	3//0	1//0	404020000	12243000		31800							21851	45249	547750	5189800		80034	4709700	50116	180540	1386200	372524	5072300	1.36419e+06	74400.4	624133	591351	762552	747742	3084900	6.1584e+06	6933100	35232000
sp|O95361-2|TRI16_HUMAN	TRIM16	sp|O95361-2|TRI16_HUMAN;sp|O95361|TRI16_HUMAN;sp|Q309B1|TR16L_HUMAN	sp|O95361-2|TRI16_HUMAN;sp|O95361|TRI16_HUMAN;sp|Q309B1|TR16L_HUMAN	Isoform 2 of Tripartite motif-containing protein 16 OS=Homo sapiens OX=9606 GN=TRIM16;Tripartite motif-containing protein 16 OS=Homo sapiens OX=9606 GN=TRIM16 PE=1 SV=3;Tripartite motif-containing protein 16-like protein OS=Homo sapiens OX=9606 GN=TRIM16L	3	2	10.3	40.369	348	0.0041973	1.6051	0//0	1//1	0//0	0//0	2//1	0//0	72046000	4002500												1525600	690050		1269300	223790		293780	551657	449766	542937	1.01369e+06	323441	548358	246088	350194	363366	8.87072e+06	634216	5969600
sp|O95373|IPO7_HUMAN	IPO7	sp|O95373|IPO7_HUMAN	sp|O95373|IPO7_HUMAN	Importin-7 OS=Homo sapiens OX=9606 GN=IPO7 PE=1 SV=1	1	26	36.3	119.52	1038	0	323.31	3//0	3//0	3//0	3//0	3//0	3//0	5217600000	130440000	5132200	2930700	2196900	1930300	1322300	3057100	7875300	8244300	2677500	1500400	14962000	25193000	3261800	3604700	27851000	2148900	4182600	12370000	205840000	171950000	190110000	191840000	156280000	190250000	195750000	232860000	201830000	126350000	235460000	184570000
sp|O95376|ARI2_HUMAN	ARIH2	sp|O95376|ARI2_HUMAN	sp|O95376|ARI2_HUMAN	E3 ubiquitin-protein ligase ARIH2 OS=Homo sapiens OX=9606 GN=ARIH2 PE=1 SV=1	1	5	13	57.818	493	0	7.2335	2//1	3//0	3//0	3//0	2//1	1//2	111580000	4463100	315930	152190	28748	66898	144990	90363	338940	288090	94485	200020	550530	458440	360760	260700	426570	171010	132410	381970	4707900	5982100	3574300	4312900	10197000	3531500	3983500	4444600	5781300	5175800	5.5839e+06	3042900
sp|O95379|TFIP8_HUMAN	TNFAIP8	sp|O95379|TFIP8_HUMAN;sp|O95379-3|TFIP8_HUMAN;sp|O95379-2|TFIP8_HUMAN;sp|O95379-4|TFIP8_HUMAN	sp|O95379|TFIP8_HUMAN;sp|O95379-3|TFIP8_HUMAN;sp|O95379-2|TFIP8_HUMAN;sp|O95379-4|TFIP8_HUMAN	Tumor necrosis factor alpha-induced protein 8 OS=Homo sapiens OX=9606 GN=TNFAIP8 PE=1 SV=1;Isoform 3 of Tumor necrosis factor alpha-induced protein 8 OS=Homo sapiens OX=9606 GN=TNFAIP8;Isoform 2 of Tumor necrosis factor alpha-induced protein 8 OS=Homo sapi	4	3	21.7	23.003	198	0	26.889	2//0	1//0	1//0	0//0	2//0	1//2	24548000	2454800			282150			100110			186880						1621300			264360	346070	513105	4449400	669605	368843	3211300	232412	147090	3373200	335869	244368	152681
sp|O95394|AGM1_HUMAN	PGM3	sp|O95394|AGM1_HUMAN;sp|O95394-3|AGM1_HUMAN;sp|O95394-4|AGM1_HUMAN	sp|O95394|AGM1_HUMAN;sp|O95394-3|AGM1_HUMAN;sp|O95394-4|AGM1_HUMAN	Phosphoacetylglucosamine mutase OS=Homo sapiens OX=9606 GN=PGM3 PE=1 SV=1;Isoform 2 of Phosphoacetylglucosamine mutase OS=Homo sapiens OX=9606 GN=PGM3;Isoform 3 of Phosphoacetylglucosamine mutase OS=Homo sapiens OX=9606 GN=PGM3	3	16	40.8	59.851	542	0	125.51	3//0	3//0	3//0	3//0	3//0	3//0	2499000000	86173000	3071500	1717200	880150	959290	779310	1567100	2977800	4059900	1199200	1423900	7514200	16598000	2630100	1817800	15879000	2041100	2198600	18859000	9.4937e+07	8.2748e+07	7.4993e+07	97603000	115440000	8.4689e+07	8.5736e+07	9.3934e+07	8.5564e+07	8.7887e+07	8.8535e+07	7.6925e+07
sp|O95396|MOCS3_HUMAN	MOCS3	sp|O95396|MOCS3_HUMAN	sp|O95396|MOCS3_HUMAN	Adenylyltransferase and sulfurtransferase MOCS3 OS=Homo sapiens OX=9606 GN=MOCS3 PE=1 SV=1	1	3	9.8	49.669	460	0	4.1082	1//0	0//0	0//0	0//0	3//0	0//0	71484000	2859400	73590											1690400			765450			329920	3898800	258710	284105	805858	549104	315677	308361	115634	543696	358618	141372	6998200
sp|O95400|CD2B2_HUMAN	CD2BP2	sp|O95400|CD2B2_HUMAN	sp|O95400|CD2B2_HUMAN	CD2 antigen cytoplasmic tail-binding protein 2 OS=Homo sapiens OX=9606 GN=CD2BP2 PE=1 SV=1	1	4	20.2	37.646	341	0	27.113	0//0	1//0	0//0	1//1	3//0	1//2	218980000	15641000			46965		57433	151640		133650	120890			7531500	430040		5642100			1527200	266708	313843	6095700	375172	530440	6821800	334238	338330	6.8919e+06	496955	431998	14947000
sp|O95433|AHSA1_HUMAN	AHSA1	sp|O95433|AHSA1_HUMAN;sp|O95433-2|AHSA1_HUMAN	sp|O95433|AHSA1_HUMAN;sp|O95433-2|AHSA1_HUMAN	Activator of 90 kDa heat shock protein ATPase homolog 1 OS=Homo sapiens OX=9606 GN=AHSA1 PE=1 SV=1;Isoform 2 of Activator of 90 kDa heat shock protein ATPase homolog 1 OS=Homo sapiens OX=9606 GN=AHSA1	2	10	39.3	38.274	338	0	20.249	2//1	2//1	3//0	2//1	3//0	3//0	776110000	35278000	1352500	891580	446560	350650	215470	583440	2091300	1246200	467660	75754	5827700	5120700	1939900	892600	7078100	660990	2264400	3772400	35658000	32267000	26591000	28789000	8.1419e+06	23843000	28666000	27896000	31592000	12238000	38107000	12416000
sp|O95453-2|PARN_HUMAN	PARN	sp|O95453-2|PARN_HUMAN;sp|O95453-3|PARN_HUMAN;sp|O95453|PARN_HUMAN;sp|O95453-4|PARN_HUMAN	sp|O95453-2|PARN_HUMAN;sp|O95453-3|PARN_HUMAN;sp|O95453|PARN_HUMAN	Isoform 2 of Poly(A)-specific ribonuclease PARN OS=Homo sapiens OX=9606 GN=PARN;Isoform 3 of Poly(A)-specific ribonuclease PARN OS=Homo sapiens OX=9606 GN=PARN;Poly(A)-specific ribonuclease PARN OS=Homo sapiens OX=9606 GN=PARN PE=1 SV=1	4	3	6.7	66.574	578	0.00026961	2.0428	1//2	0//0	0//0	1//0	1//0	1//2	370880000	12789000	3531200		2311500	1018100		2660400	1885900		1381900										88277000	364270	93596000	7.7157e+07	1.36849e+06	9.6853e+07	8.4895e+07	205101	93685000	610355	788604	1.20638e+06
sp|O95456-2|PSMG1_HUMAN	PSMG1	sp|O95456-2|PSMG1_HUMAN;sp|O95456|PSMG1_HUMAN	sp|O95456-2|PSMG1_HUMAN;sp|O95456|PSMG1_HUMAN	Isoform 2 of Proteasome assembly chaperone 1 OS=Homo sapiens OX=9606 GN=PSMG1;Proteasome assembly chaperone 1 OS=Homo sapiens OX=9606 GN=PSMG1 PE=1 SV=1	2	3	13.9	30.288	267	0	3.2091	3//0	2//0	2//0	3//0	3//0	3//0	115700000	8263900	284080	284270	79939	55472	182830	122660	610350	366130	257120		740940	1115600	1648600		1246600	490710	198610	580020	3717100	5040000	5115000	5702300	6782500	6920600	8.0887e+06	9.3232e+06	6641000	4.68962e+06	4597700	3606600
sp|O95466-2|FMNL1_HUMAN	FMNL1	sp|O95466-2|FMNL1_HUMAN;sp|O95466|FMNL1_HUMAN;sp|O95466-3|FMNL1_HUMAN	sp|O95466-2|FMNL1_HUMAN;sp|O95466|FMNL1_HUMAN;sp|O95466-3|FMNL1_HUMAN	Isoform 2 of Formin-like protein 1 OS=Homo sapiens OX=9606 GN=FMNL1;Formin-like protein 1 OS=Homo sapiens OX=9606 GN=FMNL1 PE=1 SV=3;Isoform 3 of Formin-like protein 1 OS=Homo sapiens OX=9606 GN=FMNL1	3	14	19.2	122.41	1104	0	33.503	3//0	3//0	3//0	3//0	3//0	3//0	573840000	10067000	915710	249210	201550	260650	138740	245620	511810	439810	164530	370600	1169200	1204100	836340	201900	1618300	391840	328860	818660	32618000	21643000	25224000	33565000	34435000	30067000	19208000	21305000	25427000	26266000	20996000	20064000
sp|O95470|SGPL1_HUMAN	SGPL1	sp|O95470|SGPL1_HUMAN	sp|O95470|SGPL1_HUMAN	Sphingosine-1-phosphate lyase 1 OS=Homo sapiens OX=9606 GN=SGPL1 PE=1 SV=3	1	4	12	63.523	568	0	6.6827	3//0	2//0	3//0	3//0	2//1	3//0	95378000	3815100	216730	186440	173530	24250	147140	202280	276950	388470	140940		756050	314780		258720	432760		296080		5720200	6168900	8746500	4495500	9.8347e+06	7.5822e+06	4693700	8064700	7.1054e+06	695914	5234600	2694000
sp|O95487-2|SC24B_HUMAN	SEC24B	sp|O95487-2|SC24B_HUMAN;sp|O95487|SC24B_HUMAN;sp|O95487-3|SC24B_HUMAN	sp|O95487-2|SC24B_HUMAN;sp|O95487|SC24B_HUMAN;sp|O95487-3|SC24B_HUMAN	Isoform 2 of Protein transport protein Sec24B OS=Homo sapiens OX=9606 GN=SEC24B;Protein transport protein Sec24B OS=Homo sapiens OX=9606 GN=SEC24B PE=1 SV=2;Isoform 3 of Protein transport protein Sec24B OS=Homo sapiens OX=9606 GN=SEC24B	3	5	5.3	133.63	1233	0	7.9745	2//1	1//1	3//0	1//1	3//0	0//0	179510000	5439700	93213	66652		13500			136740	94920			359340	1480800	105530	68744	2329500	47886	81024	561860	4072600	3565300	3.57786e+06	3035000	2.18787e+06	362381	5103500	3831900	237176	6.42384e+06	4880300	6820200
sp|O95571|ETHE1_HUMAN	ETHE1	sp|O95571|ETHE1_HUMAN	sp|O95571|ETHE1_HUMAN	Persulfide dioxygenase ETHE1, mitochondrial OS=Homo sapiens OX=9606 GN=ETHE1 PE=1 SV=2	1	7	54.3	27.873	254	0	47.248	3//0	3//0	3//0	3//0	3//0	3//0	800750000	57196000	2721400	1435900	412020	607660	1358800	682930	5052700	4219900	594380	2057100	8503100	5805200	3043900	3178700	7189500	2252000	2342600	5738600	29950000	26147000	19112000	28520000	5.6855e+07	23660000	36408000	33152000	26198000	36200000	42115000	17374000
sp|O95573|ACSL3_HUMAN	ACSL3	sp|O95573|ACSL3_HUMAN	sp|O95573|ACSL3_HUMAN	Long-chain-fatty-acid--CoA ligase 3 OS=Homo sapiens OX=9606 GN=ACSL3 PE=1 SV=3	1	21	46.2	80.419	720	0	316.53	3//0	3//0	3//0	3//0	3//0	3//0	2691000000	86808000	6127100	4472800	3102900	1930900	3569100	4515700	7853500	8008000	3417100	1321700	14018000	5474100	1815000	5209600	6121700	2148800	4296700	3405500	166540000	161720000	173440000	150630000	282680000	187770000	172260000	173000000	175570000	78556000	162630000	6.6291e+07
sp|O95602|RPA1_HUMAN	POLR1A	sp|O95602|RPA1_HUMAN	sp|O95602|RPA1_HUMAN	DNA-directed RNA polymerase I subunit RPA1 OS=Homo sapiens OX=9606 GN=POLR1A PE=1 SV=2	1	9	10.4	194.81	1720	0	8.0105	1//0	0//0	0//0	1//0	3//0	1//1	68830000	740100			4301.7				68165		8034.6			442860			137090			79645	514124	408955	1.58276e+06	381220	458060	564741	877502	152884	529458	149946	365604	8.3249e+06
sp|O95630-2|STABP_HUMAN	STAMBP	sp|O95630-2|STABP_HUMAN;sp|O95630|STABP_HUMAN	sp|O95630-2|STABP_HUMAN;sp|O95630|STABP_HUMAN	Isoform 2 of STAM-binding protein OS=Homo sapiens OX=9606 GN=STAMBP;STAM-binding protein OS=Homo sapiens OX=9606 GN=STAMBP PE=1 SV=1	2	4	16.7	39.596	348	0	3.7961	2//1	3//0	2//1	2//1	2//1	1//2	135270000	8454500	454650	320360	28068	216190	69140	78332	842300	755910	32867	305760	1064000	417690	1403400	212240	427560	595320	436840	793990	6377400	7.256e+06	3787900	6466100	3824200	4420700	6.9079e+06	6671400	3193200	9609000	6355800	4153100
sp|O95671-3|ASML_HUMAN	ASMTL	sp|O95671-3|ASML_HUMAN;sp|O95671|ASML_HUMAN;sp|O95671-2|ASML_HUMAN	sp|O95671-3|ASML_HUMAN;sp|O95671|ASML_HUMAN;sp|O95671-2|ASML_HUMAN	Isoform 3 of Probable bifunctional dTTP/UTP pyrophosphatase/methyltransferase protein OS=Homo sapiens OX=9606 GN=ASMTL;Probable bifunctional dTTP/UTP pyrophosphatase/methyltransferase protein OS=Homo sapiens OX=9606 GN=ASMTL PE=1 SV=3;Isoform 2 of Probable	3	8	26.5	62.442	563	0	89.926	3//0	3//0	3//0	3//0	3//0	3//0	521750000	21740000	340270	95069	88142	114110	57031	152190	320110	203930	83639	88367	978130	7573800	170590	247270	8532000	101320	309780	2284000	10059000	5357900	8635900	9070600	7.4818e+06	9.7209e+06	9.4519e+06	7.7453e+06	6.4553e+06	4930000	12043000	25489000
sp|O95674|CDS2_HUMAN	CDS2	sp|O95674|CDS2_HUMAN	sp|O95674|CDS2_HUMAN	Phosphatidate cytidylyltransferase 2 OS=Homo sapiens OX=9606 GN=CDS2 PE=1 SV=1	1	4	14.4	51.417	445	0	32.531	3//0	2//1	3//0	3//0	3//0	3//0	127070000	7942000	436140	275740	45813	100280	177630	218830	747540	442620	121760	404200	895910	1195200	122800	522810	340030	772080	419370	703260	5639500	6885000	4399700	5574400	7635400	6.5026e+06	7.3812e+06	6358900	5575700	4.9071e+06	6.9477e+06	4228000
sp|O95684-2|FR1OP_HUMAN	FGFR1OP	sp|O95684-2|FR1OP_HUMAN;sp|O95684|FR1OP_HUMAN	sp|O95684-2|FR1OP_HUMAN;sp|O95684|FR1OP_HUMAN	Isoform 2 of FGFR1 oncogene partner OS=Homo sapiens OX=9606 GN=FGFR1OP;FGFR1 oncogene partner OS=Homo sapiens OX=9606 GN=FGFR1OP PE=1 SV=1	2	2	7.7	40.907	379	0	72.709	2//0	3//0	3//0	3//0	3//0	1//1	84110000	5256800	68409	64292			108290	102720	102110	232320	107300	180070	353540	1112100	347990	179510	1438400	117710	127020	615120	2470200	1979000	4.16955e+06	1.89431e+06	6.0563e+06	3016700	2444900	2720000	2669600	2854200	2515900	2846500
sp|O95716|RAB3D_HUMAN	RAB3D	sp|O95716|RAB3D_HUMAN	sp|O95716|RAB3D_HUMAN	Ras-related protein Rab-3D OS=Homo sapiens OX=9606 GN=RAB3D PE=1 SV=1	1	4	26.5	24.267	219	0	8.4912	3//0	2//1	3//0	3//0	2//1	3//0	414190000	29585000	3120800	1500600	1208300	985560	901620	1053900	3669000	3111400	905450	1717300	4818200	242770	1692400	1790700		1041100	1401200	424780	36831000	33729000	34283000	35864000	27212000	25718000	28146000	26102000	31153000	28609000	28123000	382442
sp|O95721|SNP29_HUMAN	SNAP29	sp|O95721|SNP29_HUMAN	sp|O95721|SNP29_HUMAN	Synaptosomal-associated protein 29 OS=Homo sapiens OX=9606 GN=SNAP29 PE=1 SV=1	1	2	13.2	28.97	258	0	4.9617	3//0	3//0	2//1	1//1	1//2	1//1	69155000	5319600	315590			37399	158070	237290	114910	193870	42949	202190	927560	762420	416700	360830	704080	192450	97293	555980	3356500	2.54817e+06	2.96773e+06	1925900	6.3872e+06	4217300	2514200	1596900	1475400	3153300	3381100	1641100
sp|O95747|OXSR1_HUMAN	OXSR1	sp|O95747|OXSR1_HUMAN	sp|O95747|OXSR1_HUMAN	Serine/threonine-protein kinase OSR1 OS=Homo sapiens OX=9606 GN=OXSR1 PE=1 SV=1	1	13	36.2	58.022	527	0	168.69	3//0	3//0	3//0	3//0	3//0	3//0	1434900000	57398000	1577400	1203500	1148300	817430	320950	1450900	3055400	2797800	1081300	858970	5000700	12971000	2126900	1847100	11426000	1434100	1340300	6940100	4.5461e+07	43457000	48753000	5.3256e+07	26415000	47759000	50222000	50854000	43331000	50089000	48263000	6.6817e+07
sp|O95757|HS74L_HUMAN	HSPA4L	sp|O95757|HS74L_HUMAN	sp|O95757|HS74L_HUMAN	Heat shock 70 kDa protein 4L OS=Homo sapiens OX=9606 GN=HSPA4L PE=1 SV=3	1	6	16.4	94.511	839	0	6.5869	2//1	1//2	3//0	3//0	3//0	0//3	262640000	5050700	66088	315410			149730		63475	517610		103230	543660	956020	274370	184630	1095500	62662	179320	538970	5.2488e+06	11096000	729422	6.85454e+06	19185000	789856	7407600	14582000	308430	12613000	11284000	12286000
sp|O95758-1|PTBP3_HUMAN	PTBP3	sp|O95758-1|PTBP3_HUMAN;sp|O95758-6|PTBP3_HUMAN;sp|O95758-2|PTBP3_HUMAN;sp|O95758|PTBP3_HUMAN;sp|O95758-5|PTBP3_HUMAN;sp|O95758-4|PTBP3_HUMAN;sp|O95758-7|PTBP3_HUMAN	sp|O95758-1|PTBP3_HUMAN;sp|O95758-6|PTBP3_HUMAN;sp|O95758-2|PTBP3_HUMAN;sp|O95758|PTBP3_HUMAN;sp|O95758-5|PTBP3_HUMAN;sp|O95758-4|PTBP3_HUMAN;sp|O95758-7|PTBP3_HUMAN	Isoform 1 of Polypyrimidine tract-binding protein 3 OS=Homo sapiens OX=9606 GN=PTBP3;Isoform 6 of Polypyrimidine tract-binding protein 3 OS=Homo sapiens OX=9606 GN=PTBP3;Isoform 2 of Polypyrimidine tract-binding protein 3 OS=Homo sapiens OX=9606 GN=PTBP3;P	7	8	33.8	56.501	521	0	89.689	0//3	0//3	2//1	0//3	3//0	0//3	1052600000	61915000											401950	30519000			25273000		76761	5643900	1.11289e+06	292605	783285	402467	742229	379597	541278	1.12934e+06	450213	443299	6818900	8.9883e+07
sp|O95777|LSM8_HUMAN	LSM8	sp|O95777|LSM8_HUMAN	sp|O95777|LSM8_HUMAN	U6 snRNA-associated Sm-like protein LSm8 OS=Homo sapiens OX=9606 GN=LSM8 PE=1 SV=3	1	2	41.7	10.403	96	0	6.9901	2//1	2//0	2//0	3//0	0//0	2//1	140880000	20126000	1106200	784360	691200	405230	89455	972260	2408500	2939200	399210		4426600		3433400			1585100	885520		6983700	8.3716e+06	8.2674e+06	8.6871e+06	3143700	10233000	13610000	13987000	6499400	1.20771e+07	11628000	169535
sp|O95782-2|AP2A1_HUMAN	AP2A1	sp|O95782-2|AP2A1_HUMAN;sp|O95782|AP2A1_HUMAN	sp|O95782-2|AP2A1_HUMAN;sp|O95782|AP2A1_HUMAN	Isoform B of AP-2 complex subunit alpha-1 OS=Homo sapiens OX=9606 GN=AP2A1;AP-2 complex subunit alpha-1 OS=Homo sapiens OX=9606 GN=AP2A1 PE=1 SV=3	2	37	56.9	105.36	955	0	297.71	3//0	3//0	3//0	3//0	3//0	3//0	12796000000	241440000	8772500	4903900	3030800	2821700	1848300	3988400	11553000	9134800	4009300	5945100	22266000	54955000	12956000	7658600	53040000	5991000	5639600	22924000	406940000	328470000	333400000	385630000	403280000	322070000	392740000	413970000	386830000	433800000	475310000	565880000
sp|O95793-2|STAU1_HUMAN	STAU1	sp|O95793-2|STAU1_HUMAN;sp|O95793-3|STAU1_HUMAN;sp|O95793|STAU1_HUMAN	sp|O95793-2|STAU1_HUMAN;sp|O95793-3|STAU1_HUMAN;sp|O95793|STAU1_HUMAN	Isoform Short of Double-stranded RNA-binding protein Staufen homolog 1 OS=Homo sapiens OX=9606 GN=STAU1;Isoform 3 of Double-stranded RNA-binding protein Staufen homolog 1 OS=Homo sapiens OX=9606 GN=STAU1;Double-stranded RNA-binding protein Staufen homolog	3	25	57.1	54.933	496	0	323.31	3//0	3//0	3//0	3//0	3//0	3//0	7695600000	265360000	2907100	3547800	1384700	843260	1366600	2237700	6709600	5509300	1990300	3213600	12301000	86411000	4668700	4214500	97878000	3028700	3581700	23572000	145560000	163590000	131340000	112830000	200050000	145290000	164900000	147020000	154500000	121740000	141790000	383990000
sp|O95801|TTC4_HUMAN	TTC4	sp|O95801|TTC4_HUMAN	sp|O95801|TTC4_HUMAN	Tetratricopeptide repeat protein 4 OS=Homo sapiens OX=9606 GN=TTC4 PE=1 SV=3	1	5	25.6	44.678	387	0	16.52	0//0	0//0	1//0	0//0	2//1	0//0	137160000	6234400											322780	1581800			4042900			286930	545831	598290	839580	792135	1.05569e+06	750840	572567	497146	408998	361627	4670800	11622000
sp|O95807|TM50A_HUMAN	TMEM50A	sp|O95807|TM50A_HUMAN	sp|O95807|TM50A_HUMAN	Transmembrane protein 50A OS=Homo sapiens OX=9606 GN=TMEM50A PE=1 SV=1	1	2	14.6	17.4	157	0.0087404	1.2066	2//0	0//0	2//0	1//0	0//0	0//0	13804000	1972000	435380				185350		398280				758200						194760		2887700	787871	543378	2.30388e+06	2661800	626565	2015500	414979	1.5067e+06	168582	2928400	1.60362e+06
sp|O95810|CAVN2_HUMAN	CAVIN2	sp|O95810|CAVN2_HUMAN	sp|O95810|CAVN2_HUMAN	Caveolae-associated protein 2 OS=Homo sapiens OX=9606 GN=CAVIN2 PE=1 SV=3	1	11	49.6	47.173	425	0	93.804	3//0	3//0	3//0	3//0	3//0	3//0	1070200000	59453000	2723900	1688000	737510	796720	324500	897710	4222700	3047800	625580	276160	4165800	17640000	1723800	566340	13345000	825980	1174700	4670700	5.0765e+07	39381000	34324000	41835000	20126000	26865000	42087000	37630000	26435000	15880000	33213000	47170000
sp|O95816|BAG2_HUMAN	BAG2	sp|O95816|BAG2_HUMAN;sp|O95816-2|BAG2_HUMAN	sp|O95816|BAG2_HUMAN;sp|O95816-2|BAG2_HUMAN	BAG family molecular chaperone regulator 2 OS=Homo sapiens OX=9606 GN=BAG2 PE=1 SV=1;Isoform 2 of BAG family molecular chaperone regulator 2 OS=Homo sapiens OX=9606 GN=BAG2	2	8	55	23.772	211	0	41.304	3//0	3//0	3//0	3//0	3//0	3//0	1419700000	101410000	2841400	2471200	953480	510290	1359900	1504400	3482900	5053100	1072900	2916700	11768000	21786000	4286500	3909100	21576000	2554100	3597000	9762500	61799000	40677000	28297000	44637000	41203000	30904000	43800000	49624000	36191000	43637000	52950000	62952000
sp|O95817|BAG3_HUMAN	BAG3	sp|O95817|BAG3_HUMAN	sp|O95817|BAG3_HUMAN	BAG family molecular chaperone regulator 3 OS=Homo sapiens OX=9606 GN=BAG3 PE=1 SV=3	1	15	47.1	61.594	575	0	121.22	3//0	3//0	3//0	3//0	3//0	3//0	915720000	32704000	827760	566840	581440	193350	195570	691020	1979300	950080	484220	736840	7740800	5093900	2949800	875530	5345900	759460	709690	2022800	29484000	36373000	39514000	24634000	18443000	36983000	30355000	30749000	34243000	26894000	35326000	29285000
sp|O95819-6|M4K4_HUMAN	MAP4K4	sp|O95819-6|M4K4_HUMAN;sp|O95819-4|M4K4_HUMAN;sp|O95819-2|M4K4_HUMAN;sp|O95819|M4K4_HUMAN;sp|O95819-5|M4K4_HUMAN;sp|O95819-3|M4K4_HUMAN;sp|Q9UKE5-8|TNIK_HUMAN;sp|Q9UKE5-5|TNIK_HUMAN;sp|Q9UKE5-7|TNIK_HUMAN;sp|Q9UKE5-3|TNIK_HUMAN;sp|Q9UKE5-6|TNIK_HUMAN;sp|Q9UKE5-2|TNIK_HUMAN;sp|Q9UKE5-4|TNIK_HUMAN;sp|Q9UKE5|TNIK_HUMAN	sp|O95819-6|M4K4_HUMAN;sp|O95819-4|M4K4_HUMAN;sp|O95819-2|M4K4_HUMAN;sp|O95819|M4K4_HUMAN;sp|O95819-5|M4K4_HUMAN;sp|O95819-3|M4K4_HUMAN	Isoform 6 of Mitogen-activated protein kinase kinase kinase kinase 4 OS=Homo sapiens OX=9606 GN=MAP4K4;Isoform 4 of Mitogen-activated protein kinase kinase kinase kinase 4 OS=Homo sapiens OX=9606 GN=MAP4K4;Isoform 2 of Mitogen-activated protein kinase kina	14	22	26.6	145	1273	0	139.75	3//0	3//0	3//0	3//0	3//0	3//0	2177300000	40319000	2064600	1301100	826560	675980	538990	831860	2307800	2028800	517930	852360	3995600	8160100	684530	1138500	9241200	656940	878140	3618400	8.4972e+07	94199000	9.5254e+07	8.3971e+07	111590000	83751000	72895000	70363000	78575000	62942000	68603000	8.169e+07
sp|O95825|QORL1_HUMAN	CRYZL1	sp|O95825|QORL1_HUMAN;sp|O95825-2|QORL1_HUMAN	sp|O95825|QORL1_HUMAN;sp|O95825-2|QORL1_HUMAN	Quinone oxidoreductase-like protein 1 OS=Homo sapiens OX=9606 GN=CRYZL1 PE=1 SV=2;Isoform 2 of Quinone oxidoreductase-like protein 1 OS=Homo sapiens OX=9606 GN=CRYZL1	2	4	20.6	38.696	349	0.00027152	2.136	0//0	1//2	1//1	0//0	1//0	1//0	23577000	1240900			162100							23689	824830		71649			30494	128120		341454	397735	1.13503e+06	373193	395214	779776	241743	509713	360639	585290	140258	110194
sp|O95831-6|AIFM1_HUMAN	AIFM1	sp|O95831-6|AIFM1_HUMAN;sp|O95831-4|AIFM1_HUMAN;sp|O95831-3|AIFM1_HUMAN;sp|O95831|AIFM1_HUMAN	sp|O95831-6|AIFM1_HUMAN;sp|O95831-4|AIFM1_HUMAN;sp|O95831-3|AIFM1_HUMAN;sp|O95831|AIFM1_HUMAN	Isoform 6 of Apoptosis-inducing factor 1, mitochondrial OS=Homo sapiens OX=9606 GN=AIFM1;Isoform 4 of Apoptosis-inducing factor 1, mitochondrial OS=Homo sapiens OX=9606 GN=AIFM1;Isoform 3 of Apoptosis-inducing factor 1, mitochondrial OS=Homo sapiens OX=960	4	4	21.5	26.032	237	0	4.3062	2//0	1//1	3//0	2//1	1//0	2//0	46798000	4254400	201080	613160			456660	177350	644550	936970	118430	143020	266190		109920	489780			97287		4048400	3231400	4.18889e+06	4.27752e+06	6935700	6946100	5104600	4446600	3846200	5027700	3452700	356613
sp|O95858|TSN15_HUMAN	TSPAN15	sp|O95858|TSN15_HUMAN	sp|O95858|TSN15_HUMAN	Tetraspanin-15 OS=Homo sapiens OX=9606 GN=TSPAN15 PE=1 SV=1	1	3	10.9	33.165	294	0	3.4376	3//0	2//1	2//0	2//1	1//0	3//0	104450000	10445000	1870900	828150	940570	570890	101610	1412700	984690	1337100	527580	289640	724820		380740			172310	303440		13204000	9989100	11882000	13420000	5313000	15699000	8.6926e+06	8483900	9907200	8337500	9469000	195106
sp|O95861|BPNT1_HUMAN	BPNT1	sp|O95861|BPNT1_HUMAN;sp|O95861-2|BPNT1_HUMAN;sp|O95861-3|BPNT1_HUMAN;sp|O95861-4|BPNT1_HUMAN	sp|O95861|BPNT1_HUMAN;sp|O95861-2|BPNT1_HUMAN;sp|O95861-3|BPNT1_HUMAN;sp|O95861-4|BPNT1_HUMAN	3(2),5-bisphosphate nucleotidase 1 OS=Homo sapiens OX=9606 GN=BPNT1 PE=1 SV=1;Isoform 2 of 3(2),5-bisphosphate nucleotidase 1 OS=Homo sapiens OX=9606 GN=BPNT1;Isoform 3 of 3(2),5-bisphosphate nucleotidase 1 OS=Homo sapiens OX=9606 GN=BPNT1;Isoform	4	5	27.3	33.392	308	0	22.531	3//0	3//0	3//0	3//0	1//1	2//0	254080000	12704000	333910			35649	81975		888370	678150	95233	733750	2821800	734370	3045400	419840		1000300	691830	1143300	7446800	7.31593e+06	786666	8576800	7.4247e+06	921228	14439000	11523000	6182400	17486000	19068000	11406000
sp|O95864|FADS2_HUMAN	FADS2	sp|O95864|FADS2_HUMAN;sp|O95864-3|FADS2_HUMAN;sp|O95864-4|FADS2_HUMAN;sp|O95864-2|FADS2_HUMAN	sp|O95864|FADS2_HUMAN;sp|O95864-3|FADS2_HUMAN;sp|O95864-4|FADS2_HUMAN;sp|O95864-2|FADS2_HUMAN	Acyl-CoA 6-desaturase OS=Homo sapiens OX=9606 GN=FADS2 PE=1 SV=1;Isoform 3 of Acyl-CoA 6-desaturase OS=Homo sapiens OX=9606 GN=FADS2;Isoform 4 of Acyl-CoA 6-desaturase OS=Homo sapiens OX=9606 GN=FADS2;Isoform 2 of Acyl-CoA 6-desaturase OS=Homo sapiens OX=9	4	6	18.7	52.259	444	0	10.925	3//0	1//2	3//0	3//0	2//1	3//0	505370000	28076000	2915800	1740200	1168600	641960	724770	1063400	3898100	1878500	815980	72368	7064900	554540	316300	1401500	985980	403650	1676800	752840	4.7946e+07	38669000	36371000	29357000	30821000	28720000	46345000	28043000	25340000	5912200	45346000	7.8133e+06
sp|O95865|DDAH2_HUMAN	DDAH2	sp|O95865|DDAH2_HUMAN	sp|O95865|DDAH2_HUMAN	N(G),N(G)-dimethylarginine dimethylaminohydrolase 2 OS=Homo sapiens OX=9606 GN=DDAH2 PE=1 SV=1	1	7	43.5	29.644	285	0	212.76	3//0	3//0	3//0	3//0	3//0	3//0	1877000000	125130000	5228800	3608700	2432800	2358200	1434300	2908200	11852000	5517100	2779200	8372200	17735000	4857500	20615000	4861900	7777700	6945200	3971000	11877000	81043000	7.9753e+07	74444000	9.4868e+07	6.0867e+07	74367000	120000000	8.3563e+07	75491000	149660000	101010000	34635000
sp|O95881|TXD12_HUMAN	TXNDC12	sp|O95881|TXD12_HUMAN	sp|O95881|TXD12_HUMAN	Thioredoxin domain-containing protein 12 OS=Homo sapiens OX=9606 GN=TXNDC12 PE=1 SV=1	1	5	53.5	19.206	172	0	17.857	3//0	2//0	3//0	3//0	3//0	3//0	433420000	43342000	3960200	2620400	1366000	930030	687890	1734900	8120500	6486300	1593800	1659900	4840000	735120	3064600	2043800	1441000		1581200	475960	29503000	28690000	22183000	26119000	24270000	23497000	41765000	38908000	23755000	23047000	20841000	8.9494e+06
sp|O95969|SG1D2_HUMAN	SCGB1D2	sp|O95969|SG1D2_HUMAN	sp|O95969|SG1D2_HUMAN	Secretoglobin family 1D member 2 OS=Homo sapiens OX=9606 GN=SCGB1D2 PE=2 SV=1	1	2	22.2	9.925	90	0.0092284	1.1755	1//0	2//0	1//1	2//1	2//0	2//0	83020000	27673000			354140		313620		1664100	368720	13671000				4188400	274220	1244100	1804000	1232500	2558200	263988	2.86234e+06	3161500	237989	4030500	9.77891e+06	3656200	1572500	64845000	1.60187e+06	1.62823e+06	540959
sp|O95983-2|MBD3_HUMAN	MBD3	sp|O95983-2|MBD3_HUMAN;sp|O95983|MBD3_HUMAN	sp|O95983-2|MBD3_HUMAN;sp|O95983|MBD3_HUMAN	Isoform 2 of Methyl-CpG-binding domain protein 3 OS=Homo sapiens OX=9606 GN=MBD3;Methyl-CpG-binding domain protein 3 OS=Homo sapiens OX=9606 GN=MBD3 PE=1 SV=1	2	4	22.4	29.014	259	0	4.3718	0//0	1//0	0//0	0//0	3//0	0//0	133330000	10256000												4026100			4239900	1486100		504400	330552	420362	459932	450698	896436	314390	254288	90994.1	448979	203160	722929	11985000
sp|O95989|NUDT3_HUMAN	NUDT3	sp|O95989|NUDT3_HUMAN	sp|O95989|NUDT3_HUMAN	Diphosphoinositol polyphosphate phosphohydrolase 1 OS=Homo sapiens OX=9606 GN=NUDT3 PE=1 SV=1	1	4	34.9	19.471	172	0	7.5668	2//0	3//0	2//1	0//0	1//0	0//0	86490000	9610000	351610						597210			796760	2285600	1531700	2236600	775480		877530	157500		5133600	725655	1.08697e+06	3.11803e+06	1.23517e+06	568884	5546600	371295	614959	7.807e+06	7440400	341079
sp|O96005|CLPT1_HUMAN	CLPTM1	sp|O96005|CLPT1_HUMAN;sp|O96005-3|CLPT1_HUMAN;sp|O96005-4|CLPT1_HUMAN	sp|O96005|CLPT1_HUMAN;sp|O96005-3|CLPT1_HUMAN;sp|O96005-4|CLPT1_HUMAN	Cleft lip and palate transmembrane protein 1 OS=Homo sapiens OX=9606 GN=CLPTM1 PE=1 SV=1;Isoform 2 of Cleft lip and palate transmembrane protein 1 OS=Homo sapiens OX=9606 GN=CLPTM1;Isoform 3 of Cleft lip and palate transmembrane protein 1 OS=Homo sapiens O	3	5	18.5	76.096	669	0	38.462	2//1	3//0	3//0	3//0	3//0	3//0	303990000	12159000	75949	519820	250100	14983	82787	617930	1283500	640860	570260	383050	2816600	1191500	255000	999880	1105900	264920	266400	820080	7.4939e+06	20996000	11215000	2412400	10213000	15911000	14886000	14903000	16557000	8510000	22126000	8620700
sp|O96007|MOC2B_HUMAN	MOCS2	sp|O96007|MOC2B_HUMAN	sp|O96007|MOC2B_HUMAN	Molybdopterin synthase catalytic subunit OS=Homo sapiens OX=9606 GN=MOCS2 PE=1 SV=1	1	3	28.2	20.944	188	0	5.3118	1//1	1//1	1//1	2//0	3//0	1//0	92027000	8366100	132820				154320		98631	624360			1686600	1707200	1284100		1600700	208020	120750	748470	3392200	3.39923e+06	865647	2.72026e+06	4239800	462746	1782600	4944900	2.11495e+06	4.75608e+06	5923000	3975500
sp|O96008|TOM40_HUMAN	TOMM40	sp|O96008|TOM40_HUMAN;sp|O96008-2|TOM40_HUMAN	sp|O96008|TOM40_HUMAN;sp|O96008-2|TOM40_HUMAN	Mitochondrial import receptor subunit TOM40 homolog OS=Homo sapiens OX=9606 GN=TOMM40 PE=1 SV=1;Isoform 2 of Mitochondrial import receptor subunit TOM40 homolog OS=Homo sapiens OX=9606 GN=TOMM40	2	5	21.6	37.893	361	0	33.369	1//1	0//0	2//0	2//0	0//0	2//0	43012000	4301200				43452	489450		1448700	729480	113070		1119300						357790		3.71079e+06	4.82641e+06	694265	5488600	5307200	565946	6879500	5808900	4208600	268258	4278400	794045
sp|O96013|PAK4_HUMAN	PAK4	sp|O96013|PAK4_HUMAN;sp|O96013-4|PAK4_HUMAN;sp|O96013-3|PAK4_HUMAN;sp|O96013-2|PAK4_HUMAN	sp|O96013|PAK4_HUMAN;sp|O96013-4|PAK4_HUMAN;sp|O96013-3|PAK4_HUMAN;sp|O96013-2|PAK4_HUMAN	Serine/threonine-protein kinase PAK 4 OS=Homo sapiens OX=9606 GN=PAK4 PE=1 SV=1;Isoform 4 of Serine/threonine-protein kinase PAK 4 OS=Homo sapiens OX=9606 GN=PAK4;Isoform 3 of Serine/threonine-protein kinase PAK 4 OS=Homo sapiens OX=9606 GN=PAK4;Isoform 2	4	6	20.8	64.071	591	0	35.143	3//0	3//0	3//0	3//0	3//0	3//0	410760000	17859000	1214700	206170	360520	240170	81669	431020	1360100	333630	354150	564370	2565300	2938200	701850	618040	3272200	533820	554410	1528600	16183000	11366000	14931000	17337000	12896000	14847000	16189000	11346000	19044000	15067000	15124000	16568000
sp|O96019-2|ACL6A_HUMAN	ACTL6A	sp|O96019-2|ACL6A_HUMAN;sp|O96019|ACL6A_HUMAN	sp|O96019-2|ACL6A_HUMAN;sp|O96019|ACL6A_HUMAN	Isoform 2 of Actin-like protein 6A OS=Homo sapiens OX=9606 GN=ACTL6A;Actin-like protein 6A OS=Homo sapiens OX=9606 GN=ACTL6A PE=1 SV=1	2	4	17.3	43.236	387	0	56.47	3//0	3//0	2//1	3//0	3//0	3//0	730320000	48688000	292080	1139600	84754	23911	247780	99512	545730	1615200	254430	726160	3736500	13868000	4956200	1422500	12872000	1723600	1469800	3609400	11181000	17694000	9.4925e+06	14018000	19784000	12678000	12770000	17305000	15785000	17363000	18241000	34651000
sp|O96028|NSD2_HUMAN	NSD2	sp|O96028|NSD2_HUMAN;sp|O96028-5|NSD2_HUMAN;sp|O96028-3|NSD2_HUMAN;sp|O96028-2|NSD2_HUMAN;sp|O96028-4|NSD2_HUMAN	sp|O96028|NSD2_HUMAN;sp|O96028-5|NSD2_HUMAN;sp|O96028-3|NSD2_HUMAN	Histone-lysine N-methyltransferase NSD2 OS=Homo sapiens OX=9606 GN=NSD2 PE=1 SV=1;Isoform 5 of Histone-lysine N-methyltransferase NSD2 OS=Homo sapiens OX=9606 GN=NSD2;Isoform 3 of Histone-lysine N-methyltransferase NSD2 OS=Homo sapiens OX=9606 GN=NSD2	5	5	7.1	152.26	1365	0	11.184	0//0	0//0	0//0	0//0	3//0	0//0	56791000	823050												118350			669160			35549	499531	522995	338228	677715	1.00231e+06	944507	291854	152954	696156	141496	233964	4066400
sp|P00167-2|CYB5_HUMAN	CYB5A	sp|P00167-2|CYB5_HUMAN;sp|P00167|CYB5_HUMAN;sp|P00167-3|CYB5_HUMAN	sp|P00167-2|CYB5_HUMAN;sp|P00167|CYB5_HUMAN;sp|P00167-3|CYB5_HUMAN	Isoform 2 of Cytochrome b5 OS=Homo sapiens OX=9606 GN=CYB5A;Cytochrome b5 OS=Homo sapiens OX=9606 GN=CYB5A PE=1 SV=2;Isoform 3 of Cytochrome b5 OS=Homo sapiens OX=9606 GN=CYB5A	3	4	67.3	11.268	98	0	323.31	3//0	3//0	3//0	3//0	3//0	3//0	1781400000	254490000	9684700	9337600	6370200	2709000	8050600	7292500	14273000	10996000	5693100	16500000	14754000	46730000	15404000	8276400	44032000	12048000	4887200	17452000	67750000	7.6943e+07	70472000	66386000	100030000	84676000	7.7523e+07	7.5679e+07	81535000	94197000	54881000	8.5825e+07
sp|P00338|LDHA_HUMAN	LDHA	sp|P00338|LDHA_HUMAN;sp|P00338-3|LDHA_HUMAN;sp|P00338-4|LDHA_HUMAN;sp|P00338-5|LDHA_HUMAN;sp|P00338-2|LDHA_HUMAN	sp|P00338|LDHA_HUMAN;sp|P00338-3|LDHA_HUMAN;sp|P00338-4|LDHA_HUMAN;sp|P00338-5|LDHA_HUMAN;sp|P00338-2|LDHA_HUMAN	L-lactate dehydrogenase A chain OS=Homo sapiens OX=9606 GN=LDHA PE=1 SV=2;Isoform 3 of L-lactate dehydrogenase A chain OS=Homo sapiens OX=9606 GN=LDHA;Isoform 4 of L-lactate dehydrogenase A chain OS=Homo sapiens OX=9606 GN=LDHA;Isoform 5 of L-lactate dehyd	5	30	85.5	36.688	332	0	323.31	3//0	3//0	3//0	3//0	3//0	3//0	40337000000	2240900000	106120000	55351000	39866000	32947000	28312000	50492000	142750000	138960000	49019000	134830000	322520000	122100000	322710000	119580000	207050000	118590000	67204000	182520000	1865400000	1505900000	1429600000	1719000000	1537300000	1420600000	1851700000	2045300000	1612100000	2387300000	2413800000	562260000
sp|P00367|DHE3_HUMAN	GLUD1	sp|P00367|DHE3_HUMAN;sp|P00367-3|DHE3_HUMAN;sp|P00367-2|DHE3_HUMAN	sp|P00367|DHE3_HUMAN;sp|P00367-3|DHE3_HUMAN;sp|P00367-2|DHE3_HUMAN	Glutamate dehydrogenase 1, mitochondrial OS=Homo sapiens OX=9606 GN=GLUD1 PE=1 SV=2;Isoform 3 of Glutamate dehydrogenase 1, mitochondrial OS=Homo sapiens OX=9606 GN=GLUD1;Isoform 2 of Glutamate dehydrogenase 1, mitochondrial OS=Homo sapiens OX=9606 GN=GLUD	3	13	29.7	61.397	558	0	31.436	2//1	3//0	3//0	3//0	2//0	3//0	663810000	21413000	581450	949460	101460	88064	1299900	1049100	4711000	4062400	714870	445180	3701300		735820	1392100	131870	229150	881670	338410	22694000	39871000	11518000	13707000	58350000	62449000	100420000	7.8101e+07	42918000	24188000	47513000	4.86937e+06
sp|P00374|DYR_HUMAN	DHFR	sp|P00374|DYR_HUMAN;sp|P00374-2|DYR_HUMAN;sp|Q86XF0|DYR2_HUMAN	sp|P00374|DYR_HUMAN;sp|P00374-2|DYR_HUMAN	Dihydrofolate reductase OS=Homo sapiens OX=9606 GN=DHFR PE=1 SV=2;Isoform 2 of Dihydrofolate reductase OS=Homo sapiens OX=9606 GN=DHFR	3	13	79.1	21.452	187	0	162.82	3//0	3//0	3//0	3//0	3//0	3//0	3258400000	250640000	3840500	1905300	699980	822990	1145300	1104600	5315500	3854700	916620	2972700	9085500	93383000	4728900	2303400	88274000	2452100	2137400	25702000	51670000	35698000	23036000	43047000	4.702e+07	30386000	56354000	43769000	28158000	41310000	6.6215e+07	251280000
sp|P00387-3|NB5R3_HUMAN	CYB5R3	sp|P00387-3|NB5R3_HUMAN;sp|P00387-2|NB5R3_HUMAN;sp|P00387|NB5R3_HUMAN	sp|P00387-3|NB5R3_HUMAN;sp|P00387-2|NB5R3_HUMAN;sp|P00387|NB5R3_HUMAN	Isoform 3 of NADH-cytochrome b5 reductase 3 OS=Homo sapiens OX=9606 GN=CYB5R3;Isoform 2 of NADH-cytochrome b5 reductase 3 OS=Homo sapiens OX=9606 GN=CYB5R3;NADH-cytochrome b5 reductase 3 OS=Homo sapiens OX=9606 GN=CYB5R3 PE=1 SV=3	3	15	66.8	38.226	334	0	323.31	3//0	3//0	3//0	3//0	3//0	3//0	9601300000	564790000	30562000	19519000	15675000	10379000	4920300	20116000	35524000	35570000	17473000	11813000	70180000	90661000	19584000	19682000	89716000	14005000	19122000	40286000	485730000	393470000	448410000	455560000	286130000	457510000	412840000	467960000	428110000	410080000	504920000	287040000
sp|P00390-2|GSHR_HUMAN	GSR	sp|P00390-2|GSHR_HUMAN;sp|P00390|GSHR_HUMAN;sp|P00390-4|GSHR_HUMAN;sp|P00390-3|GSHR_HUMAN;sp|P00390-5|GSHR_HUMAN	sp|P00390-2|GSHR_HUMAN;sp|P00390|GSHR_HUMAN;sp|P00390-4|GSHR_HUMAN;sp|P00390-3|GSHR_HUMAN;sp|P00390-5|GSHR_HUMAN	Isoform Cytoplasmic of Glutathione reductase, mitochondrial OS=Homo sapiens OX=9606 GN=GSR;Glutathione reductase, mitochondrial OS=Homo sapiens OX=9606 GN=GSR PE=1 SV=2;Isoform 3 of Glutathione reductase, mitochondrial OS=Homo sapiens OX=9606 GN=GSR;Isofor	5	14	54.7	51.7	479	0	170.15	3//0	3//0	3//0	3//0	3//0	3//0	1992100000	99605000	4291800	2497700	844900	1120000	818940	1274000	7220900	4816700	1247500	4683100	17478000	2890500	16617000	4661700	9185100	6759000	5482200	7716300	8.822e+07	94756000	6.2862e+07	8.0993e+07	7.6075e+07	61678000	83861000	86752000	68931000	127260000	107750000	23409000
sp|P00441|SODC_HUMAN	SOD1	sp|P00441|SODC_HUMAN	sp|P00441|SODC_HUMAN	Superoxide dismutase [Cu-Zn] OS=Homo sapiens OX=9606 GN=SOD1 PE=1 SV=2	1	6	60.4	15.936	154	0	323.31	3//0	3//0	3//0	3//0	3//0	3//0	21733000000	2716600000	122130000	52241000	34719000	37066000	4979800	78083000	193740000	137710000	39032000	191560000	465420000	267530000	429360000	85921000	229460000	112530000	57516000	177600000	9.4395e+08	599830000	6.4621e+08	7.3466e+08	311500000	993170000	1191100000	909250000	596230000	1737800000	1425800000	492960000
sp|P00450|CERU_HUMAN	CP	sp|P00450|CERU_HUMAN	sp|P00450|CERU_HUMAN	Ceruloplasmin OS=Homo sapiens OX=9606 GN=CP PE=1 SV=1	1	9	13.9	122.2	1065	0	63.18	0//0	1//0	1//0	0//0	1//0	0//0	56688000	1232400											58140				53277	1120900
sp|P00491|PNPH_HUMAN	PNP	sp|P00491|PNPH_HUMAN	sp|P00491|PNPH_HUMAN	Purine nucleoside phosphorylase OS=Homo sapiens OX=9606 GN=PNP PE=1 SV=2	1	17	71.3	32.118	289	0	231.75	3//0	3//0	3//0	3//0	3//0	3//0	3326700000	184820000	7072000	3008800	6558600	1722200	900140	7241300	8953200	10942000	6327500	8784100	28428000	4106900	34154000	9496000	11914000	12339000	5662200	17208000	140060000	109490000	161480000	135030000	49001000	139110000	170700000	183160000	147420000	187730000	200470000	44544000
sp|P00492|HPRT_HUMAN	HPRT1	sp|P00492|HPRT_HUMAN	sp|P00492|HPRT_HUMAN	Hypoxanthine-guanine phosphoribosyltransferase OS=Homo sapiens OX=9606 GN=HPRT1 PE=1 SV=2	1	9	57.8	24.579	218	0	144.63	3//0	3//0	3//0	3//0	3//0	3//0	3676100000	282780000	13511000	7565100	3962200	4481700	3277700	6597800	18589000	17253000	5541300	11557000	38368000	26152000	41268000	10364000	28874000	14385000	8714800	22318000	168300000	146800000	111870000	150080000	172900000	132190000	142520000	171610000	128940000	192950000	191740000	8.8219e+07
sp|P00505|AATM_HUMAN	GOT2	sp|P00505|AATM_HUMAN;sp|P00505-2|AATM_HUMAN	sp|P00505|AATM_HUMAN;sp|P00505-2|AATM_HUMAN	Aspartate aminotransferase, mitochondrial OS=Homo sapiens OX=9606 GN=GOT2 PE=1 SV=3;Isoform 2 of Aspartate aminotransferase, mitochondrial OS=Homo sapiens OX=9606 GN=GOT2	2	16	52.8	47.517	430	0	81.938	3//0	3//0	3//0	3//0	3//0	3//0	4007900000	154150000	6694000	3138300	1849200	1744700	1350700	4411500	13458000	10798000	2938800	10844000	24539000	3145700	21866000	7983500	11431000	8294800	4036400	15626000	170970000	131300000	123160000	144310000	115890000	203540000	219740000	230950000	172650000	253680000	236630000	49593000
sp|P00519|ABL1_HUMAN	ABL1	sp|P00519|ABL1_HUMAN;sp|P00519-2|ABL1_HUMAN;sp|P42684-8|ABL2_HUMAN;sp|P42684-4|ABL2_HUMAN;sp|P42684-7|ABL2_HUMAN;sp|P42684-10|ABL2_HUMAN;sp|P42684-5|ABL2_HUMAN;sp|P42684-2|ABL2_HUMAN;sp|P42684-6|ABL2_HUMAN;sp|P42684-3|ABL2_HUMAN;sp|P42684|ABL2_HUMAN	sp|P00519|ABL1_HUMAN;sp|P00519-2|ABL1_HUMAN	Tyrosine-protein kinase ABL1 OS=Homo sapiens OX=9606 GN=ABL1 PE=1 SV=4;Isoform IB of Tyrosine-protein kinase ABL1 OS=Homo sapiens OX=9606 GN=ABL1	11	3	5.6	122.87	1130	0.00026932	2.0161	1//1	0//0	1//1	0//0	1//0	0//0	53373000	970420	28232						7064.7				58116				861110		15894		1179100	952946	609365	1.43379e+06	848463	587007	776230	395462	573823	146400	1229900	202221
sp|P00533|EGFR_HUMAN	EGFR	sp|P00533|EGFR_HUMAN;sp|P00533-4|EGFR_HUMAN;sp|P00533-3|EGFR_HUMAN;sp|P00533-2|EGFR_HUMAN;sp|P04626-3|ERBB2_HUMAN;sp|P04626-2|ERBB2_HUMAN;sp|Q15303-4|ERBB4_HUMAN;sp|Q15303-3|ERBB4_HUMAN;sp|Q15303-2|ERBB4_HUMAN;sp|Q15303|ERBB4_HUMAN	sp|P00533|EGFR_HUMAN;sp|P00533-4|EGFR_HUMAN;sp|P00533-3|EGFR_HUMAN	Epidermal growth factor receptor OS=Homo sapiens OX=9606 GN=EGFR PE=1 SV=2;Isoform 4 of Epidermal growth factor receptor OS=Homo sapiens OX=9606 GN=EGFR;Isoform 3 of Epidermal growth factor receptor OS=Homo sapiens OX=9606 GN=EGFR	10	37	49.6	134.28	1210	0	323.31	3//0	3//0	3//0	3//0	3//0	3//0	10513000000	178180000	10282000	6086100	5331300	3882000	2606400	5978900	10370000	8107200	4244800	10892000	17130000	24953000	10495000	5845900	28674000	4969200	4148800	14186000	571740000	5.0358e+08	581990000	6.3746e+08	412150000	513510000	423430000	382710000	440570000	530040000	446770000	349180000
sp|P00558|PGK1_HUMAN	PGK1	sp|P00558|PGK1_HUMAN;sp|P00558-2|PGK1_HUMAN;sp|P07205|PGK2_HUMAN	sp|P00558|PGK1_HUMAN;sp|P00558-2|PGK1_HUMAN	Phosphoglycerate kinase 1 OS=Homo sapiens OX=9606 GN=PGK1 PE=1 SV=3;Isoform 2 of Phosphoglycerate kinase 1 OS=Homo sapiens OX=9606 GN=PGK1	3	27	80.3	44.614	417	0	323.31	3//0	3//0	3//0	3//0	3//0	3//0	70862000000	2834500000	128170000	76390000	52168000	35799000	36779000	71818000	179880000	148590000	57606000	147580000	354560000	272690000	319890000	143760000	323310000	125920000	87135000	272410000	3056000000	2486800000	2384500000	2613100000	2867500000	2535400000	3054800000	2976200000	2549100000	3586300000	3855700000	1624500000
sp|P00568|KAD1_HUMAN	AK1	sp|P00568|KAD1_HUMAN	sp|P00568|KAD1_HUMAN	Adenylate kinase isoenzyme 1 OS=Homo sapiens OX=9606 GN=AK1 PE=1 SV=3	1	7	47.9	21.635	194	0	34.237	3//0	3//0	3//0	3//0	3//0	3//0	1403400000	127580000	5059100	2468900	1163100	1299000	699740	1982000	5787900	5409700	1400700	1997100	14960000	24645000	4664600	2445100	33221000	1574300	3260700	15542000	40590000	48331000	32607000	39428000	37482000	41291000	38410000	35222000	36211000	45343000	60928000	34339000
sp|P00734|THRB_HUMAN	F2	sp|P00734|THRB_HUMAN	sp|P00734|THRB_HUMAN	Prothrombin OS=Homo sapiens OX=9606 GN=F2 PE=1 SV=2	1	4	10.1	70.036	622	0	7.2773	1//0	1//0	0//0	2//0	0//0	2//1	55251000	1782300	53835	566450	502990		60089	52497			363160							183270			5728200	14163000	26925000	546726	8299300	6447500	374499	4.59801e+06	15436000	264058	365301	382307
sp|P00738|HPT_HUMAN	HP	sp|P00738|HPT_HUMAN;sp|P00738-2|HPT_HUMAN;sp|P00739|HPTR_HUMAN;sp|P00739-2|HPTR_HUMAN	sp|P00738|HPT_HUMAN;sp|P00738-2|HPT_HUMAN;sp|P00739|HPTR_HUMAN;sp|P00739-2|HPTR_HUMAN	Haptoglobin OS=Homo sapiens OX=9606 GN=HP PE=1 SV=1;Isoform 2 of Haptoglobin OS=Homo sapiens OX=9606 GN=HP;Haptoglobin-related protein OS=Homo sapiens OX=9606 GN=HPR PE=2 SV=2;Isoform 2 of Haptoglobin-related protein OS=Homo sapiens OX=9606 GN=HPR	4	17	35	45.205	406	0	130.6	0//0	1//2	0//0	0//0	1//0	0//0	756380000	37819000										272350			885980			36326000		334460	335510	638023	934815	338487	526677	1.88257e+06	285859	950792	371967	4330900	282057	274513
sp|P00749-2|UROK_HUMAN	PLAU	sp|P00749-2|UROK_HUMAN;sp|P00749|UROK_HUMAN	sp|P00749-2|UROK_HUMAN;sp|P00749|UROK_HUMAN	Isoform 2 of Urokinase-type plasminogen activator OS=Homo sapiens OX=9606 GN=PLAU;Urokinase-type plasminogen activator OS=Homo sapiens OX=9606 GN=PLAU PE=1 SV=2	2	3	8.7	46.908	414	0	2.7998	1//0	1//1	0//0	0//0	2//0	1//0	7421500	322670						32996						37068	45459		171740	35410			559982	704559	677287	1.1876e+06	699721	780290	353439	655140	685712	387947	227846	239470
sp|P00750-3|TPA_HUMAN	PLAT	sp|P00750-3|TPA_HUMAN;sp|P00750|TPA_HUMAN;sp|P00750-4|TPA_HUMAN;sp|P00750-2|TPA_HUMAN	sp|P00750-3|TPA_HUMAN;sp|P00750|TPA_HUMAN;sp|P00750-4|TPA_HUMAN;sp|P00750-2|TPA_HUMAN	Isoform 3 of Tissue-type plasminogen activator OS=Homo sapiens OX=9606 GN=PLAT;Tissue-type plasminogen activator OS=Homo sapiens OX=9606 GN=PLAT PE=1 SV=1;Isoform 4 of Tissue-type plasminogen activator OS=Homo sapiens OX=9606 GN=PLAT;Isoform 2 of Tissue-ty	4	4	11.2	57.37	516	0	4.8818	2//0	0//0	0//0	3//0	3//0	0//0	64521000	2304300		237320			83262			293510				860700			397730			431820	470388	8087800	1.19901e+06	643285	9.3446e+06	438822	641849	5799900	630267	526749	116090	4384700
sp|P00751|CFAB_HUMAN	CFB	sp|P00751|CFAB_HUMAN;sp|P00751-2|CFAB_HUMAN	sp|P00751|CFAB_HUMAN	Complement factor B OS=Homo sapiens OX=9606 GN=CFB PE=1 SV=2	2	5	9.9	85.532	764	0	8.6621	0//0	1//0	0//0	0//0	0//0	0//0	21453000	595920																595920
sp|P00813|ADA_HUMAN	ADA	sp|P00813|ADA_HUMAN	sp|P00813|ADA_HUMAN	Adenosine deaminase OS=Homo sapiens OX=9606 GN=ADA PE=1 SV=3	1	3	8.8	40.764	363	0	2.8245	0//0	2//1	2//1	1//0	0//0	0//0	28795000	1439800								67244		165420	626930		297160	100620		89195	93190		513584	159929	574929	465224	1.45314e+06	1.15958e+06	396092	3288400	609276	2909000	2917600	326215
sp|P01008|ANT3_HUMAN	SERPINC1	sp|P01008|ANT3_HUMAN	sp|P01008|ANT3_HUMAN	Antithrombin-III OS=Homo sapiens OX=9606 GN=SERPINC1 PE=1 SV=1	1	2	4.3	52.602	464	0	2.751	0//0	1//0	0//0	0//0	0//0	0//0	7826200	289860																289860
sp|P01009|A1AT_HUMAN	SERPINA1	sp|P01009|A1AT_HUMAN;sp|P01009-2|A1AT_HUMAN;sp|P01009-3|A1AT_HUMAN	sp|P01009|A1AT_HUMAN;sp|P01009-2|A1AT_HUMAN;sp|P01009-3|A1AT_HUMAN	Alpha-1-antitrypsin OS=Homo sapiens OX=9606 GN=SERPINA1 PE=1 SV=3;Isoform 2 of Alpha-1-antitrypsin OS=Homo sapiens OX=9606 GN=SERPINA1;Isoform 3 of Alpha-1-antitrypsin OS=Homo sapiens OX=9606 GN=SERPINA1	3	16	46.4	46.736	418	0	323.31	3//0	2//0	2//1	3//0	0//0	3//0	1816700000	78987000		105460	157700	34438	50662	24638		50245	101630		283590		545890	39599		77466000	127350		591965	4545200	7.5288e+06	7374700	7211100	4024600	1.17193e+06	2042500	8127100	3.71927e+06	3600100	498359
sp|P01011|AACT_HUMAN	SERPINA3	sp|P01011|AACT_HUMAN;sp|P01011-2|AACT_HUMAN	sp|P01011|AACT_HUMAN	Alpha-1-antichymotrypsin OS=Homo sapiens OX=9606 GN=SERPINA3 PE=1 SV=2	2	6	20.6	47.65	423	0	165.61	0//0	2//0	0//0	0//0	0//0	0//0	231560000	11578000													150890			11427000			246321	399140	1.15203e+06	1.01996e+06	285768	885716	518161	1.43608e+06	260206	1.1303e+07	399105	363538
sp|P01023|A2MG_HUMAN	A2M	sp|P01023|A2MG_HUMAN	sp|P01023|A2MG_HUMAN	Alpha-2-macroglobulin OS=Homo sapiens OX=9606 GN=A2M PE=1 SV=3	1	35	34.9	163.29	1474	0	215.13	0//0	1//2	0//0	0//0	0//0	1//2	693230000	10047000			17286			2263.3			6415.5	18514			14484			9987900			196597	930108	1938200	800306	969813	496570	623238	766307	839260	393600	177914	262673
sp|P01024|CO3_HUMAN	C3	sp|P01024|CO3_HUMAN	sp|P01024|CO3_HUMAN	Complement C3 OS=Homo sapiens OX=9606 GN=C3 PE=1 SV=2	1	43	34.2	187.15	1663	0	234.78	0//0	1//2	0//0	1//2	0//0	1//2	897940000	9452000		79510	52419		5047.5	25297		63689	42979	21684			43842			9117600			371561	9704400	9424600	168204	4456400	4090000	583945	4359900	5.6725e+06	141595	376279	107563
sp|P01031|CO5_HUMAN	C5	sp|P01031|CO5_HUMAN	sp|P01031|CO5_HUMAN	Complement C5 OS=Homo sapiens OX=9606 GN=C5 PE=1 SV=4	1	3	1.6	188.3	1676	0.00027285	2.2192	2//0	2//1	1//0	2//0	2//0	3//0	1280700000	15618000	3656300		1951300		283300	452340	1252800	1623100	416660	29781	1708200	2569300	65299			711890		898100	173360000	1.35978e+08	189350000	1.36167e+08	114130000	112810000	8.0853e+07	9.7734e+07	9.3155e+07	84399000	78903000	5.9189e+07
sp|P01033|TIMP1_HUMAN	TIMP1	sp|P01033|TIMP1_HUMAN	sp|P01033|TIMP1_HUMAN	Metalloproteinase inhibitor 1 OS=Homo sapiens OX=9606 GN=TIMP1 PE=1 SV=1	1	4	23.7	23.171	207	0	4.6567	1//2	0//0	0//0	1//2	0//0	3//0	57024000	5184000	29921	223690	1001700	31319	58122	1778400	217560	360780	1482500										1952100	7.1937e+06	24522000	3561800	6342000	19372000	5472200	3792600	19178000	279796	274888	642706
sp|P01034|CYTC_HUMAN	CST3	sp|P01034|CYTC_HUMAN	sp|P01034|CYTC_HUMAN	Cystatin-C OS=Homo sapiens OX=9606 GN=CST3 PE=1 SV=1	1	2	19.2	15.799	146	0.0057232	1.4427	2//0	1//2	0//0	1//1	2//1	2//1	133150000	19021000		88302	139840	257800	624970	215720	1268100		214190	129800		8975600	227260		2015700	530750		4332800	6.71307e+06	1766000	4.989e+06	7903900	10664000	3377800	6752600	5.75983e+06	3967000	2562700	520294	3649200
sp|P01036|CYTS_HUMAN	CST4	sp|P01036|CYTS_HUMAN;sp|P09228|CYTT_HUMAN	sp|P01036|CYTS_HUMAN	Cystatin-S OS=Homo sapiens OX=9606 GN=CST4 PE=1 SV=3	2	4	48.2	16.214	141	0	6.2459	0//0	2//0	1//0	0//0	1//0	2//0	56541000	6282400			318410						571800				3438400			1298300	315940	339490	976018	312548	6055000	503236	1.31512e+06	5.80739e+06	555315	601697	10004000	7.13414e+06	162041	451116
sp|P01037|CYTN_HUMAN	CST1	sp|P01037|CYTN_HUMAN	sp|P01037|CYTN_HUMAN	Cystatin-SN OS=Homo sapiens OX=9606 GN=CST1 PE=1 SV=3	1	2	37.6	16.387	141	0	3.0845	0//0	2//0	1//0	0//0	1//0	0//2	53083000	8847200													4450600			1189500	718590	2488600	266887	1.04769e+06	783099	377923	667615	486493	823297	207508	887738	1.59764e+07	139606	231119
sp|P01040|CYTA_HUMAN	CSTA	sp|P01040|CYTA_HUMAN	sp|P01040|CYTA_HUMAN	Cystatin-A OS=Homo sapiens OX=9606 GN=CSTA PE=1 SV=1	1	5	75.5	11.006	98	0	30.584	3//0	2//0	3//0	3//0	3//0	3//0	885160000	126450000	1276200	10331000	7174100	1090300	12219000	3409500	2179200	782570	14740000		1854600		24715000	4099600	12266000	11524000	7031700	11758000	13902000	8.9834e+07	9.2845e+07	32203000	164820000	32964000	18784000	8.4281e+06	192630000	6.06379e+06	12587000	6.94987e+06
sp|P01042-3|KNG1_HUMAN	KNG1	sp|P01042-3|KNG1_HUMAN;sp|P01042-2|KNG1_HUMAN;sp|P01042|KNG1_HUMAN	sp|P01042-3|KNG1_HUMAN;sp|P01042-2|KNG1_HUMAN;sp|P01042|KNG1_HUMAN	Isoform 3 of Kininogen-1 OS=Homo sapiens OX=9606 GN=KNG1;Isoform LMW of Kininogen-1 OS=Homo sapiens OX=9606 GN=KNG1;Kininogen-1 OS=Homo sapiens OX=9606 GN=KNG1 PE=1 SV=2	3	3	10.7	43.821	391	0	3.9378	0//0	1//0	0//0	0//0	0//0	0//0	18760000	815670																815670
sp|P01112|RASH_HUMAN	HRAS	sp|P01112|RASH_HUMAN;sp|P01112-2|RASH_HUMAN	sp|P01112|RASH_HUMAN;sp|P01112-2|RASH_HUMAN	GTPase HRas OS=Homo sapiens OX=9606 GN=HRAS PE=1 SV=1;Isoform 2 of GTPase HRas OS=Homo sapiens OX=9606 GN=HRAS	2	4	61.9	21.298	189	0	8.1995	3//0	3//0	3//0	3//0	3//0	3//0	565480000	56548000	5983700	2199800	2622900	1482800	1201000	2193800	3210700	2732300	1781400	3620200	3970500	6430400	3926100	1611800	6482500	2329200	1770800	2997200	48317000	31769000	38195000	32805000	30880000	31250000	18719000	20578000	27681000	32807000	25905000	14055000
sp|P01116-2|RASK_HUMAN	KRAS	sp|P01116-2|RASK_HUMAN;sp|P01116|RASK_HUMAN	sp|P01116-2|RASK_HUMAN;sp|P01116|RASK_HUMAN	Isoform 2B of GTPase KRas OS=Homo sapiens OX=9606 GN=KRAS;GTPase KRas OS=Homo sapiens OX=9606 GN=KRAS PE=1 SV=1	2	11	70.2	21.424	188	0	198.65	3//0	3//0	3//0	3//0	3//0	3//0	9103100000	1011500000	69606000	41266000	34936000	26312000	12529000	38489000	63142000	56273000	29149000	56650000	97389000	118380000	74769000	27788000	119640000	43458000	26408000	75273000	544540000	448700000	5.5901e+08	594670000	478390000	472940000	415210000	387520000	438360000	537790000	433650000	264330000
sp|P01130-3|LDLR_HUMAN	LDLR	sp|P01130-3|LDLR_HUMAN;sp|P01130-6|LDLR_HUMAN;sp|P01130-4|LDLR_HUMAN;sp|P01130|LDLR_HUMAN;sp|P01130-5|LDLR_HUMAN;sp|P01130-2|LDLR_HUMAN	sp|P01130-3|LDLR_HUMAN;sp|P01130-6|LDLR_HUMAN;sp|P01130-4|LDLR_HUMAN;sp|P01130|LDLR_HUMAN;sp|P01130-5|LDLR_HUMAN;sp|P01130-2|LDLR_HUMAN	Isoform 3 of Low-density lipoprotein receptor OS=Homo sapiens OX=9606 GN=LDLR;Isoform 6 of Low-density lipoprotein receptor OS=Homo sapiens OX=9606 GN=LDLR;Isoform 4 of Low-density lipoprotein receptor OS=Homo sapiens OX=9606 GN=LDLR;Low-density lipoprotei	6	11	29.6	76.855	692	0	116.74	2//1	3//0	2//0	3//0	3//0	3//0	934570000	23963000	72292	140430	149550	16447	30672	99988		230670	61608	154890		9712000	353490	41808	9475700	149580		3274100	5652700	12266000	14857000	6.6725e+06	7.2587e+06	5985600	9.87243e+06	9.6166e+06	10100000	7.648e+06	315898	78856000
sp|P01137|TGFB1_HUMAN	TGFB1	sp|P01137|TGFB1_HUMAN	sp|P01137|TGFB1_HUMAN	Transforming growth factor beta-1 proprotein OS=Homo sapiens OX=9606 GN=TGFB1 PE=1 SV=2	1	2	9	44.341	390	0	4.4531	0//0	0//0	0//0	1//0	0//0	3//0	9567600	478380			212560			128150		37410	100250										292941	312789	5374900	351187	418329	4028600	201926	302666	4434600	581532	455878	470054
sp|P01591|IGJ_HUMAN	JCHAIN	sp|P01591|IGJ_HUMAN	sp|P01591|IGJ_HUMAN	Immunoglobulin J chain OS=Homo sapiens OX=9606 GN=JCHAIN PE=1 SV=4	1	2	17	18.098	159	0	3.6807	1//1	2//0	1//1	1//2	1//0	0//0	64207000	8025800	461630	323010			266240		63150	38745					3564900	140040		1314200	542280	1311600	3933900	4614200	1.10642e+06	3.73932e+06	4076000	516444	911400	538140	312779	740003	1.82369e+06	170620
sp|P01619|KV320_HUMAN	IGKV3-20	sp|P01619|KV320_HUMAN;sp|A0A0C4DH25|KVD20_HUMAN	sp|P01619|KV320_HUMAN;sp|A0A0C4DH25|KVD20_HUMAN	Immunoglobulin kappa variable 3-20 OS=Homo sapiens OX=9606 GN=IGKV3-20 PE=1 SV=2;Immunoglobulin kappa variable 3D-20 OS=Homo sapiens OX=9606 GN=IGKV3D-20 PE=3 SV=1	2	2	21.6	12.557	116	0	53.759	0//0	1//1	0//0	0//0	0//0	0//0	51727000	10345000													587150			9758200			499243	2.68397e+06	366091	247043	1.03222e+06	339685	520596	599335	587815	1.49635e+07	358150	587009
sp|P01833|PIGR_HUMAN	PIGR	sp|P01833|PIGR_HUMAN	sp|P01833|PIGR_HUMAN	Polymeric immunoglobulin receptor OS=Homo sapiens OX=9606 GN=PIGR PE=1 SV=4	1	4	9.2	83.283	764	0	51.934	0//0	2//0	2//0	0//0	1//0	0//0	99030000	2475800													1697000			237250	270550	270920	711993	681694	519088	495405	1.20243e+06	783895	597622	394629	477010	2.98017e+07	849979	467091
sp|P01834|IGKC_HUMAN	IGKC	sp|P01834|IGKC_HUMAN	sp|P01834|IGKC_HUMAN	Immunoglobulin kappa constant OS=Homo sapiens OX=9606 GN=IGKC PE=1 SV=2	1	6	79.4	11.765	107	0	283.19	3//0	3//0	3//0	3//0	3//0	3//0	1535400000	307090000	7932600	6148800	5299000	2199000	2755000	959090	1115400	2005000	2964600	1581600	2201300	1374200	50513000	9610600	18079000	159690000	12219000	20444000	61114000	78579000	81864000	6.9181e+07	4.7776e+07	18905000	14316000	21365000	61201000	17653000	6356200	5285600
sp|P01857|IGHG1_HUMAN	IGHG1	sp|P01857|IGHG1_HUMAN;sp|P0DOX5|IGG1_HUMAN	sp|P01857|IGHG1_HUMAN;sp|P0DOX5|IGG1_HUMAN	Immunoglobulin heavy constant gamma 1 OS=Homo sapiens OX=9606 GN=IGHG1 PE=1 SV=1;Immunoglobulin gamma-1 heavy chain OS=Homo sapiens OX=9606 PE=1 SV=2	2	10	43.3	36.105	330	0	201.56	3//0	2//1	1//1	3//0	2//0	3//0	1836100000	122410000	515980	947200	584780	139010	270440	297480	238890	305650	348520	156350			10735000	382650	2249300	101980000	1723400	1532600	9.5866e+06	20063000	24774000	17541000	13229000	11249000	6486600	8386400	15211000	2425600	8.0861e+06	4.08293e+06
sp|P01859|IGHG2_HUMAN	IGHG2	sp|P01859|IGHG2_HUMAN	sp|P01859|IGHG2_HUMAN	Immunoglobulin heavy constant gamma 2 OS=Homo sapiens OX=9606 GN=IGHG2 PE=1 SV=2	1	3	24.2	35.9	326	0	15.508	0//0	2//1	0//0	0//0	0//0	0//0	95386000	7337400													477240			6860100			62664.9	366520	773708	401610	951047	375939	186021	490221	540628	1.30316e+07	983246	457119
sp|P01860|IGHG3_HUMAN	IGHG3	sp|P01860|IGHG3_HUMAN	sp|P01860|IGHG3_HUMAN	Immunoglobulin heavy constant gamma 3 OS=Homo sapiens OX=9606 GN=IGHG3 PE=1 SV=2	1	5	32.1	41.287	377	0	6.5499	0//3	1//2	0//2	0//3	0//0	0//1	157940000	9290300										73387			840520			8376400			696680	537347	935568	203384	278261	425493	580619	280553	699385	2521400	346014	182482
sp|P01871|IGHM_HUMAN	IGHM	sp|P01871|IGHM_HUMAN;sp|P01871-2|IGHM_HUMAN;sp|P0DOX6|IGM_HUMAN	sp|P01871|IGHM_HUMAN;sp|P01871-2|IGHM_HUMAN;sp|P0DOX6|IGM_HUMAN	Immunoglobulin heavy constant mu OS=Homo sapiens OX=9606 GN=IGHM PE=1 SV=4;Isoform 2 of Immunoglobulin heavy constant mu OS=Homo sapiens OX=9606 GN=IGHM;Immunoglobulin mu heavy chain OS=Homo sapiens OX=9606 PE=1 SV=2	3	9	25.2	49.439	453	0	126.55	3//0	1//2	0//0	0//0	1//2	1//0	551330000	22053000	1609300		16797	533120			2203600			1955200		2688100	1332300		2674500	7465900		1574400	32571000	412952	4053700	31406000	816638	984838	34118000	262112	927767	33963000	187886	11474000
sp|P01876|IGHA1_HUMAN	IGHA1	sp|P01876|IGHA1_HUMAN;sp|P01877|IGHA2_HUMAN	sp|P01876|IGHA1_HUMAN	Immunoglobulin heavy constant alpha 1 OS=Homo sapiens OX=9606 GN=IGHA1 PE=1 SV=2	2	8	38	37.654	353	0	80.084	2//0	2//1	2//0	2//1	2//0	3//0	709490000	47300000	1108000	1154900	1499400	130380	1195700	260070		445090	1538900	26427			14595000	472830	1224800	19898000	1973600	1776700	20274000	25273000	36827000	11866000	45134000	10514000	9.19007e+06	8554000	30755000	2146600	6.2151e+06	3.09908e+06
sp|P01889|HLAB_HUMAN	HLA-B	sp|P01889|HLAB_HUMAN	sp|P01889|HLAB_HUMAN	HLA class I histocompatibility antigen, B alpha chain OS=Homo sapiens OX=9606 GN=HLA-B PE=1 SV=3	1	8	59.7	40.46	362	0	323.31	3//0	3//0	3//0	3//0	3//0	3//0	30831000000	1712800000	91149000	57940000	39970000	41761000	41512000	43495000	96894000	66281000	37373000	106540000	155280000	285900000	84387000	67868000	260150000	58679000	39843000	137810000	1419000000	1227300000	1347600000	1731000000	2226800000	1313600000	1378800000	1223800000	1341600000	1701600000	1246200000	915780000
sp|P01893|HLAH_HUMAN	HLA-H	sp|P01893|HLAH_HUMAN;sp|P13747|HLAE_HUMAN	sp|P01893|HLAH_HUMAN	Putative HLA class I histocompatibility antigen, alpha chain H OS=Homo sapiens OX=9606 GN=HLA-H PE=5 SV=3	2	2	40.9	40.891	362	0	323.31	3//0	3//0	3//0	3//0	3//0	3//0	2215700000	130340000	10475000	5054700	4126900	3147300	3307800	4206600	8907100	6032700	3447800	8133500	16005000	13987000	6146900	7272200	14027000	5165100	3626200	7267600	146570000	116120000	126330000	157280000	137440000	102130000	106700000	88549000	103970000	129920000	122920000	8.3928e+07
sp|P02452|CO1A1_HUMAN	COL1A1	sp|P02452|CO1A1_HUMAN;sp|P02458|CO2A1_HUMAN	sp|P02452|CO1A1_HUMAN	Collagen alpha-1(I) chain OS=Homo sapiens OX=9606 GN=COL1A1 PE=1 SV=5	2	45	54.8	138.94	1464	0	323.31	3//0	3//0	3//0	3//0	3//0	3//0	12461000000	178010000	11153000	5948400	18972000	2412900	2823000	20213000	11340000	5155200	18194000	6071500	3044000	8311300	6591100	1428200	23427000	6019200	940290	25964000	759020000	580480000	2104400000	538260000	565370000	1947100000	568400000	338060000	2047300000	432060000	119770000	195630000
sp|P02461-2|CO3A1_HUMAN	COL3A1	sp|P02461-2|CO3A1_HUMAN;sp|P02461|CO3A1_HUMAN	sp|P02461-2|CO3A1_HUMAN;sp|P02461|CO3A1_HUMAN	Isoform 2 of Collagen alpha-1(III) chain OS=Homo sapiens OX=9606 GN=COL3A1;Collagen alpha-1(III) chain OS=Homo sapiens OX=9606 GN=COL3A1 PE=1 SV=4	2	7	7.5	111.91	1163	0	37.921	3//0	3//0	2//1	3//0	3//0	3//0	809300000	16516000	1476600	579990	332480	243840	348960	438650	1713200	690320	449390	481330	87032	1241600	885560	32708	2962500	764480	35152	3752500	54834000	31995000	27431000	35455000	41013000	40396000	51561000	27710000	46473000	31476000	8.1737e+06	18671000
sp|P02545|LMNA_HUMAN	LMNA	sp|P02545|LMNA_HUMAN;sp|P02545-6|LMNA_HUMAN;sp|P02545-3|LMNA_HUMAN;sp|P02545-5|LMNA_HUMAN;sp|P02545-4|LMNA_HUMAN	sp|P02545|LMNA_HUMAN;sp|P02545-6|LMNA_HUMAN;sp|P02545-3|LMNA_HUMAN;sp|P02545-5|LMNA_HUMAN;sp|P02545-4|LMNA_HUMAN	Prelamin-A/C OS=Homo sapiens OX=9606 GN=LMNA PE=1 SV=1;Isoform 6 of Prelamin-A/C OS=Homo sapiens OX=9606 GN=LMNA;Isoform ADelta10 of Prelamin-A/C OS=Homo sapiens OX=9606 GN=LMNA;Isoform 5 of Prelamin-A/C OS=Homo sapiens OX=9606 GN=LMNA;Isoform 4 of Prelami	5	44	64.2	74.139	664	0	323.31	3//0	3//0	3//0	3//0	3//0	3//0	25540000000	622930000	27799000	19398000	9441800	7549800	14220000	14613000	45294000	35799000	11591000	35773000	61034000	64770000	80113000	28910000	74849000	30560000	17788000	43421000	1085900000	1007100000	762130000	901110000	1699300000	912740000	1234800000	1138400000	9.1045e+08	1387600000	1125400000	610870000
sp|P02647|APOA1_HUMAN	APOA1	sp|P02647|APOA1_HUMAN	sp|P02647|APOA1_HUMAN	Apolipoprotein A-I OS=Homo sapiens OX=9606 GN=APOA1 PE=1 SV=1	1	13	43.1	30.777	267	0	56.401	3//0	2//1	1//0	2//1	1//0	3//0	579050000	32169000	664320	932100	1570100	404350	156700	572430	350740	176590	746330	108790			231820			25807000	92173	355790	13828000	23416000	42522000	29399000	8.0665e+06	14420000	10450000	7868800	20457000	4056600	446250	458468
sp|P02649|APOE_HUMAN	APOE	sp|P02649|APOE_HUMAN	sp|P02649|APOE_HUMAN	Apolipoprotein E OS=Homo sapiens OX=9606 GN=APOE PE=1 SV=1	1	2	9.5	36.154	317	0.0072239	1.2835	1//0	1//0	0//0	0//0	0//0	0//0	6901800	313720				11364												302360						5502900
sp|P02671-2|FIBA_HUMAN	FGA	sp|P02671-2|FIBA_HUMAN;sp|P02671|FIBA_HUMAN	sp|P02671-2|FIBA_HUMAN;sp|P02671|FIBA_HUMAN	Isoform 2 of Fibrinogen alpha chain OS=Homo sapiens OX=9606 GN=FGA;Fibrinogen alpha chain OS=Homo sapiens OX=9606 GN=FGA PE=1 SV=2	2	18	36.3	69.756	644	0	297.56	3//0	3//0	3//0	3//0	3//0	3//0	2835700000	101270000	6948200	6413400	7454400	6448900	4873400	5966100	6218100	4284600	6284300	3634500	2523300	1663500	2360900	1754200	1414100	29129000	2264900	1637400	166280000	211240000	312240000	840700000	532550000	331190000	112710000	282370000	280950000	109240000	59404000	15374000
sp|P02675|FIBB_HUMAN	FGB	sp|P02675|FIBB_HUMAN	sp|P02675|FIBB_HUMAN	Fibrinogen beta chain OS=Homo sapiens OX=9606 GN=FGB PE=1 SV=2	1	21	49.9	55.928	491	0	323.31	3//0	3//0	3//0	3//0	3//0	3//0	3988400000	137530000	7812100	7858300	7875700	6976000	7774500	6803400	8056700	7377300	7404400	5100800	4876900	3826400	4968000	4878100	2173200	35557000	4606000	3607200	195370000	285030000	375780000	1031600000	718120000	439430000	167660000	378610000	380400000	169940000	76005000	38945000
sp|P02679-2|FIBG_HUMAN	FGG	sp|P02679-2|FIBG_HUMAN;sp|P02679|FIBG_HUMAN	sp|P02679-2|FIBG_HUMAN;sp|P02679|FIBG_HUMAN	Isoform Gamma-A of Fibrinogen gamma chain OS=Homo sapiens OX=9606 GN=FGG;Fibrinogen gamma chain OS=Homo sapiens OX=9606 GN=FGG PE=1 SV=3	2	19	60.2	49.496	437	0	226.74	3//0	3//0	3//0	3//0	3//0	3//0	3830700000	147340000	8353900	8727800	9368000	8164500	8002700	7976100	7462200	7510000	10142000	3296200	4139600	2411200	4370300	3409400	2494000	44095000	4346400	3065700	200720000	295770000	400620000	1147200000	6.9768e+08	462080000	151520000	385190000	397960000	130210000	66182000	24711000
sp|P02686-6|MBP_HUMAN	MBP	sp|P02686-6|MBP_HUMAN;sp|P02686-4|MBP_HUMAN;sp|P02686-5|MBP_HUMAN;sp|P02686-3|MBP_HUMAN;sp|P02686|MBP_HUMAN;sp|P02686-2|MBP_HUMAN	sp|P02686-6|MBP_HUMAN;sp|P02686-4|MBP_HUMAN;sp|P02686-5|MBP_HUMAN;sp|P02686-3|MBP_HUMAN;sp|P02686|MBP_HUMAN	Isoform 6 of Myelin basic protein OS=Homo sapiens OX=9606 GN=MBP;Isoform 4 of Myelin basic protein OS=Homo sapiens OX=9606 GN=MBP;Isoform 5 of Myelin basic protein OS=Homo sapiens OX=9606 GN=MBP;Isoform 3 of Myelin basic protein OS=Homo sapiens OX=9606 GN=	6	3	22.5	17.343	160	0.0059647	1.3866	0//0	1//1	0//0	0//0	0//0	1//0	20044000	2227100									1960300				254390			12460			245109	603700	2.27535e+06	484353	1.15317e+06	391825	280404	832683	305224	230767	281107	471900
sp|P02751-1|FINC_HUMAN	FN1	sp|P02751-1|FINC_HUMAN;sp|P02751-3|FINC_HUMAN;sp|P02751-17|FINC_HUMAN;sp|P02751|FINC_HUMAN;sp|P02751-7|FINC_HUMAN;sp|P02751-8|FINC_HUMAN;sp|P02751-14|FINC_HUMAN;sp|P02751-9|FINC_HUMAN;sp|P02751-6|FINC_HUMAN;sp|P02751-11|FINC_HUMAN;sp|P02751-4|FINC_HUMAN;sp|P02751-12|FINC_HUMAN;sp|P02751-16|FINC_HUMAN;sp|P02751-2|FINC_HUMAN	sp|P02751-1|FINC_HUMAN;sp|P02751-3|FINC_HUMAN;sp|P02751-17|FINC_HUMAN;sp|P02751|FINC_HUMAN;sp|P02751-7|FINC_HUMAN;sp|P02751-8|FINC_HUMAN;sp|P02751-14|FINC_HUMAN;sp|P02751-9|FINC_HUMAN;sp|P02751-6|FINC_HUMAN;sp|P02751-11|FINC_HUMAN;sp|P02751-4|FINC_HUMAN;sp|P02751-12|FINC_HUMAN	Isoform 1 of Fibronectin OS=Homo sapiens OX=9606 GN=FN1;Isoform 3 of Fibronectin OS=Homo sapiens OX=9606 GN=FN1;Isoform 17 of Fibronectin OS=Homo sapiens OX=9606 GN=FN1;Fibronectin OS=Homo sapiens OX=9606 GN=FN1 PE=1 SV=5;Isoform 7 of Fibronectin OS=Homo s	14	108	67.6	262.62	2386	0	323.31	3//0	3//0	3//0	3//0	3//0	3//0	219480000000	2286300000	53828000	66981000	61540000	21864000	34103000	109530000	88857000	80307000	80011000	79314000	32559000	320010000	66952000	19392000	574100000	57278000	11217000	528450000	5.1683e+09	8.3704e+09	10171000000	6.2193e+09	8.4076e+09	13844000000	6.0207e+09	6139800000	12099000000	8.4174e+09	1796500000	6.6455e+09
sp|P02763|A1AG1_HUMAN	ORM1	sp|P02763|A1AG1_HUMAN;sp|P19652|A1AG2_HUMAN	sp|P02763|A1AG1_HUMAN;sp|P19652|A1AG2_HUMAN	Alpha-1-acid glycoprotein 1 OS=Homo sapiens OX=9606 GN=ORM1 PE=1 SV=1;Alpha-1-acid glycoprotein 2 OS=Homo sapiens OX=9606 GN=ORM2 PE=1 SV=2	2	4	22.9	23.511	201	0	4.6635	0//0	1//0	0//0	0//0	0//0	0//0	29617000	2961700																2961700
sp|P02768|ALBU_HUMAN	ALB	sp|P02768|ALBU_HUMAN;sp|P02768-3|ALBU_HUMAN;sp|P02768-2|ALBU_HUMAN	sp|P02768|ALBU_HUMAN;sp|P02768-3|ALBU_HUMAN;sp|P02768-2|ALBU_HUMAN	Serum albumin OS=Homo sapiens OX=9606 GN=ALB PE=1 SV=2;Isoform 3 of Serum albumin OS=Homo sapiens OX=9606 GN=ALB;Isoform 2 of Serum albumin OS=Homo sapiens OX=9606 GN=ALB	3	40	72.4	69.366	609	0	323.31	3//0	3//0	3//0	3//0	3//0	3//0	9859800000	266480000	7339200	10526000	13628000	4590700	4363200	5656000	13487000	9299800	10010000	3513900	5383800	1154900	20472000	3374100	3260000	139310000	6152500	4954900	268280000	464560000	6.6317e+08	631650000	560180000	350180000	201080000	313680000	6.3839e+08	150880000	139320000	36430000
sp|P02774-2|VTDB_HUMAN	GC	sp|P02774-2|VTDB_HUMAN;sp|P02774|VTDB_HUMAN;sp|P02774-3|VTDB_HUMAN	sp|P02774-2|VTDB_HUMAN;sp|P02774|VTDB_HUMAN;sp|P02774-3|VTDB_HUMAN	Isoform 2 of Vitamin D-binding protein OS=Homo sapiens OX=9606 GN=GC;Vitamin D-binding protein OS=Homo sapiens OX=9606 GN=GC PE=1 SV=2;Isoform 3 of Vitamin D-binding protein OS=Homo sapiens OX=9606 GN=GC	3	2	11.1	39.496	352	0	10.218	2//0	1//0	0//0	1//0	0//0	2//1	22847000	1142300			656720	94303		281550			109760										457859	220114	15784000	8.6609e+06	316847	4723900	354544	286274	6671900	349258	614875	140271
sp|P02786|TFR1_HUMAN	TFRC	sp|P02786|TFR1_HUMAN	sp|P02786|TFR1_HUMAN	Transferrin receptor protein 1 OS=Homo sapiens OX=9606 GN=TFRC PE=1 SV=2	1	29	41.2	84.87	760	0	323.31	3//0	3//0	3//0	3//0	3//0	3//0	12288000000	307190000	11633000	9775700	6206600	5176700	3657800	6337500	13219000	14202000	5641400	10720000	18687000	66085000	10667000	5941100	74682000	7207800	4501300	32849000	438810000	493500000	4.5355e+08	5.9753e+08	353330000	389500000	384710000	439890000	381850000	464820000	397350000	538590000
sp|P02787|TRFE_HUMAN	TF	sp|P02787|TRFE_HUMAN	sp|P02787|TRFE_HUMAN	Serotransferrin OS=Homo sapiens OX=9606 GN=TF PE=1 SV=3	1	7	13	77.063	698	0	22.857	0//0	2//0	0//0	0//0	0//0	0//0	70746000	1768700													55005			1713700			468950	345212	472240	1.48766e+06	1.26011e+06	323230	1.01976e+06	191363	599115	3.06673e+07	156100	132584
sp|P02788|TRFL_HUMAN	LTF	sp|P02788|TRFL_HUMAN;sp|P02788-2|TRFL_HUMAN	sp|P02788|TRFL_HUMAN;sp|P02788-2|TRFL_HUMAN	Lactotransferrin OS=Homo sapiens OX=9606 GN=LTF PE=1 SV=6;Isoform DeltaLf of Lactotransferrin OS=Homo sapiens OX=9606 GN=LTF	2	20	43.9	78.181	710	0	102.37	1//0	2//0	2//1	2//1	2//0	2//0	505720000	10994000		145900	105820		100120			26888	178460		81111		5751500	362000	441780	1029800	1380600	1389900	295549	15103000	14908000	477399	16994000	9.40855e+06	697193	4724100	16490000	6.22999e+06	3381600	2.21489e+06
sp|P02790|HEMO_HUMAN	HPX	sp|P02790|HEMO_HUMAN	sp|P02790|HEMO_HUMAN	Hemopexin OS=Homo sapiens OX=9606 GN=HPX PE=1 SV=2	1	5	18.2	51.676	462	0	19.208	0//0	1//2	0//0	0//0	0//0	0//0	109830000	4992500										284830			401330			4306300			544304	664111	1.40561e+06	357687	325483	1.03383e+06	303536	577217	676092	5.2498e+06	287274	118655
sp|P02792|FRIL_HUMAN	FTL	sp|P02792|FRIL_HUMAN	sp|P02792|FRIL_HUMAN	Ferritin light chain OS=Homo sapiens OX=9606 GN=FTL PE=1 SV=2	1	7	46.9	20.019	175	0	18.349	3//0	3//0	3//0	3//0	3//0	2//1	1046000000	130750000	1244400	2575000	2803800	259340	204710	1624700	817710	2001000	427580	4667600	30517000	9950700	23158000	6369200	19086000	8196200	5104900	11744000	21411000	27923000	51373000	17806000	17797000	40305000	8552500	18380000	15932000	42799000	87245000	19204000
sp|P02794|FRIH_HUMAN	FTH1	sp|P02794|FRIH_HUMAN	sp|P02794|FRIH_HUMAN	Ferritin heavy chain OS=Homo sapiens OX=9606 GN=FTH1 PE=1 SV=2	1	11	64.5	21.225	183	0	293.78	3//0	3//0	3//0	3//0	3//0	3//0	5874300000	534030000	7170500	11797000	10928000	2485400	1458000	9070500	11651000	7617700	4789500	26500000	91501000	83855000	73872000	31360000	60932000	31233000	24729000	43079000	132790000	228140000	239600000	119950000	137820000	155900000	118750000	9.143e+07	145300000	298970000	366010000	197790000
sp|P03956|MMP1_HUMAN	MMP1	sp|P03956|MMP1_HUMAN	sp|P03956|MMP1_HUMAN	Interstitial collagenase OS=Homo sapiens OX=9606 GN=MMP1 PE=1 SV=3	1	3	11.1	54.006	469	0	5.1476	0//0	0//0	0//0	0//0	3//0	0//0	57660000	2745700												673290			1765700			306750	287164	577771	272726	240904	270589	257925	190792	113474	1.28861e+06	203874	402125	5166200
sp|P04003|C4BPA_HUMAN	C4BPA	sp|P04003|C4BPA_HUMAN	sp|P04003|C4BPA_HUMAN	C4b-binding protein alpha chain OS=Homo sapiens OX=9606 GN=C4BPA PE=1 SV=2	1	2	4.2	67.033	597	0	4.7551	0//0	1//2	0//0	0//0	0//0	0//0	26974000	899120										44818			215640			638660			422662	582159	626159	525907	681083	504852	610270	483397	1.12937e+06	5132800	247402	929405
sp|P04004|VTNC_HUMAN	VTN	sp|P04004|VTNC_HUMAN	sp|P04004|VTNC_HUMAN	Vitronectin OS=Homo sapiens OX=9606 GN=VTN PE=1 SV=1	1	3	8.8	54.305	478	0	2.346	0//0	1//0	0//0	1//2	1//1	0//0	36318000	1911500		64874			79436			57131				190120				1048500		471430	307650	5709400	798035	523602	7144500	152787	675669	2911900	1.33401e+06	324449	524832	3089300
sp|P04040|CATA_HUMAN	CAT	sp|P04040|CATA_HUMAN	sp|P04040|CATA_HUMAN	Catalase OS=Homo sapiens OX=9606 GN=CAT PE=1 SV=3	1	6	15.6	59.755	527	0	38.239	1//1	2//1	2//1	3//0	2//1	1//1	141900000	4893100	23496	29230	7263.4		44203	18403	23851	25006		18166	205550	341040	1357500	34096	994140	519960	287470	963670	2804100	5195800	2705200	2.08834e+06	14622000	4699300	2597100	4464100	3.87756e+06	1436600	2114500	2147700
sp|P04049|RAF1_HUMAN	RAF1	sp|P04049|RAF1_HUMAN;sp|P04049-2|RAF1_HUMAN	sp|P04049|RAF1_HUMAN;sp|P04049-2|RAF1_HUMAN	RAF proto-oncogene serine/threonine-protein kinase OS=Homo sapiens OX=9606 GN=RAF1 PE=1 SV=1;Isoform 2 of RAF proto-oncogene serine/threonine-protein kinase OS=Homo sapiens OX=9606 GN=RAF1	2	7	25	73.051	648	0	29.516	3//0	2//1	3//0	2//0	3//0	1//1	326940000	8836300	76882	48331	21366	32147		119020	65356	30063		135300	634110	3054500	141210	116330	3149000	81781	81097	1049900	8.0193e+06	5602000	4854200	7143600	5.162e+06	7283400	4776100	2508100	6.59097e+06	5810500	7087600	12447000
sp|P04062-4|GLCM_HUMAN	GBA	sp|P04062-4|GLCM_HUMAN;sp|P04062-2|GLCM_HUMAN;sp|P04062|GLCM_HUMAN;sp|P04062-5|GLCM_HUMAN;sp|P04062-3|GLCM_HUMAN	sp|P04062-4|GLCM_HUMAN;sp|P04062-2|GLCM_HUMAN;sp|P04062|GLCM_HUMAN;sp|P04062-5|GLCM_HUMAN	Isoform 4 of Lysosomal acid glucosylceramidase OS=Homo sapiens OX=9606 GN=GBA;Isoform Short of Lysosomal acid glucosylceramidase OS=Homo sapiens OX=9606 GN=GBA;Lysosomal acid glucosylceramidase OS=Homo sapiens OX=9606 GN=GBA PE=1 SV=3;Isoform 5 of Lysosoma	5	3	10.2	50.316	449	0.0052247	1.5153	0//0	1//0	0//0	2//0	1//0	0//0	11479000	478290		178150			146680											153460			295295	6.945e+06	783335	327383	7587900	1.01263e+06	1.28574e+06	9.32627e+06	1.1025e+06	268652	162838	966104
sp|P04075|ALDOA_HUMAN	ALDOA	sp|P04075|ALDOA_HUMAN;sp|P04075-2|ALDOA_HUMAN	sp|P04075|ALDOA_HUMAN;sp|P04075-2|ALDOA_HUMAN	Fructose-bisphosphate aldolase A OS=Homo sapiens OX=9606 GN=ALDOA PE=1 SV=2;Isoform 2 of Fructose-bisphosphate aldolase A OS=Homo sapiens OX=9606 GN=ALDOA	2	29	80.5	39.42	364	0	323.31	3//0	3//0	3//0	3//0	3//0	3//0	113530000000	5160500000	209490000	138250000	86676000	61240000	71241000	127660000	349060000	330930000	108060000	293390000	711320000	399120000	709630000	285350000	403380000	243490000	169090000	463150000	4.4742e+09	4072000000	3526000000	4099500000	3836000000	4407300000	5.4861e+09	5.8992e+09	4.38e+09	6.4712e+09	6.5165e+09	2008200000
sp|P04080|CYTB_HUMAN	CSTB	sp|P04080|CYTB_HUMAN	sp|P04080|CYTB_HUMAN	Cystatin-B OS=Homo sapiens OX=9606 GN=CSTB PE=1 SV=2	1	4	70.4	11.139	98	0	14.022	3//0	3//0	3//0	3//0	3//0	3//0	1332700000	266530000	9875500	6923200	3227100	4225800	1706000	3953100	13391000	7793600	2828400	16748000	33083000	12439000	57759000	16502000	17309000	20178000	12113000	26480000	53255000	5.3951e+07	5.0395e+07	52629000	52972000	49736000	4.5703e+07	43974000	47057000	80178000	7.1624e+07	23116000
sp|P04083|ANXA1_HUMAN	ANXA1	sp|P04083|ANXA1_HUMAN	sp|P04083|ANXA1_HUMAN	Annexin A1 OS=Homo sapiens OX=9606 GN=ANXA1 PE=1 SV=2	1	30	73.4	38.714	346	0	323.31	3//0	3//0	3//0	3//0	3//0	3//0	173490000000	9130800000	573990000	349040000	245340000	215720000	178600000	258950000	561300000	531500000	176920000	476950000	965370000	1020900000	979050000	331590000	1173100000	350080000	209280000	533190000	10080000000	8321100000	7.7226e+09	11307000000	8.548e+09	7.1031e+09	7.2128e+09	8.0474e+09	5.9507e+09	9.6719e+09	8273600000	4.7141e+09
sp|P04114|APOB_HUMAN	APOB	sp|P04114|APOB_HUMAN	sp|P04114|APOB_HUMAN	Apolipoprotein B-100 OS=Homo sapiens OX=9606 GN=APOB PE=1 SV=2	1	13	4.3	515.6	4563	0	8.8921	2//1	1//1	0//0	0//0	1//1	1//0	133720000	534860	23093			8168.5		2091.2	36447			34501					242690	160770		27102	12160000	300401	421588	6951700	3.17648e+06	294930	13986000	590843	191808	7.8785e+06	408889	190695
sp|P04150-9|GCR_HUMAN	NR3C1	sp|P04150-9|GCR_HUMAN;sp|P04150-2|GCR_HUMAN;sp|P04150-8|GCR_HUMAN;sp|P04150|GCR_HUMAN;sp|P04150-7|GCR_HUMAN;sp|P04150-5|GCR_HUMAN;sp|P04150-13|GCR_HUMAN;sp|P04150-12|GCR_HUMAN;sp|P04150-11|GCR_HUMAN;sp|P04150-6|GCR_HUMAN;sp|P04150-10|GCR_HUMAN;sp|P04150-3|GCR_HUMAN;sp|P04150-16|GCR_HUMAN;sp|P04150-15|GCR_HUMAN;sp|P04150-14|GCR_HUMAN;sp|P08235-2|MCR_HUMAN;sp|P08235-4|MCR_HUMAN;sp|P08235|MCR_HUMAN	sp|P04150-9|GCR_HUMAN;sp|P04150-2|GCR_HUMAN;sp|P04150-8|GCR_HUMAN;sp|P04150|GCR_HUMAN;sp|P04150-7|GCR_HUMAN;sp|P04150-5|GCR_HUMAN;sp|P04150-13|GCR_HUMAN;sp|P04150-12|GCR_HUMAN;sp|P04150-11|GCR_HUMAN;sp|P04150-6|GCR_HUMAN;sp|P04150-10|GCR_HUMAN;sp|P04150-3|GCR_HUMAN;sp|P04150-16|GCR_HUMAN;sp|P04150-15|GCR_HUMAN;sp|P04150-14|GCR_HUMAN	Isoform Beta-B of Glucocorticoid receptor OS=Homo sapiens OX=9606 GN=NR3C1;Isoform Beta of Glucocorticoid receptor OS=Homo sapiens OX=9606 GN=NR3C1;Isoform Alpha-B of Glucocorticoid receptor OS=Homo sapiens OX=9606 GN=NR3C1;Glucocorticoid receptor OS=Homo	18	6	18.7	78.695	716	0	323.31	2//1	1//0	3//0	3//0	3//0	3//0	522580000	16330000	48195	53479	20522	8269	64740	34437	73200	56802	32955	37725	148440	6374700		86129	7560900		29054	1700800	2130900	2926000	3154700	980490	6.1612e+06	2404900	2675800	2773100	2618200	1914100	2099800	47447000
sp|P04179-4|SODM_HUMAN	SOD2	sp|P04179-4|SODM_HUMAN;sp|P04179|SODM_HUMAN;sp|P04179-3|SODM_HUMAN;sp|P04179-2|SODM_HUMAN	sp|P04179-4|SODM_HUMAN;sp|P04179|SODM_HUMAN;sp|P04179-3|SODM_HUMAN;sp|P04179-2|SODM_HUMAN	Isoform 4 of Superoxide dismutase [Mn], mitochondrial OS=Homo sapiens OX=9606 GN=SOD2;Superoxide dismutase [Mn], mitochondrial OS=Homo sapiens OX=9606 GN=SOD2 PE=1 SV=3;Isoform 3 of Superoxide dismutase [Mn], mitochondrial OS=Homo sapiens OX=9606 GN=SOD2;I	4	6	54	19.73	176	0	43.76	3//0	3//0	3//0	3//0	3//0	3//0	978030000	97803000	1301900	2324000	596610	665230	1231000	1698700	6250400	7754200	1121700	6232300	15854000	7032700	14507000	4900200	5819100	5385000	2485400	12644000	32328000	36483000	17335000	25168000	36775000	36257000	52889000	5.8317e+07	24220000	76812000	61109000	14656000
sp|P04181|OAT_HUMAN	OAT	sp|P04181|OAT_HUMAN;sp|P04181-2|OAT_HUMAN	sp|P04181|OAT_HUMAN	Ornithine aminotransferase, mitochondrial OS=Homo sapiens OX=9606 GN=OAT PE=1 SV=1	2	9	30.5	48.534	439	0	44.788	3//0	2//0	3//0	3//0	2//0	3//0	278910000	17432000	768440	1160000	70628	129940	631690	709020	2272200	3536600	613050		3651700		436790			370710	1007600	2073500	14484000	20375000	11437000	14357000	17970000	21897000	30023000	27399000	20611000	6.05901e+06	20275000	105674
sp|P04183|KITH_HUMAN	TK1	sp|P04183|KITH_HUMAN	sp|P04183|KITH_HUMAN	Thymidine kinase, cytosolic OS=Homo sapiens OX=9606 GN=TK1 PE=1 SV=2	1	15	80.3	25.468	234	0	212.25	3//0	3//0	3//0	3//0	3//0	3//0	6280700000	523390000	9958400	4476900	8131500	2579900	5018000	9885000	14826000	9603900	9290400	8091800	27414000	157100000	14975000	11185000	170860000	7777800	8466500	43748000	157630000	120080000	180060000	119790000	257470000	161420000	138280000	123520000	186850000	130120000	140920000	318310000
sp|P04216|THY1_HUMAN	THY1	sp|P04216|THY1_HUMAN	sp|P04216|THY1_HUMAN	Thy-1 membrane glycoprotein OS=Homo sapiens OX=9606 GN=THY1 PE=1 SV=2	1	3	18.6	17.935	161	0	52.399	3//0	3//0	3//0	3//0	3//0	3//0	1307600000	217930000	26546000	11491000	10317000	6848300	2827400	8398700	12812000	7967200	4758100	11932000	19699000	33984000	7018200	6360200	24958000	6702000	4660300	10646000	9.1074e+07	85154000	8.8404e+07	9.3266e+07	44846000	74862000	6.1304e+07	56272000	62511000	90800000	5.875e+07	53344000
sp|P04350|TBB4A_HUMAN	TUBB4A	sp|P04350|TBB4A_HUMAN	sp|P04350|TBB4A_HUMAN	Tubulin beta-4A chain OS=Homo sapiens OX=9606 GN=TUBB4A PE=1 SV=2	1	6	75.2	49.585	444	0	308.84	3//0	2//1	2//1	3//0	3//0	3//0	6678700000	351510000	9123900	6590400	3985300	3913100	785700	5891800	15844000	14474000	7213700		14509000	114800000	6597000		116750000	5982700	6096500	18945000	136340000	155870000	150960000	168530000	5.3636e+07	189300000	191060000	213030000	248600000	2.34886e+08	120550000	591740000
sp|P04406|G3P_HUMAN	GAPDH	sp|P04406|G3P_HUMAN;sp|P04406-2|G3P_HUMAN;sp|O14556|G3PT_HUMAN	sp|P04406|G3P_HUMAN;sp|P04406-2|G3P_HUMAN	Glyceraldehyde-3-phosphate dehydrogenase OS=Homo sapiens OX=9606 GN=GAPDH PE=1 SV=3;Isoform 2 of Glyceraldehyde-3-phosphate dehydrogenase OS=Homo sapiens OX=9606 GN=GAPDH	3	39	93.4	36.053	335	0	323.31	3//0	3//0	3//0	3//0	3//0	3//0	694970000000	40880000000	1282000000	824340000	590600000	422640000	261780000	805010000	2083600000	1929700000	705080000	1527100000	3514100000	7872400000	3546400000	1643400000	8051600000	1431600000	945800000	3443300000	19936000000	16524000000	15028000000	17870000000	10023000000	16853000000	22295000000	23457000000	18660000000	24351000000	27098000000	31436000000
sp|P04424-2|ARLY_HUMAN	ASL	sp|P04424-2|ARLY_HUMAN;sp|P04424|ARLY_HUMAN;sp|P04424-3|ARLY_HUMAN	sp|P04424-2|ARLY_HUMAN;sp|P04424|ARLY_HUMAN;sp|P04424-3|ARLY_HUMAN	Isoform 2 of Argininosuccinate lyase OS=Homo sapiens OX=9606 GN=ASL;Argininosuccinate lyase OS=Homo sapiens OX=9606 GN=ASL PE=1 SV=4;Isoform 3 of Argininosuccinate lyase OS=Homo sapiens OX=9606 GN=ASL	3	11	31.1	49.509	444	0	30.04	3//0	3//0	3//0	3//0	3//0	3//0	697080000	31685000	2419700	882310	400280	504240	342380	469360	2263300	1115500	384280	1416400	5187600	1266000	4241300	1828700	3384100	1961900	1696800	1921300	36040000	32083000	25872000	28848000	25344000	31866000	25677000	29073000	25790000	46224000	32546000	16426000
sp|P04439-2|HLAA_HUMAN	HLA-A	sp|P04439-2|HLAA_HUMAN;sp|P04439|HLAA_HUMAN	sp|P04439-2|HLAA_HUMAN;sp|P04439|HLAA_HUMAN	Isoform 2 of HLA class I histocompatibility antigen, A alpha chain OS=Homo sapiens OX=9606 GN=HLA-A;HLA class I histocompatibility antigen, A alpha chain OS=Homo sapiens OX=9606 GN=HLA-A PE=1 SV=2	2	22	64.7	41.394	371	0	323.31	3//0	3//0	3//0	3//0	3//0	3//0	88396000000	4419800000	227690000	162680000	116980000	90381000	100550000	129140000	279740000	216580000	97319000	244750000	481220000	650210000	213330000	189380000	638620000	162950000	111410000	306880000	4773200000	4157600000	4104300000	5362900000	4741600000	3659700000	3918000000	3595100000	3384700000	4988700000	4204400000	3084100000
sp|P04626-5|ERBB2_HUMAN	ERBB2	sp|P04626-5|ERBB2_HUMAN;sp|P04626-4|ERBB2_HUMAN;sp|P04626|ERBB2_HUMAN;sp|P04626-6|ERBB2_HUMAN	sp|P04626-5|ERBB2_HUMAN;sp|P04626-4|ERBB2_HUMAN;sp|P04626|ERBB2_HUMAN;sp|P04626-6|ERBB2_HUMAN	Isoform 5 of Receptor tyrosine-protein kinase erbB-2 OS=Homo sapiens OX=9606 GN=ERBB2;Isoform 4 of Receptor tyrosine-protein kinase erbB-2 OS=Homo sapiens OX=9606 GN=ERBB2;Receptor tyrosine-protein kinase erbB-2 OS=Homo sapiens OX=9606 GN=ERBB2 PE=1 SV=1;I	4	2	4.7	134.85	1225	0.00053662	1.9622	1//2	1//2	2//1	0//3	0//3	0//3	4003200	90981	45552										45429								1670100										1254100
sp|P04632|CPNS1_HUMAN	CAPNS1	sp|P04632|CPNS1_HUMAN;sp|Q96L46|CPNS2_HUMAN	sp|P04632|CPNS1_HUMAN	Calpain small subunit 1 OS=Homo sapiens OX=9606 GN=CAPNS1 PE=1 SV=1	2	12	78	28.315	268	0	323.31	3//0	3//0	3//0	3//0	3//0	3//0	11735000000	1066800000	30988000	24615000	12047000	8841900	11218000	18453000	59141000	67058000	13380000	36351000	112580000	157700000	137100000	43448000	178650000	40286000	26936000	88030000	421470000	377730000	334920000	358470000	251260000	328170000	463170000	477000000	308710000	506150000	511570000	301290000
sp|P04637-4|P53_HUMAN	TP53	sp|P04637-4|P53_HUMAN;sp|P04637|P53_HUMAN;sp|P04637-7|P53_HUMAN;sp|P04637-5|P53_HUMAN;sp|P04637-6|P53_HUMAN;sp|P04637-2|P53_HUMAN;sp|P04637-3|P53_HUMAN;sp|P04637-8|P53_HUMAN;sp|P04637-9|P53_HUMAN	sp|P04637-4|P53_HUMAN;sp|P04637|P53_HUMAN;sp|P04637-7|P53_HUMAN;sp|P04637-5|P53_HUMAN;sp|P04637-6|P53_HUMAN;sp|P04637-2|P53_HUMAN;sp|P04637-3|P53_HUMAN;sp|P04637-8|P53_HUMAN;sp|P04637-9|P53_HUMAN	Isoform 4 of Cellular tumor antigen p53 OS=Homo sapiens OX=9606 GN=TP53;Cellular tumor antigen p53 OS=Homo sapiens OX=9606 GN=TP53 PE=1 SV=4;Isoform 7 of Cellular tumor antigen p53 OS=Homo sapiens OX=9606 GN=TP53;Isoform 5 of Cellular tumor antigen p53 OS=	9	7	31.6	39.32	354	0	206.04	3//0	2//1	3//0	2//1	3//0	2//1	1293000000	71831000	525860	388540	493790	121730	257800	689580	612010	1137400	431140	192530	1420100	31401000	388460	212150	27029000	447780	437490	5644300	10908000	11378000	19105000	8928100	5840400	18569000	10951000	19101000	17563000	2469300	12382000	127560000
sp|P04746|AMYP_HUMAN	AMY2A	sp|P04746|AMYP_HUMAN;sp|P04745|AMY1_HUMAN;sp|P19961|AMY2B_HUMAN;sp|P04746-2|AMYP_HUMAN;sp|P19961-2|AMY2B_HUMAN	sp|P04746|AMYP_HUMAN;sp|P04745|AMY1_HUMAN;sp|P19961|AMY2B_HUMAN;sp|P04746-2|AMYP_HUMAN;sp|P19961-2|AMY2B_HUMAN	Pancreatic alpha-amylase OS=Homo sapiens OX=9606 GN=AMY2A PE=1 SV=2;Alpha-amylase 1 OS=Homo sapiens OX=9606 GN=AMY1A PE=1 SV=2;Alpha-amylase 2B OS=Homo sapiens OX=9606 GN=AMY2B PE=1 SV=1;Isoform 2 of Pancreatic alpha-amylase OS=Homo sapiens OX=9606 GN=AMY2	5	4	15.5	57.706	511	0	66.072	0//0	2//0	2//1	1//0	1//0	1//0	67182000	2799200					128800				439380		172620		1234100	190200		174170		459940	508355	121394	578820	1.02834e+06	9.3404e+06	591297	547417	236428	12479000	3.7199e+06	4668800	251700
sp|P04792|HSPB1_HUMAN	HSPB1	sp|P04792|HSPB1_HUMAN	sp|P04792|HSPB1_HUMAN	Heat shock protein beta-1 OS=Homo sapiens OX=9606 GN=HSPB1 PE=1 SV=2	1	13	90.2	22.782	205	0	323.31	3//0	3//0	3//0	3//0	3//0	3//0	15049000000	1254100000	32941000	22611000	20380000	10961000	13527000	28349000	55855000	37590000	24635000	22361000	77755000	362170000	47027000	29274000	321050000	23883000	21698000	102040000	395560000	376390000	464860000	353900000	491590000	537930000	470360000	384200000	5.4198e+08	338920000	4.2929e+08	874390000
sp|P04818|TYSY_HUMAN	TYMS	sp|P04818|TYSY_HUMAN;sp|P04818-3|TYSY_HUMAN;sp|P04818-2|TYSY_HUMAN	sp|P04818|TYSY_HUMAN;sp|P04818-3|TYSY_HUMAN;sp|P04818-2|TYSY_HUMAN	Thymidylate synthase OS=Homo sapiens OX=9606 GN=TYMS PE=1 SV=3;Isoform 3 of Thymidylate synthase OS=Homo sapiens OX=9606 GN=TYMS;Isoform 2 of Thymidylate synthase OS=Homo sapiens OX=9606 GN=TYMS	3	7	30.4	35.716	313	0	172.46	3//0	3//0	3//0	3//0	3//0	3//0	946860000	63124000	3870700	1480400	912230	702300	717040	985260	5508700	2562800	845290	760890	7653400	7988300	1212400	4338100	14257000	626750	2691700	6010700	36501000	35690000	34236000	33952000	49506000	33778000	38123000	32625000	39080000	17257000	36070000	32789000
sp|P04843|RPN1_HUMAN	RPN1	sp|P04843|RPN1_HUMAN	sp|P04843|RPN1_HUMAN	Dolichyl-diphosphooligosaccharide--protein glycosyltransferase subunit 1 OS=Homo sapiens OX=9606 GN=RPN1 PE=1 SV=1	1	22	50.4	68.569	607	0	179.69	3//0	3//0	3//0	3//0	3//0	3//0	5897300000	163810000	10099000	7134900	4102900	3257100	3514500	6408900	14858000	16243000	5746200	793560	22693000	19313000	1939300	6470100	22325000	1952900	6163500	10801000	285930000	302200000	276130000	267700000	452170000	328460000	358870000	414740000	338520000	79728000	321500000	155550000
sp|P04844|RPN2_HUMAN	RPN2	sp|P04844|RPN2_HUMAN;sp|P04844-2|RPN2_HUMAN	sp|P04844|RPN2_HUMAN;sp|P04844-2|RPN2_HUMAN	Dolichyl-diphosphooligosaccharide--protein glycosyltransferase subunit 2 OS=Homo sapiens OX=9606 GN=RPN2 PE=1 SV=3;Isoform 2 of Dolichyl-diphosphooligosaccharide--protein glycosyltransferase subunit 2 OS=Homo sapiens OX=9606 GN=RPN2	2	18	48.5	69.283	631	0	323.31	3//0	3//0	3//0	3//0	3//0	3//0	3635900000	165270000	10032000	7050500	4193500	2972600	3161400	6888700	17079000	16566000	5060900	2530500	24364000	14475000	2755700	7836000	18754000	3713300	8234900	9599600	184790000	223500000	189180000	170460000	183400000	212100000	226200000	247910000	187730000	101620000	215160000	80851000
sp|P04899|GNAI2_HUMAN	GNAI2	sp|P04899|GNAI2_HUMAN;sp|P04899-4|GNAI2_HUMAN;sp|P04899-6|GNAI2_HUMAN;sp|P04899-3|GNAI2_HUMAN;sp|P04899-5|GNAI2_HUMAN;sp|P04899-2|GNAI2_HUMAN	sp|P04899|GNAI2_HUMAN;sp|P04899-4|GNAI2_HUMAN;sp|P04899-6|GNAI2_HUMAN;sp|P04899-3|GNAI2_HUMAN;sp|P04899-5|GNAI2_HUMAN;sp|P04899-2|GNAI2_HUMAN	Guanine nucleotide-binding protein G(i) subunit alpha-2 OS=Homo sapiens OX=9606 GN=GNAI2 PE=1 SV=3;Isoform sGi2 of Guanine nucleotide-binding protein G(i) subunit alpha-2 OS=Homo sapiens OX=9606 GN=GNAI2;Isoform 6 of Guanine nucleotide-binding protein G(i)	6	29	75.8	40.45	355	0	323.31	3//0	3//0	3//0	3//0	3//0	3//0	109970000000	6468700000	451990000	242950000	211870000	156940000	112200000	205700000	405700000	344800000	159880000	309070000	740340000	844770000	365930000	266470000	787210000	228200000	161750000	472930000	6.9067e+09	5.319e+09	6.3077e+09	7.7492e+09	4229400000	4.9401e+09	4811900000	5.1843e+09	4600300000	6.1294e+09	5.7919e+09	3229500000
sp|P04920-2|B3A2_HUMAN	SLC4A2	sp|P04920-2|B3A2_HUMAN;sp|P04920-3|B3A2_HUMAN;sp|P04920|B3A2_HUMAN;sp|P48751-2|B3A3_HUMAN;sp|P48751|B3A3_HUMAN;sp|P48751-3|B3A3_HUMAN	sp|P04920-2|B3A2_HUMAN;sp|P04920-3|B3A2_HUMAN;sp|P04920|B3A2_HUMAN	Isoform B1 of Anion exchange protein 2 OS=Homo sapiens OX=9606 GN=SLC4A2;Isoform 3 of Anion exchange protein 2 OS=Homo sapiens OX=9606 GN=SLC4A2;Anion exchange protein 2 OS=Homo sapiens OX=9606 GN=SLC4A2 PE=1 SV=4	6	8	11.7	135.6	1227	0	13.813	2//1	3//0	1//2	3//0	2//1	3//0	197260000	4197000	126280	286360	525490	50121	146760	525040	105240	276510	386100	160000	578890	261760	135680	211070	71282	73828	109830	166750	12494000	15326000	45559000	10938000	8446300	25731000	6.212e+06	11752000	13606000	11512000	12996000	5935100
sp|P05023-4|AT1A1_HUMAN	ATP1A1	sp|P05023-4|AT1A1_HUMAN;sp|P05023|AT1A1_HUMAN;sp|P05023-3|AT1A1_HUMAN;sp|P05023-2|AT1A1_HUMAN	sp|P05023-4|AT1A1_HUMAN;sp|P05023|AT1A1_HUMAN;sp|P05023-3|AT1A1_HUMAN;sp|P05023-2|AT1A1_HUMAN	Isoform 4 of Sodium/potassium-transporting ATPase subunit alpha-1 OS=Homo sapiens OX=9606 GN=ATP1A1;Sodium/potassium-transporting ATPase subunit alpha-1 OS=Homo sapiens OX=9606 GN=ATP1A1 PE=1 SV=1;Isoform 3 of Sodium/potassium-transporting ATPase subunit a	4	47	46.9	113	1023	0	323.31	3//0	3//0	3//0	3//0	3//0	3//0	85363000000	1896900000	131470000	81451000	66565000	51636000	47731000	63413000	124070000	110520000	47988000	100330000	217590000	234720000	86834000	82807000	214300000	63990000	49505000	122020000	5436500000	4.8236e+09	5.179e+09	6540000000	4.8633e+09	4141200000	3853600000	4068700000	3702500000	4483900000	4490700000	2428800000
sp|P05026-2|AT1B1_HUMAN	ATP1B1	sp|P05026-2|AT1B1_HUMAN;sp|P05026|AT1B1_HUMAN	sp|P05026-2|AT1B1_HUMAN;sp|P05026|AT1B1_HUMAN	Isoform 2 of Sodium/potassium-transporting ATPase subunit beta-1 OS=Homo sapiens OX=9606 GN=ATP1B1;Sodium/potassium-transporting ATPase subunit beta-1 OS=Homo sapiens OX=9606 GN=ATP1B1 PE=1 SV=1	2	9	38.9	34.893	301	0	52.055	3//0	3//0	3//0	3//0	3//0	3//0	4584300000	305620000	19032000	12738000	10038000	7884200	5612800	9579100	20091000	17253000	7081200	15983000	37546000	37049000	16562000	14618000	35303000	10477000	7752500	21017000	254710000	244700000	273760000	318910000	189190000	230130000	199900000	206650000	193360000	252050000	237900000	133390000
sp|P05089|ARGI1_HUMAN	ARG1	sp|P05089|ARGI1_HUMAN;sp|P05089-2|ARGI1_HUMAN;sp|P05089-3|ARGI1_HUMAN	sp|P05089|ARGI1_HUMAN;sp|P05089-2|ARGI1_HUMAN;sp|P05089-3|ARGI1_HUMAN	Arginase-1 OS=Homo sapiens OX=9606 GN=ARG1 PE=1 SV=2;Isoform 2 of Arginase-1 OS=Homo sapiens OX=9606 GN=ARG1;Isoform 3 of Arginase-1 OS=Homo sapiens OX=9606 GN=ARG1	3	10	61.2	34.735	322	0	19.987	0//0	2//0	1//1	2//0	2//1	0//0	477820000	29864000		634400			176130							186780	10780000	189440	8831700	3684900	1108900	4271500	1.1204e+06	26490000	604723	289920	8.9069e+06	293591	540644	1.65862e+07	594469	1.24722e+07	1.79894e+07	3473500
sp|P05090|APOD_HUMAN	APOD	sp|P05090|APOD_HUMAN	sp|P05090|APOD_HUMAN	Apolipoprotein D OS=Homo sapiens OX=9606 GN=APOD PE=1 SV=1	1	5	24.3	21.275	189	0	3.4597	1//1	2//0	0//0	0//0	0//0	1//1	45424000	5047100			68049	74769			348950		384590				2538100			1632700			481968	173468	4194800	507923	596470	6.24538e+06	176555	348249	8093900	8.69383e+06	525674	242693
sp|P05091|ALDH2_HUMAN	ALDH2	sp|P05091|ALDH2_HUMAN;sp|P05091-2|ALDH2_HUMAN	sp|P05091|ALDH2_HUMAN;sp|P05091-2|ALDH2_HUMAN	Aldehyde dehydrogenase, mitochondrial OS=Homo sapiens OX=9606 GN=ALDH2 PE=1 SV=2;Isoform 2 of Aldehyde dehydrogenase, mitochondrial OS=Homo sapiens OX=9606 GN=ALDH2	2	5	15.7	56.381	517	0	13.437	2//1	1//0	3//0	3//0	1//0	2//1	93555000	4252500		33946	31296	32045	320800		676780	722930	40183		1396900			235550			235370	526650	4.79054e+06	3410100	6.1718e+06	5.0425e+06	12337000	7.49451e+06	7.4336e+06	11447000	5365600	231725	8948300	190923
sp|P05106|ITB3_HUMAN	ITGB3	sp|P05106|ITB3_HUMAN;sp|P05106-2|ITB3_HUMAN;sp|P05106-3|ITB3_HUMAN	sp|P05106|ITB3_HUMAN;sp|P05106-2|ITB3_HUMAN;sp|P05106-3|ITB3_HUMAN	Integrin beta-3 OS=Homo sapiens OX=9606 GN=ITGB3 PE=1 SV=2;Isoform Beta-3B of Integrin beta-3 OS=Homo sapiens OX=9606 GN=ITGB3;Isoform Beta-3C of Integrin beta-3 OS=Homo sapiens OX=9606 GN=ITGB3	3	16	33	87.057	788	0	57.792	3//0	3//0	3//0	3//0	3//0	3//0	1013400000	28954000	2647500	1173700	1687300	861070	1170200	1133600	1880000	1695500	859340	1107300	3883000	3789200	751570	1037000	2643100	577570	776300	1280400	66940000	54926000	69931000	7.3135e+07	98160000	49874000	45371000	43882000	51808000	63456000	54027000	37390000
sp|P05109|S10A8_HUMAN	S100A8	sp|P05109|S10A8_HUMAN	sp|P05109|S10A8_HUMAN	Protein S100-A8 OS=Homo sapiens OX=9606 GN=S100A8 PE=1 SV=1	1	8	53.8	10.834	93	0	50.064	3//0	3//0	3//0	3//0	3//0	3//0	2857000000	357130000	4645300	4147200	3783400	870730	4880500	819950	541860	1902300	2832500	856010	7503100	12631000	85745000	14390000	94313000	75137000	22724000	19405000	42831000	52503000	65495000	27351000	7.9737e+07	18759000	8273300	17539000	48119000	11959000	33090000	28969000
sp|P05121|PAI1_HUMAN	SERPINE1	sp|P05121|PAI1_HUMAN;sp|P05121-2|PAI1_HUMAN	sp|P05121|PAI1_HUMAN;sp|P05121-2|PAI1_HUMAN	Plasminogen activator inhibitor 1 OS=Homo sapiens OX=9606 GN=SERPINE1 PE=1 SV=1;Isoform 2 of Plasminogen activator inhibitor 1 OS=Homo sapiens OX=9606 GN=SERPINE1	2	14	43.8	45.059	402	0	177.96	3//0	1//0	1//0	3//0	3//0	3//0	1629700000	85775000	3286600	1896700	5067900	2119600	380950	7440000	2873100	2585800	13100000			9826200			22306000	440200		14451000	64129000	78395000	162390000	116430000	18989000	165910000	6.8807e+07	36125000	309400000	111801	112123	5.8558e+07
sp|P05141|ADT2_HUMAN	SLC25A5	sp|P05141|ADT2_HUMAN;sp|Q9H0C2|ADT4_HUMAN	sp|P05141|ADT2_HUMAN	ADP/ATP translocase 2 OS=Homo sapiens OX=9606 GN=SLC25A5 PE=1 SV=7	2	9	28.9	32.852	298	0	61.61	3//0	1//2	3//0	3//0	3//0	3//0	2381800000	125360000	6093200	6800300	3616700	1895900	2856800	5753500	16062000	16024000	4986300	416340	13488000	7806600	821210	6658900	15608000	1487600	4075800	10909000	111770000	146620000	119970000	9.8335e+07	127100000	160270000	206990000	230790000	149720000	15445000	115920000	33872000
sp|P05155-2|IC1_HUMAN	SERPING1	sp|P05155-2|IC1_HUMAN;sp|P05155|IC1_HUMAN;sp|P05155-3|IC1_HUMAN	sp|P05155-2|IC1_HUMAN;sp|P05155|IC1_HUMAN;sp|P05155-3|IC1_HUMAN	Isoform 2 of Plasma protease C1 inhibitor OS=Homo sapiens OX=9606 GN=SERPING1;Plasma protease C1 inhibitor OS=Homo sapiens OX=9606 GN=SERPING1 PE=1 SV=2;Isoform 3 of Plasma protease C1 inhibitor OS=Homo sapiens OX=9606 GN=SERPING1	3	4	10.7	49.757	448	0	3.3232	0//0	1//0	0//0	0//0	0//0	0//0	53767000	2688400																2688400
sp|P05161|ISG15_HUMAN	ISG15	sp|P05161|ISG15_HUMAN	sp|P05161|ISG15_HUMAN	Ubiquitin-like protein ISG15 OS=Homo sapiens OX=9606 GN=ISG15 PE=1 SV=5	1	5	35.8	17.887	165	0	21.342	3//0	3//0	3//0	2//1	3//0	3//0	234710000	26079000	1992100	387210		645000	177380	471340	2864000	1388800	306870	1100800	2237500	792510	2962000	1541600	3751600	1466600	754800	3239000	10847000	6734200	1.51626e+07	11567000	17009000	9.0422e+06	13650000	11114000	10405000	9.3158e+06	7894700	6.9593e+06
sp|P05198|IF2A_HUMAN	EIF2S1	sp|P05198|IF2A_HUMAN	sp|P05198|IF2A_HUMAN	Eukaryotic translation initiation factor 2 subunit 1 OS=Homo sapiens OX=9606 GN=EIF2S1 PE=1 SV=3	1	21	70.2	36.112	315	0	323.31	3//0	3//0	3//0	3//0	3//0	3//0	9091500000	413250000	14872000	7979100	5836400	3456100	4979300	9083200	21368000	17873000	6711300	10725000	32090000	86120000	28247000	10392000	96158000	11162000	8572200	37626000	288620000	258430000	304660000	241670000	286830000	301930000	307710000	297420000	310040000	314630000	306470000	370900000
sp|P05362|ICAM1_HUMAN	ICAM1	sp|P05362|ICAM1_HUMAN	sp|P05362|ICAM1_HUMAN	Intercellular adhesion molecule 1 OS=Homo sapiens OX=9606 GN=ICAM1 PE=1 SV=2	1	12	30.5	57.825	532	0	178.3	3//0	3//0	3//0	3//0	3//0	3//0	1868800000	84948000	5342900	2986800	1405500	2210400	1301500	2026800	5829100	4304600	1327900	5033200	8762100	13637000	5138600	1899900	12730000	2881400	1905800	6224000	97046000	9.8212e+07	7.6752e+07	100890000	9.2769e+07	7.2338e+07	7.1709e+07	77570000	6.6612e+07	108320000	74532000	7.2251e+07
sp|P05386|RLA1_HUMAN	RPLP1	sp|P05386|RLA1_HUMAN	sp|P05386|RLA1_HUMAN	60S acidic ribosomal protein P1 OS=Homo sapiens OX=9606 GN=RPLP1 PE=1 SV=1	1	5	95.6	11.514	114	0	289.52	3//0	3//0	3//0	3//0	3//0	3//0	21477000000	7159000000	111000000	116010000	94903000	67568000	5589200	223890000	352680000	328400000	153490000	95042000	281720000	2460100000	225760000	70234000	1910200000	95742000	78578000	488070000	349600000	532030000	605780000	523280000	82661000	939460000	6.7515e+08	799170000	7.6505e+08	393710000	487660000	1332200000
sp|P05387|RLA2_HUMAN	RPLP2	sp|P05387|RLA2_HUMAN;sp|P05386-2|RLA1_HUMAN	sp|P05387|RLA2_HUMAN	60S acidic ribosomal protein P2 OS=Homo sapiens OX=9606 GN=RPLP2 PE=1 SV=1	2	11	90.4	11.665	115	0	323.31	3//0	3//0	3//0	3//0	3//0	3//0	36926000000	7385100000	178220000	195470000	155450000	73190000	79935000	249690000	518240000	397310000	165410000	201980000	399370000	2388000000	243330000	122190000	1431100000	119120000	77791000	389340000	822320000	1260300000	1320100000	1069100000	936360000	1746300000	1877500000	1543600000	1319700000	1047700000	9.4318e+08	2721200000
sp|P05388|RLA0_HUMAN	RPLP0	sp|P05388|RLA0_HUMAN;sp|P05388-2|RLA0_HUMAN;sp|Q8NHW5|RLA0L_HUMAN	sp|P05388|RLA0_HUMAN;sp|P05388-2|RLA0_HUMAN;sp|Q8NHW5|RLA0L_HUMAN	60S acidic ribosomal protein P0 OS=Homo sapiens OX=9606 GN=RPLP0 PE=1 SV=1;Isoform 2 of 60S acidic ribosomal protein P0 OS=Homo sapiens OX=9606 GN=RPLP0;60S acidic ribosomal protein P0-like OS=Homo sapiens OX=9606 GN=RPLP0P6 PE=5 SV=1	3	16	64	34.273	317	0	323.31	3//0	3//0	3//0	3//0	3//0	3//0	30443000000	2341800000	58040000	50246000	40164000	17607000	25093000	51760000	101790000	97942000	45125000	47805000	131640000	594870000	83808000	54453000	653570000	42689000	35588000	209610000	744090000	866780000	930930000	7.4642e+08	1101600000	9.2227e+08	958870000	1040100000	1014200000	693200000	818440000	1686300000
sp|P05412|JUN_HUMAN	JUN	sp|P05412|JUN_HUMAN	sp|P05412|JUN_HUMAN	Transcription factor AP-1 OS=Homo sapiens OX=9606 GN=JUN PE=1 SV=2	1	5	29.3	35.675	331	0	117.29	0//0	0//0	0//0	1//0	3//0	0//0	593550000	59355000					192240							27050000			27656000			4457200	444173	626985	525589	1.03306e+06	7.505e+06	559178	373341	269563	362983	360864	168394	6.0563e+07
sp|P05455|LA_HUMAN	SSB	sp|P05455|LA_HUMAN	sp|P05455|LA_HUMAN	Lupus La protein OS=Homo sapiens OX=9606 GN=SSB PE=1 SV=2	1	18	51.7	46.836	408	0	37.905	3//0	3//0	3//0	3//0	3//0	3//0	1518100000	69007000	2727500	2145500	1153000	808100	1772400	2165200	4332000	4736200	1786200	1270200	7160600	10582000	7830900	932220	8971000	3545100	2096400	4992600	58282000	71174000	6.3699e+07	54758000	103230000	75677000	6.717e+07	79461000	74667000	50414000	67679000	42326000
sp|P05556|ITB1_HUMAN	ITGB1	sp|P05556|ITB1_HUMAN;sp|P05556-2|ITB1_HUMAN;sp|P05556-5|ITB1_HUMAN;sp|P05556-4|ITB1_HUMAN;sp|P05556-3|ITB1_HUMAN	sp|P05556|ITB1_HUMAN;sp|P05556-2|ITB1_HUMAN;sp|P05556-5|ITB1_HUMAN;sp|P05556-4|ITB1_HUMAN;sp|P05556-3|ITB1_HUMAN	Integrin beta-1 OS=Homo sapiens OX=9606 GN=ITGB1 PE=1 SV=2;Isoform 2 of Integrin beta-1 OS=Homo sapiens OX=9606 GN=ITGB1;Isoform 5 of Integrin beta-1 OS=Homo sapiens OX=9606 GN=ITGB1;Isoform 4 of Integrin beta-1 OS=Homo sapiens OX=9606 GN=ITGB1;Isoform 3 o	5	41	56.8	88.414	798	0	323.31	3//0	3//0	3//0	3//0	3//0	3//0	80599000000	2442400000	137760000	93419000	76519000	56333000	44591000	88266000	144390000	118240000	63448000	123170000	238960000	402370000	118010000	87410000	344100000	84080000	52200000	169140000	4.5007e+09	4131500000	4.9987e+09	5.1401e+09	5067400000	4.3074e+09	3080100000	2985600000	3477700000	4046100000	3159500000	2593200000
sp|P06132|DCUP_HUMAN	UROD	sp|P06132|DCUP_HUMAN	sp|P06132|DCUP_HUMAN	Uroporphyrinogen decarboxylase OS=Homo sapiens OX=9606 GN=UROD PE=1 SV=2	1	12	52.9	40.786	367	0	237.93	3//0	3//0	3//0	3//0	3//0	3//0	1520100000	95006000	5786600	1775700	691200	814330	1169300	1636400	6454600	5102400	593800	2545100	15047000	3130400	17673000	2421900	13350000	6216600	2757400	7840200	73983000	53089000	38839000	51357000	5.6966e+07	51763000	81278000	65005000	41080000	5.2704e+07	88278000	20509000
sp|P06213-2|INSR_HUMAN	INSR	sp|P06213-2|INSR_HUMAN;sp|P06213|INSR_HUMAN	sp|P06213-2|INSR_HUMAN;sp|P06213|INSR_HUMAN	Isoform Short of Insulin receptor OS=Homo sapiens OX=9606 GN=INSR;Insulin receptor OS=Homo sapiens OX=9606 GN=INSR PE=1 SV=4	2	6	6.6	155.14	1370	0	14.066	3//0	3//0	3//0	3//0	3//0	3//0	74646000	1081800	34171		36903	13173	36629	14627	30942	50192	12619	186010	160560	102250	80219	35513	48620	96431	26229	116730	3532800	5.63538e+06	3164600	3421300	5118100	4296400	4301700	3954100	2215500	7815900	4282300	2745200
sp|P06241|FYN_HUMAN	FYN	sp|P06241|FYN_HUMAN;sp|P06241-3|FYN_HUMAN;sp|P06241-2|FYN_HUMAN;sp|P09769|FGR_HUMAN	sp|P06241|FYN_HUMAN;sp|P06241-3|FYN_HUMAN;sp|P06241-2|FYN_HUMAN	Tyrosine-protein kinase Fyn OS=Homo sapiens OX=9606 GN=FYN PE=1 SV=3;Isoform 3 of Tyrosine-protein kinase Fyn OS=Homo sapiens OX=9606 GN=FYN;Isoform 2 of Tyrosine-protein kinase Fyn OS=Homo sapiens OX=9606 GN=FYN	4	3	15.8	60.761	537	0.0059694	1.4042	1//2	2//1	0//3	1//2	1//2	1//2	74230000	2651100	252780		30454	16931		16955		27110	23129			984370	246500		752310	151820		148720	509271	331438	341847	852012	522027	733893	207329	3576500	295494	3.81025e+06	356192	4717800
sp|P06396-2|GELS_HUMAN	GSN	sp|P06396-2|GELS_HUMAN;sp|P06396-4|GELS_HUMAN;sp|P06396-3|GELS_HUMAN;sp|P06396|GELS_HUMAN	sp|P06396-2|GELS_HUMAN;sp|P06396-4|GELS_HUMAN;sp|P06396-3|GELS_HUMAN;sp|P06396|GELS_HUMAN	Isoform 2 of Gelsolin OS=Homo sapiens OX=9606 GN=GSN;Isoform 4 of Gelsolin OS=Homo sapiens OX=9606 GN=GSN;Isoform 3 of Gelsolin OS=Homo sapiens OX=9606 GN=GSN;Gelsolin OS=Homo sapiens OX=9606 GN=GSN PE=1 SV=1	4	26	57.6	80.64	731	0	323.31	3//0	3//0	3//0	3//0	3//0	3//0	14582000000	486050000	22270000	14211000	8136100	6505900	7365300	11338000	31428000	23686000	8569500	17419000	54393000	64123000	46502000	20572000	71319000	19084000	15044000	44086000	639110000	542260000	524980000	575290000	664180000	545700000	6.4884e+08	575570000	482740000	678540000	658440000	466580000
sp|P06400|RB_HUMAN	RB1	sp|P06400|RB_HUMAN	sp|P06400|RB_HUMAN	Retinoblastoma-associated protein OS=Homo sapiens OX=9606 GN=RB1 PE=1 SV=2	1	5	7.9	106.16	928	0	62.839	2//0	0//0	3//0	2//1	3//0	3//0	246800000	5036700	182640	14938	9648.5		62271	28135	171550	55428	5734.5		136220	2214200		76586	1518200		49520	511550	4392000	3769300	4944900	5.14724e+06	22595000	4695200	3269000	5520200	3627400	857278	3392300	11981000
sp|P06454-2|PTMA_HUMAN	PTMA	sp|P06454-2|PTMA_HUMAN;sp|P06454|PTMA_HUMAN	sp|P06454-2|PTMA_HUMAN;sp|P06454|PTMA_HUMAN	Isoform 2 of Prothymosin alpha OS=Homo sapiens OX=9606 GN=PTMA;Prothymosin alpha OS=Homo sapiens OX=9606 GN=PTMA PE=1 SV=2	2	2	15.5	12.074	110	0	73.118	3//0	3//0	3//0	3//0	3//0	3//0	4276100000	1425400000	100920000	59257000	49031000	32929000	33359000	81129000	165610000	128340000	42087000	106780000	180520000	69230000	111470000	62631000	49633000	55956000	26799000	69684000	289950000	238290000	251760000	290800000	275590000	374130000	335890000	319550000	226910000	323730000	246600000	48468000
sp|P06493|CDK1_HUMAN	CDK1	sp|P06493|CDK1_HUMAN;sp|P06493-2|CDK1_HUMAN	sp|P06493|CDK1_HUMAN;sp|P06493-2|CDK1_HUMAN	Cyclin-dependent kinase 1 OS=Homo sapiens OX=9606 GN=CDK1 PE=1 SV=3;Isoform 2 of Cyclin-dependent kinase 1 OS=Homo sapiens OX=9606 GN=CDK1	2	17	75.4	34.095	297	0	323.31	3//0	3//0	3//0	3//0	3//0	3//0	7861300000	413750000	10667000	8348900	5166100	3460000	6387500	6833800	14412000	12040000	5955000	9245700	25668000	105160000	11615000	12218000	122390000	7220900	7495200	39468000	215190000	202970000	202460000	213280000	291720000	206200000	203230000	196260000	213330000	216210000	226050000	337720000
sp|P06576|ATPB_HUMAN	ATP5F1B	sp|P06576|ATPB_HUMAN	sp|P06576|ATPB_HUMAN	ATP synthase subunit beta, mitochondrial OS=Homo sapiens OX=9606 GN=ATP5F1B PE=1 SV=3	1	23	65.8	56.559	529	0	226.42	3//0	3//0	3//0	3//0	3//0	3//0	4370200000	150700000	5484600	4942500	2348500	1549500	3277700	5644200	23369000	18836000	7311400	1286600	15461000	8157800	5113700	5890700	22584000	2432600	4164600	12842000	163490000	217840000	145500000	130140000	270420000	232740000	336300000	330430000	323760000	53036000	206630000	88548000
sp|P06702|S10A9_HUMAN	S100A9	sp|P06702|S10A9_HUMAN	sp|P06702|S10A9_HUMAN	Protein S100-A9 OS=Homo sapiens OX=9606 GN=S100A9 PE=1 SV=1	1	6	73.7	13.242	114	0	323.31	2//1	2//1	3//0	2//1	3//0	2//1	4867000000	695290000	3805900	6078300	1945500	810010	2267000	604200	508440	2425600	2956100	1168700	18525000	15201000	175690000	26297000	209870000	149810000	42383000	34947000	42148000	70981000	4.8605e+07	31878000	47333000	7154500	8.9933e+06	11838000	69033000	6.4234e+06	33271000	36882000
sp|P06703|S10A6_HUMAN	S100A6	sp|P06703|S10A6_HUMAN	sp|P06703|S10A6_HUMAN	Protein S100-A6 OS=Homo sapiens OX=9606 GN=S100A6 PE=1 SV=1	1	7	71.1	10.18	90	0	200.36	3//0	3//0	3//0	3//0	3//0	3//0	15904000000	3180700000	36624000	8254600	30614000	61806000	595280	39344000	205450000	204140000	76270000	173220000	333240000	802260000	290290000	101040000	524460000	47974000	40004000	205150000	198710000	67257000	343280000	9.1541e+08	21140000	424160000	723700000	1124300000	548730000	9.0234e+08	740400000	775240000
sp|P06730|IF4E_HUMAN	EIF4E	sp|P06730|IF4E_HUMAN;sp|P06730-2|IF4E_HUMAN;sp|P06730-3|IF4E_HUMAN;sp|A6NMX2|I4E1B_HUMAN	sp|P06730|IF4E_HUMAN;sp|P06730-2|IF4E_HUMAN;sp|P06730-3|IF4E_HUMAN	Eukaryotic translation initiation factor 4E OS=Homo sapiens OX=9606 GN=EIF4E PE=1 SV=2;Isoform 2 of Eukaryotic translation initiation factor 4E OS=Homo sapiens OX=9606 GN=EIF4E;Isoform 3 of Eukaryotic translation initiation factor 4E OS=Homo sapiens OX=960	4	6	34.1	25.097	217	0	23.601	3//0	3//0	3//0	3//0	3//0	3//0	1796800000	163340000	4992100	3360400	2577600	560280	2848400	4301800	7449000	6573700	1992700	7417600	15553000	25866000	19740000	5558600	28483000	7213000	2851200	16003000	58843000	51843000	57733000	44711000	8.2455e+07	6.6458e+07	6.6862e+07	60083000	4.8734e+07	84399000	75966000	52029000
sp|P06733|ENOA_HUMAN	ENO1	sp|P06733|ENOA_HUMAN;sp|P06733-2|ENOA_HUMAN	sp|P06733|ENOA_HUMAN;sp|P06733-2|ENOA_HUMAN	Alpha-enolase OS=Homo sapiens OX=9606 GN=ENO1 PE=1 SV=2;Isoform MBP-1 of Alpha-enolase OS=Homo sapiens OX=9606 GN=ENO1	2	37	76.3	47.168	434	0	323.31	3//0	3//0	3//0	3//0	3//0	3//0	286730000000	13033000000	568860000	342950000	229690000	162480000	194970000	340210000	875500000	767070000	285510000	677730000	1697700000	780880000	1702100000	573560000	1430500000	625890000	383140000	1394400000	11967000000	9.2534e+09	8937300000	10533000000	11649000000	10345000000	13202000000	14315000000	11695000000	15365000000	15642000000	4.8088e+09
sp|P06737-2|PYGL_HUMAN	PYGL	sp|P06737-2|PYGL_HUMAN;sp|P06737|PYGL_HUMAN	sp|P06737-2|PYGL_HUMAN;sp|P06737|PYGL_HUMAN	Isoform 2 of Glycogen phosphorylase, liver form OS=Homo sapiens OX=9606 GN=PYGL;Glycogen phosphorylase, liver form OS=Homo sapiens OX=9606 GN=PYGL PE=1 SV=4	2	25	48.7	93.133	813	0	250.64	3//0	3//0	3//0	3//0	3//0	3//0	2003200000	39278000	2319600	1123700	499220	571880	528400	679930	2635800	2516100	462690	2482200	8411500	880720	6369100	2104200	1611300	1991100	1553700	2536500	114950000	76676000	7.1622e+07	81815000	75927000	73847000	89092000	103110000	62173000	115990000	149680000	26049000
sp|P06744|G6PI_HUMAN	GPI	sp|P06744|G6PI_HUMAN;sp|P06744-2|G6PI_HUMAN	sp|P06744|G6PI_HUMAN;sp|P06744-2|G6PI_HUMAN	Glucose-6-phosphate isomerase OS=Homo sapiens OX=9606 GN=GPI PE=1 SV=4;Isoform 2 of Glucose-6-phosphate isomerase OS=Homo sapiens OX=9606 GN=GPI	2	22	52.2	63.146	558	0	323.31	3//0	3//0	3//0	3//0	3//0	3//0	28142000000	1172600000	57708000	32472000	24003000	16861000	9747900	32265000	74046000	74162000	26087000	73957000	174140000	54271000	165520000	67483000	95196000	57392000	35760000	101500000	1311500000	1032000000	1018800000	1065300000	7.3781e+08	1101500000	1226900000	1322100000	992440000	1907600000	1743900000	364560000
sp|P06748-2|NPM_HUMAN	NPM1	sp|P06748-2|NPM_HUMAN;sp|P06748|NPM_HUMAN;sp|P06748-3|NPM_HUMAN	sp|P06748-2|NPM_HUMAN;sp|P06748|NPM_HUMAN;sp|P06748-3|NPM_HUMAN	Isoform 2 of Nucleophosmin OS=Homo sapiens OX=9606 GN=NPM1;Nucleophosmin OS=Homo sapiens OX=9606 GN=NPM1 PE=1 SV=2;Isoform 3 of Nucleophosmin OS=Homo sapiens OX=9606 GN=NPM1	3	11	68.3	29.464	265	0	323.31	3//0	3//0	3//0	3//0	3//0	3//0	15957000000	1450700000	50738000	41032000	24120000	12463000	11946000	37086000	64025000	69790000	26927000	24671000	108690000	399680000	94884000	19921000	296740000	45317000	27130000	95519000	408460000	445440000	596890000	329270000	203130000	627950000	420370000	554980000	594350000	399870000	438480000	7.9376e+08
sp|P06753-5|TPM3_HUMAN	TPM3	sp|P06753-5|TPM3_HUMAN;sp|P06753-2|TPM3_HUMAN;sp|P06753-7|TPM3_HUMAN	sp|P06753-5|TPM3_HUMAN;sp|P06753-2|TPM3_HUMAN	Isoform 5 of Tropomyosin alpha-3 chain OS=Homo sapiens OX=9606 GN=TPM3;Isoform 2 of Tropomyosin alpha-3 chain OS=Homo sapiens OX=9606 GN=TPM3	3	24	62.1	28.87	248	0	323.31	3//0	3//0	3//0	3//0	3//0	3//0	13772000000	860740000	44965000	31934000	20088000	12778000	19532000	30300000	81939000	50964000	22598000	50343000	85678000	56392000	110790000	46409000	62451000	45511000	33099000	54964000	6.8422e+08	650010000	647480000	587380000	5.2908e+08	7.5747e+08	901480000	714100000	6.6054e+08	8.1139e+08	643980000	274520000
sp|P06753|TPM3_HUMAN	TPM3	sp|P06753|TPM3_HUMAN	sp|P06753|TPM3_HUMAN	Tropomyosin alpha-3 chain OS=Homo sapiens OX=9606 GN=TPM3 PE=1 SV=2	1	3	46.7	32.95	285	0.0013287	1.7873	1//2	1//2	2//1	1//2	0//3	1//2	60222000	3763900							284930	2085300			415060		523710	116650		213310	124900		518208	670310	1.63357e+06	310785	299735	548281	6021800	270641	570239	6.46931e+06	2007800	792961
sp|P06756-3|ITAV_HUMAN	ITGAV	sp|P06756-3|ITAV_HUMAN;sp|P06756|ITAV_HUMAN;sp|P06756-2|ITAV_HUMAN	sp|P06756-3|ITAV_HUMAN;sp|P06756|ITAV_HUMAN;sp|P06756-2|ITAV_HUMAN	Isoform 3 of Integrin alpha-V OS=Homo sapiens OX=9606 GN=ITGAV;Integrin alpha-V OS=Homo sapiens OX=9606 GN=ITGAV PE=1 SV=2;Isoform 2 of Integrin alpha-V OS=Homo sapiens OX=9606 GN=ITGAV	3	25	34.7	111.13	1002	0	119.47	3//0	3//0	3//0	3//0	3//0	3//0	5380800000	92772000	4921900	3219700	5055300	2060800	1378900	6287300	4719100	4664600	3352800	6074200	8436600	12705000	3911200	3219800	11487000	3088500	2472100	5717900	289330000	261920000	433100000	333700000	177850000	433620000	214470000	229300000	321920000	331030000	246170000	191780000
sp|P06865|HEXA_HUMAN	HEXA	sp|P06865|HEXA_HUMAN	sp|P06865|HEXA_HUMAN	Beta-hexosaminidase subunit alpha OS=Homo sapiens OX=9606 GN=HEXA PE=1 SV=2	1	3	6.2	60.702	529	0.0054745	1.4637	0//0	1//1	1//1	0//0	1//0	0//0	24492000	979660											273550		201310			31148	47534	426130	252887	1.20809e+06	780058	1.10952e+06	1.19645e+06	252604	957195	186561	791320	3.08142e+06	306898	114098
sp|P07093-2|GDN_HUMAN	SERPINE2	sp|P07093-2|GDN_HUMAN;sp|P07093|GDN_HUMAN;sp|P07093-3|GDN_HUMAN	sp|P07093-2|GDN_HUMAN;sp|P07093|GDN_HUMAN;sp|P07093-3|GDN_HUMAN	Isoform 2 of Glia-derived nexin OS=Homo sapiens OX=9606 GN=SERPINE2;Glia-derived nexin OS=Homo sapiens OX=9606 GN=SERPINE2 PE=1 SV=1;Isoform 3 of Glia-derived nexin OS=Homo sapiens OX=9606 GN=SERPINE2	3	4	12.1	44	397	0.0096988	1.1275	1//1	0//0	0//0	0//0	2//1	3//0	62753000	2988200			365080	42827		548400	273090		496790			182000			212930			867110	678507	671767	10587000	265463	195412	13704000	187987	470968	16789000	433280	358250	3510600
sp|P07099|HYEP_HUMAN	EPHX1	sp|P07099|HYEP_HUMAN	sp|P07099|HYEP_HUMAN	Epoxide hydrolase 1 OS=Homo sapiens OX=9606 GN=EPHX1 PE=1 SV=1	1	5	18	52.948	455	0	3.6026	2//1	0//0	1//1	2//0	1//2	3//0	49345000	2243000	207730	117570	53145	23248		206970	322960	144810	53039		223360	278600			500490		62692	48339	3209100	3768600	2291100	1961000	1.38824e+07	2229400	3107400	3254900	3926700	208115	402692	1605100
sp|P07108|ACBP_HUMAN	DBI	sp|P07108|ACBP_HUMAN;sp|P07108-3|ACBP_HUMAN;sp|P07108-2|ACBP_HUMAN;sp|P07108-4|ACBP_HUMAN;sp|P07108-5|ACBP_HUMAN;sp|P07108-6|ACBP_HUMAN	sp|P07108|ACBP_HUMAN;sp|P07108-3|ACBP_HUMAN;sp|P07108-2|ACBP_HUMAN;sp|P07108-4|ACBP_HUMAN;sp|P07108-5|ACBP_HUMAN	Acyl-CoA-binding protein OS=Homo sapiens OX=9606 GN=DBI PE=1 SV=2;Isoform 3 of Acyl-CoA-binding protein OS=Homo sapiens OX=9606 GN=DBI;Isoform 2 of Acyl-CoA-binding protein OS=Homo sapiens OX=9606 GN=DBI;Isoform 4 of Acyl-CoA-binding protein OS=Homo sapien	6	5	64.4	10.044	87	0	183.83	3//0	3//0	3//0	3//0	3//0	3//0	3565500000	891370000	16623000	60508000	22728000	8171800	25546000	38660000	35414000	21721000	17681000	35603000	89800000	31754000	174940000	58236000	77981000	62768000	54789000	58448000	6.5271e+07	261860000	135450000	90472000	208900000	159330000	95584000	6.3838e+07	118670000	141470000	148980000	36201000
sp|P07195|LDHB_HUMAN	LDHB	sp|P07195|LDHB_HUMAN;sp|Q6ZMR3|LDH6A_HUMAN	sp|P07195|LDHB_HUMAN	L-lactate dehydrogenase B chain OS=Homo sapiens OX=9606 GN=LDHB PE=1 SV=2	2	23	74.6	36.638	334	0	323.31	3//0	3//0	3//0	3//0	3//0	3//0	49246000000	2896900000	163330000	90256000	64551000	43690000	61478000	82589000	221710000	205650000	68399000	136760000	399310000	154830000	361700000	126280000	248050000	135600000	87826000	244840000	2607200000	2020400000	2218800000	2102900000	2539000000	2155800000	2520300000	2803500000	2059500000	2516900000	2933700000	607240000
sp|P07237|PDIA1_HUMAN	P4HB	sp|P07237|PDIA1_HUMAN	sp|P07237|PDIA1_HUMAN	Protein disulfide-isomerase OS=Homo sapiens OX=9606 GN=P4HB PE=1 SV=3	1	24	63.6	57.116	508	0	323.31	3//0	3//0	3//0	3//0	3//0	3//0	21661000000	618880000	33131000	23334000	15633000	8521500	11432000	28113000	58127000	48094000	18202000	16899000	64651000	43524000	45533000	26495000	90908000	22027000	18976000	45277000	1076400000	1156900000	1015100000	7.9984e+08	9.7014e+08	1319200000	1270300000	1282200000	1067200000	7.7808e+08	1034800000	371870000
sp|P07305|H10_HUMAN	H1-0	sp|P07305|H10_HUMAN;sp|P07305-2|H10_HUMAN	sp|P07305|H10_HUMAN;sp|P07305-2|H10_HUMAN	Histone H1.0 OS=Homo sapiens OX=9606 GN=H1-0 PE=1 SV=3;Isoform 2 of Histone H1.0 OS=Homo sapiens OX=9606 GN=H1-0	2	3	18	20.863	194	0	5.2028	2//0	2//1	1//0	3//0	3//0	3//0	504790000	84131000	1436300	1055800	284380		1151200	1888700	2860000	2629800	2004200	565810		27798000	2376400		25845000	1381800	306590	12547000	9069600	8.4323e+06	7.7699e+06	8.40039e+06	18076000	14050000	13993000	11380000	18156000	5985200	274641	19392000
sp|P07311|ACYP1_HUMAN	ACYP1	sp|P07311|ACYP1_HUMAN	sp|P07311|ACYP1_HUMAN	Acylphosphatase-1 OS=Homo sapiens OX=9606 GN=ACYP1 PE=1 SV=2	1	2	22.2	11.261	99	0.0059678	1.3943	0//0	1//2	1//1	0//0	0//0	0//0	35663000	4457900										825080	1181500		1641300			673940	136040		624885	283788	1.04432e+06	740197	514158	700409	224552	268797	481376	7022100	5405000	145047
sp|P07339|CATD_HUMAN	CTSD	sp|P07339|CATD_HUMAN	sp|P07339|CATD_HUMAN	Cathepsin D OS=Homo sapiens OX=9606 GN=CTSD PE=1 SV=1	1	12	40.3	44.552	412	0	77.547	2//1	3//0	3//0	3//0	3//0	3//0	1974400000	103920000	930960	1245000	476420	127240	611660	193970	1177800	1285500	244500	559240	4293400	13716000	20933000	1070000	31722000	10979000	3613400	10737000	26182000	43897000	30737000	7.1444e+06	44634000	14095000	25621000	31810000	13767000	30463000	35214000	56198000
sp|P07355|ANXA2_HUMAN	ANXA2	sp|P07355|ANXA2_HUMAN;sp|P07355-2|ANXA2_HUMAN;sp|A6NMY6|AXA2L_HUMAN	sp|P07355|ANXA2_HUMAN;sp|P07355-2|ANXA2_HUMAN;sp|A6NMY6|AXA2L_HUMAN	Annexin A2 OS=Homo sapiens OX=9606 GN=ANXA2 PE=1 SV=2;Isoform 2 of Annexin A2 OS=Homo sapiens OX=9606 GN=ANXA2;Putative annexin A2-like protein OS=Homo sapiens OX=9606 GN=ANXA2P2 PE=5 SV=2	3	53	88.8	38.604	339	0	323.31	3//0	3//0	3//0	3//0	3//0	3//0	1628400000000	74018000000	5081500000	3064900000	2365700000	1985200000	1982800000	2493800000	4708700000	4597500000	1891400000	3433500000	7539800000	9282700000	5278700000	2649500000	8848600000	2597700000	1861600000	4354300000	103500000000	8.9807e+10	9.9854e+10	118080000000	115080000000	81727000000	7.8459e+10	8.1671e+10	8.0274e+10	8.1476e+10	73271000000	45299000000
sp|P07384|CAN1_HUMAN	CAPN1	sp|P07384|CAN1_HUMAN	sp|P07384|CAN1_HUMAN	Calpain-1 catalytic subunit OS=Homo sapiens OX=9606 GN=CAPN1 PE=1 SV=1	1	38	63.2	81.889	714	0	323.31	3//0	3//0	3//0	3//0	3//0	3//0	11775000000	327070000	12342000	8143300	3801700	4170700	2388700	5940300	17514000	16227000	4724500	13897000	42555000	36848000	41206000	13862000	49289000	15287000	12409000	26467000	444800000	403460000	350140000	423110000	480440000	386880000	446740000	489940000	395530000	535770000	542200000	256380000
sp|P07437|TBB5_HUMAN	TUBB	sp|P07437|TBB5_HUMAN	sp|P07437|TBB5_HUMAN	Tubulin beta chain OS=Homo sapiens OX=9606 GN=TUBB PE=1 SV=2	1	11	74.5	49.67	444	0	323.31	3//0	3//0	3//0	3//0	3//0	3//0	208190000000	10957000000	209390000	164690000	98764000	73579000	112980000	152450000	373290000	352820000	148520000	197030000	611050000	3426100000	239680000	253150000	3195600000	178230000	187630000	982380000	3828700000	4268800000	3329100000	4000800000	4114900000	4179600000	5.0742e+09	5.3739e+09	4925900000	3502400000	5368900000	14585000000
sp|P07477|TRY1_HUMAN	PRSS1	sp|P07477|TRY1_HUMAN;sp|Q8NHM4|TRY6_HUMAN;sp|P07478|TRY2_HUMAN	sp|P07477|TRY1_HUMAN;sp|Q8NHM4|TRY6_HUMAN;sp|P07478|TRY2_HUMAN	Trypsin-1 OS=Homo sapiens OX=9606 GN=PRSS1 PE=1 SV=1;Putative trypsin-6 OS=Homo sapiens OX=9606 GN=PRSS3P2 PE=5 SV=2;Trypsin-2 OS=Homo sapiens OX=9606 GN=PRSS2 PE=1 SV=1	3	2	12.1	26.558	247	0	2.4912	2//1	1//0	2//0	3//0	1//1	3//0	5274500000	586060000	207570000	83917000	114950000	14394000	41101000	16011000	23021000	17937000	29235000		4219300	9532700	5224200	10799000	8144100				765970000	1020200000	1912100000	7.9965e+08	406050000	339320000	364050000	406550000	550600000	327793	146740000	82673000
sp|P07602|SAP_HUMAN	PSAP	sp|P07602|SAP_HUMAN;sp|P07602-2|SAP_HUMAN;sp|P07602-3|SAP_HUMAN	sp|P07602|SAP_HUMAN;sp|P07602-2|SAP_HUMAN;sp|P07602-3|SAP_HUMAN	Prosaposin OS=Homo sapiens OX=9606 GN=PSAP PE=1 SV=2;Isoform Sap-mu-6 of Prosaposin OS=Homo sapiens OX=9606 GN=PSAP;Isoform Sap-mu-9 of Prosaposin OS=Homo sapiens OX=9606 GN=PSAP	3	9	22.1	58.112	524	0	40.461	3//0	2//1	2//1	3//0	3//0	3//0	848890000	29272000	1657600	1985600	1012900	488680	799820	2117400	3869400	3895000	1702900	762980	1791600	1910300	1333800	153890	3385600	640600	365330	1398700	41546000	8.2055e+07	44018000	41633000	46524000	7.9662e+07	68327000	7.2031e+07	59052000	40984000	39167000	16376000
sp|P07686|HEXB_HUMAN	HEXB	sp|P07686|HEXB_HUMAN	sp|P07686|HEXB_HUMAN	Beta-hexosaminidase subunit beta OS=Homo sapiens OX=9606 GN=HEXB PE=1 SV=3	1	3	7.9	63.111	556	0	3.6123	2//0	0//0	0//0	2//0	2//1	0//0	182350000	6753600					80029		2985100	670030				1962200			885900			170300	771712	358890	501532	244757	869384	366255	265938	957795	599612	156653	201696	7395200
sp|P07737|PROF1_HUMAN	PFN1	sp|P07737|PROF1_HUMAN	sp|P07737|PROF1_HUMAN	Profilin-1 OS=Homo sapiens OX=9606 GN=PFN1 PE=1 SV=2	1	17	95.7	15.054	140	0	304.76	3//0	3//0	3//0	3//0	3//0	3//0	100050000000	11117000000	521150000	316330000	214670000	172080000	122840000	347920000	839660000	692550000	235080000	702150000	1317400000	1020500000	1428800000	584350000	859580000	558290000	316220000	866910000	4535200000	3581000000	3448000000	4.4501e+09	2908500000	4633100000	5364900000	5260500000	3719800000	5722200000	5321300000	2078800000
sp|P07741|APT_HUMAN	APRT	sp|P07741|APT_HUMAN;sp|P07741-2|APT_HUMAN	sp|P07741|APT_HUMAN;sp|P07741-2|APT_HUMAN	Adenine phosphoribosyltransferase OS=Homo sapiens OX=9606 GN=APRT PE=1 SV=2;Isoform 2 of Adenine phosphoribosyltransferase OS=Homo sapiens OX=9606 GN=APRT	2	9	76.1	19.608	180	0	205.01	3//0	2//1	3//0	3//0	3//0	3//0	1313200000	109430000	2985900	1614400	234900	674980	1506700	1776300	3352900	3230500	888050	1891100	7916900	33315000	4267700	1472200	30354000	3754500	2323700	7873200	44014000	20729000	22981000	34737000	26587000	4.694e+07	32369000	38212000	34797000	14639000	43570000	7.0215e+07
sp|P07814|SYEP_HUMAN	EPRS1	sp|P07814|SYEP_HUMAN	sp|P07814|SYEP_HUMAN	Bifunctional glutamate/proline--tRNA ligase OS=Homo sapiens OX=9606 GN=EPRS1 PE=1 SV=5	1	68	60	170.59	1512	0	323.31	3//0	3//0	3//0	3//0	3//0	3//0	24310000000	324140000	4237600	4185900	2506100	1579200	2863500	3605400	7894400	9696000	3230800	2591000	15385000	104890000	4714500	4891900	112110000	3625400	4550700	31588000	417440000	478310000	488270000	4.46e+08	648810000	511970000	499500000	525140000	5.3694e+08	361770000	530850000	1272300000
sp|P07858|CATB_HUMAN	CTSB	sp|P07858|CATB_HUMAN	sp|P07858|CATB_HUMAN	Cathepsin B OS=Homo sapiens OX=9606 GN=CTSB PE=1 SV=3	1	3	12.4	37.821	339	0	50.002	0//0	2//1	1//0	0//0	3//0	0//0	30520000	1907500										73681			684620		681190	435830	32175		298482	603447	1.10596e+06	1.45067e+06	896811	333654	512465	298012	795112	3176200	223431	284736
sp|P07900|HS90A_HUMAN	HSP90AA1	sp|P07900|HS90A_HUMAN;sp|P07900-2|HS90A_HUMAN;sp|Q14568|HS902_HUMAN;sp|Q58FG0|HS905_HUMAN;sp|Q58FG1|HS904_HUMAN	sp|P07900|HS90A_HUMAN;sp|P07900-2|HS90A_HUMAN	Heat shock protein HSP 90-alpha OS=Homo sapiens OX=9606 GN=HSP90AA1 PE=1 SV=5;Isoform 2 of Heat shock protein HSP 90-alpha OS=Homo sapiens OX=9606 GN=HSP90AA1	5	63	67.2	84.659	732	0	323.31	3//0	3//0	3//0	3//0	3//0	3//0	190410000000	5600300000	217560000	153090000	91222000	60095000	99799000	109410000	307830000	276410000	101700000	221990000	565390000	852500000	492550000	232020000	963930000	197960000	153500000	503300000	6.9838e+09	6.7602e+09	5.838e+09	6.0486e+09	7658500000	5632400000	7306600000	7.8672e+09	5.9803e+09	8005200000	8791500000	6.0079e+09
sp|P07910-2|HNRPC_HUMAN	HNRNPC	sp|P07910-2|HNRPC_HUMAN;sp|P07910-4|HNRPC_HUMAN	sp|P07910-2|HNRPC_HUMAN;sp|P07910-4|HNRPC_HUMAN	Isoform C1 of Heterogeneous nuclear ribonucleoproteins C1/C2 OS=Homo sapiens OX=9606 GN=HNRNPC;Isoform 4 of Heterogeneous nuclear ribonucleoproteins C1/C2 OS=Homo sapiens OX=9606 GN=HNRNPC	2	18	58.7	32.337	293	0	256.5	3//0	3//0	3//0	3//0	3//0	3//0	19708000000	1094900000	34241000	32600000	21656000	9648700	12896000	28074000	53224000	43805000	24048000	21545000	63211000	305570000	32523000	27014000	254310000	19449000	18332000	92732000	5.5666e+08	7.1111e+08	698680000	476720000	599850000	687920000	627550000	6.0091e+08	725500000	512060000	493780000	1049300000
sp|P07942|LAMB1_HUMAN	LAMB1	sp|P07942|LAMB1_HUMAN	sp|P07942|LAMB1_HUMAN	Laminin subunit beta-1 OS=Homo sapiens OX=9606 GN=LAMB1 PE=1 SV=2	1	26	30.7	198.04	1786	0	323.31	3//0	3//0	3//0	3//0	3//0	3//0	2439000000	35348000	2834600	1514800	527290	788340	598340	871580	3781700	1169100	762150	476610	890750	3804300	1209000	427330	8069800	1351600	441280	5829500	146070000	121550000	8.7849e+07	142420000	136020000	9.9129e+07	139880000	7.4998e+07	102020000	6.4391e+07	4.8543e+07	63766000
sp|P07947|YES_HUMAN	YES1	sp|P07947|YES_HUMAN	sp|P07947|YES_HUMAN	Tyrosine-protein kinase Yes OS=Homo sapiens OX=9606 GN=YES1 PE=1 SV=3	1	21	57.1	60.801	543	0	323.31	3//0	3//0	3//0	3//0	3//0	3//0	7013000000	304910000	18746000	12352000	6680100	6979900	3628400	7345100	16821000	19151000	7160700	12252000	31521000	47550000	14531000	11655000	42202000	9825900	8084600	28426000	380850000	356470000	358280000	400010000	224420000	302530000	272290000	329550000	320960000	353090000	307660000	213670000
sp|P07948|LYN_HUMAN	LYN	sp|P07948|LYN_HUMAN	sp|P07948|LYN_HUMAN	Tyrosine-protein kinase Lyn OS=Homo sapiens OX=9606 GN=LYN PE=1 SV=3	1	16	47.3	58.573	512	0	40.587	3//0	3//0	3//0	3//0	3//0	3//0	885340000	31619000	3788100	1295300	1103400	1436600	563030	1407700	2674800	2162900	650080	1016500	5961200	981740	1968900	1116100	1286200	1110300	1487500	1609200	80414000	62434000	71225000	80914000	42724000	7.094e+07	47697000	48096000	47152000	44481000	5.1569e+07	1.71167e+07
sp|P07951-2|TPM2_HUMAN	TPM2	sp|P07951-2|TPM2_HUMAN;sp|P07951-3|TPM2_HUMAN	sp|P07951-2|TPM2_HUMAN;sp|P07951-3|TPM2_HUMAN	Isoform 2 of Tropomyosin beta chain OS=Homo sapiens OX=9606 GN=TPM2;Isoform 3 of Tropomyosin beta chain OS=Homo sapiens OX=9606 GN=TPM2	2	7	51.1	32.989	284	0	51.142	3//0	3//0	3//0	3//0	3//0	3//0	784210000	49013000	866570	3686900	705260	719310	1676700	2274900	8199300	6387800	1183300	1561700	8998900	884950	1903500	4738300		919260	2763700	1542700	23887000	76705000	26618000	23864000	5.9691e+07	6.9058e+07	76730000	7.3183e+07	31309000	42732000	45813000	7.7377e+06
sp|P07954-2|FUMH_HUMAN	FH	sp|P07954-2|FUMH_HUMAN;sp|P07954|FUMH_HUMAN	sp|P07954-2|FUMH_HUMAN;sp|P07954|FUMH_HUMAN	Isoform Cytoplasmic of Fumarate hydratase, mitochondrial OS=Homo sapiens OX=9606 GN=FH;Fumarate hydratase, mitochondrial OS=Homo sapiens OX=9606 GN=FH PE=1 SV=3	2	9	37.7	50.212	467	0	197.52	3//0	3//0	3//0	3//0	3//0	3//0	1194100000	49756000	2338400	977550	646530	952990	754360	1045600	5368600	3757900	1024600	1498300	6785400	1450900	8629500	1442800	3919500	3066000	1548600	4548400	6.6037e+07	54193000	60574000	52543000	110720000	71071000	70623000	6.9574e+07	5.8348e+07	48408000	58635000	11903000
sp|P07996|TSP1_HUMAN	THBS1	sp|P07996|TSP1_HUMAN;sp|P07996-2|TSP1_HUMAN	sp|P07996|TSP1_HUMAN;sp|P07996-2|TSP1_HUMAN	Thrombospondin-1 OS=Homo sapiens OX=9606 GN=THBS1 PE=1 SV=2;Isoform 2 of Thrombospondin-1 OS=Homo sapiens OX=9606 GN=THBS1	2	32	45.2	129.38	1170	0	279.99	3//0	3//0	3//0	3//0	3//0	3//0	3351000000	54934000	1742300	1486200	4665300	1285800	846410	6267500	3493800	1543100	6453700	898140	687750	7373000	714860	436790	10174000	554310	402030	5909600	111870000	143080000	401580000	215220000	191420000	474330000	153240000	95093000	6.1016e+08	86603000	39277000	103770000
sp|P08047-3|SP1_HUMAN	SP1	sp|P08047-3|SP1_HUMAN;sp|P08047|SP1_HUMAN;sp|P08047-2|SP1_HUMAN	sp|P08047-3|SP1_HUMAN;sp|P08047|SP1_HUMAN;sp|P08047-2|SP1_HUMAN	Isoform 3 of Transcription factor Sp1 OS=Homo sapiens OX=9606 GN=SP1;Transcription factor Sp1 OS=Homo sapiens OX=9606 GN=SP1 PE=1 SV=3;Isoform 2 of Transcription factor Sp1 OS=Homo sapiens OX=9606 GN=SP1	3	2	5.8	75.823	737	0	62.682	0//0	0//0	3//0	1//0	3//0	3//0	134030000	13403000			60933		148040						587990	6179500		125120	4994700		98034	1208300	295252	402976	2147800	300564	4567600	446862	412424	131184	949174	352351	5433200	9.804e+06
sp|P08123|CO1A2_HUMAN	COL1A2	sp|P08123|CO1A2_HUMAN	sp|P08123|CO1A2_HUMAN	Collagen alpha-2(I) chain OS=Homo sapiens OX=9606 GN=COL1A2 PE=1 SV=7	1	3	2.9	129.31	1366	0	4.2789	3//0	0//0	0//0	1//2	2//0	3//0	59521000	875310	115000	33662	229080	11630	41603	210660	42262	35676	155740										7356200	3782000	19198000	4024800	13920000	12282000	3053700	5048900	10687000	421582	408385	186804
sp|P08133|ANXA6_HUMAN	ANXA6	sp|P08133|ANXA6_HUMAN;sp|P08133-2|ANXA6_HUMAN	sp|P08133|ANXA6_HUMAN;sp|P08133-2|ANXA6_HUMAN	Annexin A6 OS=Homo sapiens OX=9606 GN=ANXA6 PE=1 SV=3;Isoform 2 of Annexin A6 OS=Homo sapiens OX=9606 GN=ANXA6	2	63	79.3	75.872	673	0	323.31	3//0	3//0	3//0	3//0	3//0	3//0	372150000000	8654600000	682460000	428760000	329180000	249640000	153830000	371360000	486960000	516000000	212650000	458830000	772490000	1138200000	560450000	325100000	1064600000	284610000	172420000	447050000	27615000000	22661000000	24385000000	29511000000	14160000000	21241000000	14296000000	17605000000	15399000000	21122000000	15125000000	11240000000
sp|P08134|RHOC_HUMAN	RHOC	sp|P08134|RHOC_HUMAN	sp|P08134|RHOC_HUMAN	Rho-related GTP-binding protein RhoC OS=Homo sapiens OX=9606 GN=RHOC PE=1 SV=1	1	3	68.4	22.006	193	0	128.24	3//0	3//0	3//0	3//0	3//0	3//0	3271600000	408950000	5816300	9076900	3286200	7882900	5284800	10510000	21542000	20522000	5064100	17680000	34764000	65493000	22505000	19995000	111080000	12760000	12383000	23311000	100430000	145620000	30135000	166720000	132000000	134350000	103910000	131250000	106920000	138960000	108790000	9.3277e+07
sp|P08138-2|TNR16_HUMAN	NGFR	sp|P08138-2|TNR16_HUMAN;sp|P08138|TNR16_HUMAN	sp|P08138-2|TNR16_HUMAN;sp|P08138|TNR16_HUMAN	Isoform 2 of Tumor necrosis factor receptor superfamily member 16 OS=Homo sapiens OX=9606 GN=NGFR;Tumor necrosis factor receptor superfamily member 16 OS=Homo sapiens OX=9606 GN=NGFR PE=1 SV=1	2	4	22.2	35.766	333	0	7.3538	3//0	0//0	2//1	2//0	2//0	1//1	39131000	3260900	1297500	279060	133310	330470		51622	213460	147310						173140	610850		24250		5.8725e+06	5.6351e+06	5067000	7.3235e+06	5.74912e+06	2551400	2433400	3271000	2.24012e+06	489745	6.67387e+06	477298
sp|P08174-4|DAF_HUMAN	CD55	sp|P08174-4|DAF_HUMAN;sp|P08174|DAF_HUMAN;sp|P08174-3|DAF_HUMAN;sp|P08174-5|DAF_HUMAN;sp|P08174-2|DAF_HUMAN;sp|P08174-6|DAF_HUMAN;sp|P08174-7|DAF_HUMAN	sp|P08174-4|DAF_HUMAN;sp|P08174|DAF_HUMAN;sp|P08174-3|DAF_HUMAN;sp|P08174-5|DAF_HUMAN;sp|P08174-2|DAF_HUMAN;sp|P08174-6|DAF_HUMAN;sp|P08174-7|DAF_HUMAN	Isoform 4 of Complement decay-accelerating factor OS=Homo sapiens OX=9606 GN=CD55;Complement decay-accelerating factor OS=Homo sapiens OX=9606 GN=CD55 PE=1 SV=4;Isoform 3 of Complement decay-accelerating factor OS=Homo sapiens OX=9606 GN=CD55;Isoform 5 of	7	3	15.1	39.759	364	0	3.8136	3//0	3//0	2//0	1//1	3//0	3//0	131480000	5976300	490050	387960	226550	75528		216660	509960	27990	104000	317740	912540	1122300	220670		585140	422570	144420	212220	7314300	9.1093e+06	6073600	8.2036e+06	1.2491e+07	7.2763e+06	6.1194e+06	2754100	6269600	5.74278e+06	7.3358e+06	5.6578e+06
sp|P08195-2|4F2_HUMAN	SLC3A2	sp|P08195-2|4F2_HUMAN;sp|P08195-3|4F2_HUMAN;sp|P08195|4F2_HUMAN;sp|P08195-4|4F2_HUMAN	sp|P08195-2|4F2_HUMAN;sp|P08195-3|4F2_HUMAN;sp|P08195|4F2_HUMAN;sp|P08195-4|4F2_HUMAN	Isoform 2 of 4F2 cell-surface antigen heavy chain OS=Homo sapiens OX=9606 GN=SLC3A2;Isoform 3 of 4F2 cell-surface antigen heavy chain OS=Homo sapiens OX=9606 GN=SLC3A2;4F2 cell-surface antigen heavy chain OS=Homo sapiens OX=9606 GN=SLC3A2 PE=1 SV=3;Isoform	4	23	52.2	57.944	529	0	250.29	3//0	3//0	3//0	3//0	3//0	3//0	6193000000	221180000	12875000	9223200	9457500	4993300	2784600	8996500	11758000	12064000	5903400	3617200	14036000	45737000	5782400	4189200	42036000	3634100	3626600	20465000	342090000	341150000	405860000	374650000	201360000	352710000	220690000	287970000	270920000	234360000	199600000	225780000
sp|P08237|PFKAM_HUMAN	PFKM	sp|P08237|PFKAM_HUMAN;sp|P08237-3|PFKAM_HUMAN;sp|P08237-2|PFKAM_HUMAN	sp|P08237|PFKAM_HUMAN;sp|P08237-3|PFKAM_HUMAN;sp|P08237-2|PFKAM_HUMAN	ATP-dependent 6-phosphofructokinase, muscle type OS=Homo sapiens OX=9606 GN=PFKM PE=1 SV=2;Isoform 3 of ATP-dependent 6-phosphofructokinase, muscle type OS=Homo sapiens OX=9606 GN=PFKM;Isoform 2 of ATP-dependent 6-phosphofructokinase, muscle type OS=Homo s	3	19	36.8	85.182	780	0	323.31	3//0	3//0	3//0	3//0	3//0	3//0	3017300000	88745000	1556900	1802900	467340	637810	534590	626820	2916000	3256300	691040	819310	5513800	23454000	1488700	2160600	31113000	1610100	1492200	8604200	6.1674e+07	8.951e+07	57171000	62285000	44061000	5.171e+07	76892000	7.7394e+07	71099000	6.0359e+07	7.6885e+07	134720000
sp|P08238|HS90B_HUMAN	HSP90AB1	sp|P08238|HS90B_HUMAN;sp|Q58FF7|H90B3_HUMAN	sp|P08238|HS90B_HUMAN	Heat shock protein HSP 90-beta OS=Homo sapiens OX=9606 GN=HSP90AB1 PE=1 SV=4	2	45	76.8	83.263	724	0	323.31	3//0	3//0	3//0	3//0	3//0	3//0	158090000000	4517000000	133700000	94258000	66074000	39765000	65619000	84554000	205650000	181470000	80492000	131370000	362740000	965950000	268520000	160290000	1033200000	119630000	109730000	414010000	4715100000	4268500000	4070100000	3858100000	4.5054e+09	4125700000	4870000000	5172200000	4.7649e+09	4.7482e+09	5.5468e+09	7171800000
sp|P08240-2|SRPRA_HUMAN	SRPRA	sp|P08240-2|SRPRA_HUMAN;sp|P08240|SRPRA_HUMAN	sp|P08240-2|SRPRA_HUMAN;sp|P08240|SRPRA_HUMAN	Isoform 2 of Signal recognition particle receptor subunit alpha OS=Homo sapiens OX=9606 GN=SRPRA;Signal recognition particle receptor subunit alpha OS=Homo sapiens OX=9606 GN=SRPRA PE=1 SV=2	2	4	13.3	66.558	610	0	13.413	1//0	0//0	2//0	1//1	2//1	0//0	53836000	1736700					42237		150600	61444			191150	154600			760540		127240	248840	486704	2.50586e+06	526001	1.30177e+06	4800700	835587	112235	2905500	332974	507737	2239700	2795300
sp|P08243-3|ASNS_HUMAN	ASNS	sp|P08243-3|ASNS_HUMAN;sp|P08243-2|ASNS_HUMAN;sp|P08243|ASNS_HUMAN	sp|P08243-3|ASNS_HUMAN;sp|P08243-2|ASNS_HUMAN;sp|P08243|ASNS_HUMAN	Isoform 3 of Asparagine synthetase [glutamine-hydrolyzing] OS=Homo sapiens OX=9606 GN=ASNS;Isoform 2 of Asparagine synthetase [glutamine-hydrolyzing] OS=Homo sapiens OX=9606 GN=ASNS;Asparagine synthetase [glutamine-hydrolyzing] OS=Homo sapiens OX=9606 GN=A	3	5	18.4	54.817	478	0	9.9148	2//0	0//0	2//0	2//0	3//0	2//0	310910000	11515000	39083				83732	136930	162550	206370	120490		415570	3420400			5375300		173750	1380900	5893000	9.57202e+06	1.78585e+07	8.9022e+06	5630600	11656000	4.995e+06	10001000	11221000	621204	6.4362e+06	11074000
sp|P08473|NEP_HUMAN	MME	sp|P08473|NEP_HUMAN	sp|P08473|NEP_HUMAN	Neprilysin OS=Homo sapiens OX=9606 GN=MME PE=1 SV=2	1	36	49.6	85.513	750	0	323.31	3//0	3//0	3//0	3//0	3//0	3//0	15057000000	386070000	27382000	11065000	5186800	10498000	4105800	6490100	23725000	15283000	4251900	22112000	44222000	70805000	21371000	14595000	55698000	12857000	9100700	27327000	8.6709e+08	6.4994e+08	468760000	1041400000	449400000	432860000	610970000	513090000	437560000	930750000	680330000	529900000
sp|P08559|ODPA_HUMAN	PDHA1	sp|P08559|ODPA_HUMAN;sp|P08559-4|ODPA_HUMAN;sp|P08559-3|ODPA_HUMAN;sp|P08559-2|ODPA_HUMAN;sp|P29803|ODPAT_HUMAN	sp|P08559|ODPA_HUMAN;sp|P08559-4|ODPA_HUMAN;sp|P08559-3|ODPA_HUMAN;sp|P08559-2|ODPA_HUMAN	Pyruvate dehydrogenase E1 component subunit alpha, somatic form, mitochondrial OS=Homo sapiens OX=9606 GN=PDHA1 PE=1 SV=3;Isoform 4 of Pyruvate dehydrogenase E1 component subunit alpha, somatic form, mitochondrial OS=Homo sapiens OX=9606 GN=PDHA1;Isoform 3	5	4	20.5	43.295	390	0	14.257	2//0	0//0	1//1	3//0	0//0	0//0	65199000	2963600	188800	117600			76346		262750	729930			1357800						230340		5154000	5261500	680146	4.5383e+06	8.6683e+06	645042	8.531e+06	9121800	659453	159025	6.9429e+06	147396
sp|P08572|CO4A2_HUMAN	COL4A2	sp|P08572|CO4A2_HUMAN	sp|P08572|CO4A2_HUMAN	Collagen alpha-2(IV) chain OS=Homo sapiens OX=9606 GN=COL4A2 PE=1 SV=4	1	7	6.5	167.55	1712	0	49.172	2//0	3//0	0//0	3//0	3//0	2//1	335250000	4243600	38243	58405	13609		15145	35170	131810	65758	27574	126460		682910	217230		1161600	115220		1554500	7610800	10814000	7.9075e+06	9.02698e+06	16523000	8.0044e+06	9.4074e+06	6513100	11506000	8.4554e+06	210250	9.3164e+06
sp|P08579|RU2B_HUMAN	SNRPB2	sp|P08579|RU2B_HUMAN	sp|P08579|RU2B_HUMAN	U2 small nuclear ribonucleoprotein B OS=Homo sapiens OX=9606 GN=SNRPB2 PE=1 SV=1	1	2	20	25.486	225	0	51.429	3//0	3//0	3//0	3//0	3//0	3//0	439010000	43901000	1797500	1561700	894050	619190	617650	1148100	2524000	2447300	843050	1541900	2857000	8878500	3907900	2238000	6544700	1539000	1123600	2817500	17376000	19776000	17089000	18275000	20528000	17043000	17128000	17872000	14668000	18058000	16735000	17447000
sp|P08582|TRFM_HUMAN	MELTF	sp|P08582|TRFM_HUMAN;sp|P08582-2|TRFM_HUMAN	sp|P08582|TRFM_HUMAN	Melanotransferrin OS=Homo sapiens OX=9606 GN=MELTF PE=1 SV=2	2	19	47.4	80.214	738	0	254.92	3//0	3//0	3//0	3//0	3//0	3//0	2493200000	62329000	5071700	3707500	1457600	1895700	1345500	1796300	4734300	3659800	960920	4439700	8312900	7336000	3571600	1462500	4767600	2790100	2015600	3003700	145450000	140700000	120540000	181480000	179670000	113210000	137610000	120210000	99250000	176110000	126200000	9.9926e+07
sp|P08621-2|RU17_HUMAN	SNRNP70	sp|P08621-2|RU17_HUMAN;sp|P08621|RU17_HUMAN;sp|P08621-3|RU17_HUMAN;sp|P08621-4|RU17_HUMAN	sp|P08621-2|RU17_HUMAN;sp|P08621|RU17_HUMAN;sp|P08621-3|RU17_HUMAN	Isoform 2 of U1 small nuclear ribonucleoprotein 70 kDa OS=Homo sapiens OX=9606 GN=SNRNP70;U1 small nuclear ribonucleoprotein 70 kDa OS=Homo sapiens OX=9606 GN=SNRNP70 PE=1 SV=2;Isoform 3 of U1 small nuclear ribonucleoprotein 70 kDa OS=Homo sapiens OX=9606	4	8	22.2	50.617	428	0	85.405	3//0	3//0	3//0	3//0	3//0	3//0	1240300000	77517000	2516900	2586800	911260	590230	1840800	1660100	3319200	5385000	1329900	3162400	6280400	12269000	8036600	3810900	13044000	3348600	1657000	5768400	47143000	52106000	61480000	40075000	61848000	49417000	51813000	45005000	7.4742e+07	41446000	38236000	36382000
sp|P08648|ITA5_HUMAN	ITGA5	sp|P08648|ITA5_HUMAN	sp|P08648|ITA5_HUMAN	Integrin alpha-5 OS=Homo sapiens OX=9606 GN=ITGA5 PE=1 SV=2	1	20	33.2	114.54	1049	0	323.31	3//0	3//0	3//0	3//0	3//0	3//0	13023000000	372080000	19776000	13613000	10489000	8188700	5775500	12723000	21462000	21056000	9235900	17095000	39736000	55345000	20533000	12576000	55909000	11741000	8803000	28019000	642300000	651570000	730590000	7.1756e+08	8.7997e+08	626530000	491660000	527110000	517670000	711510000	601710000	396290000
sp|P08651-2|NFIC_HUMAN	NFIC	sp|P08651-2|NFIC_HUMAN;sp|P08651|NFIC_HUMAN;sp|P08651-4|NFIC_HUMAN;sp|P08651-5|NFIC_HUMAN;sp|P08651-3|NFIC_HUMAN;sp|P08651-6|NFIC_HUMAN	sp|P08651-2|NFIC_HUMAN;sp|P08651|NFIC_HUMAN;sp|P08651-4|NFIC_HUMAN;sp|P08651-5|NFIC_HUMAN;sp|P08651-3|NFIC_HUMAN;sp|P08651-6|NFIC_HUMAN	Isoform 1 of Nuclear factor 1 C-type OS=Homo sapiens OX=9606 GN=NFIC;Nuclear factor 1 C-type OS=Homo sapiens OX=9606 GN=NFIC PE=1 SV=2;Isoform 3 of Nuclear factor 1 C-type OS=Homo sapiens OX=9606 GN=NFIC;Isoform 5 of Nuclear factor 1 C-type OS=Homo sapiens	6	5	18.2	54.681	499	0	13.608	1//1	0//0	1//0	0//0	3//0	0//0	91598000	4163500				184970			1091800					874660			1631600			380480	322078	650042	737501	484547	306577	637193	565676	388156	370446	276573	388697	5834500
sp|P08708|RS17_HUMAN	RPS17	sp|P08708|RS17_HUMAN	sp|P08708|RS17_HUMAN	40S ribosomal protein S17 OS=Homo sapiens OX=9606 GN=RPS17 PE=1 SV=2	1	8	52.6	15.55	135	0	306.15	3//0	3//0	3//0	3//0	3//0	3//0	9117700000	1823500000	53814000	36847000	23703000	17593000	31551000	36127000	93463000	82871000	31710000	5911000	151710000	502080000	38603000	23944000	471070000	27743000	33498000	161290000	221230000	232750000	209810000	197770000	373930000	239820000	266940000	296730000	248100000	66839000	291030000	441470000
sp|P08754|GNAI3_HUMAN	GNAI3	sp|P08754|GNAI3_HUMAN;sp|P11488|GNAT1_HUMAN;sp|A8MTJ3|GNAT3_HUMAN	sp|P08754|GNAI3_HUMAN	Guanine nucleotide-binding protein G(i) subunit alpha OS=Homo sapiens OX=9606 GN=GNAI3 PE=1 SV=3	3	14	65.3	40.532	354	0	323.31	3//0	3//0	3//0	3//0	3//0	3//0	10881000000	725370000	53008000	27603000	25524000	24716000	17152000	27851000	55019000	43237000	18715000	28439000	89275000	82691000	37658000	25966000	76960000	23772000	21567000	46216000	6.937e+08	5.5324e+08	6.6817e+08	834440000	475360000	6.3092e+08	504530000	549460000	522060000	600560000	595400000	326260000
sp|P08758|ANXA5_HUMAN	ANXA5	sp|P08758|ANXA5_HUMAN	sp|P08758|ANXA5_HUMAN	Annexin A5 OS=Homo sapiens OX=9606 GN=ANXA5 PE=1 SV=2	1	36	88.8	35.936	320	0	323.31	3//0	3//0	3//0	3//0	3//0	3//0	307270000000	13967000000	775250000	515460000	386080000	329540000	222720000	465000000	734730000	782950000	297870000	604900000	1399000000	1631300000	1589000000	430720000	2093400000	499650000	305430000	903570000	16422000000	14315000000	15087000000	19602000000	6602100000	14331000000	11324000000	14630000000	11164000000	15281000000	13564000000	8.4996e+09
sp|P08865|RSSA_HUMAN	RPSA	sp|P08865|RSSA_HUMAN	sp|P08865|RSSA_HUMAN	40S ribosomal protein SA OS=Homo sapiens OX=9606 GN=RPSA PE=1 SV=4	1	18	63.1	32.854	295	0	323.31	3//0	3//0	3//0	3//0	3//0	3//0	33020000000	2540000000	59093000	45423000	31756000	17625000	22152000	46253000	92421000	96504000	36915000	56756000	181270000	669060000	124970000	62442000	651840000	58790000	44704000	242040000	8.1857e+08	854600000	784000000	731590000	1038100000	885930000	945250000	1024200000	796240000	8.5869e+08	1015100000	1464200000
sp|P09012|SNRPA_HUMAN	SNRPA	sp|P09012|SNRPA_HUMAN	sp|P09012|SNRPA_HUMAN	U1 small nuclear ribonucleoprotein A OS=Homo sapiens OX=9606 GN=SNRPA PE=1 SV=3	1	5	30.9	31.279	282	0	100.71	3//0	3//0	3//0	3//0	3//0	3//0	2032400000	184770000	8875800	4878500	2723900	1397300	2729000	3922100	11828000	10583000	1573200	10174000	22360000	20338000	27347000	8805200	20148000	7474900	6190500	13417000	9.9872e+07	69755000	57962000	6.7794e+07	5.1388e+07	70885000	92354000	9.2271e+07	49120000	124810000	92254000	62482000
sp|P09104|ENOG_HUMAN	ENO2	sp|P09104|ENOG_HUMAN;sp|P09104-2|ENOG_HUMAN	sp|P09104|ENOG_HUMAN;sp|P09104-2|ENOG_HUMAN	Gamma-enolase OS=Homo sapiens OX=9606 GN=ENO2 PE=1 SV=3;Isoform 2 of Gamma-enolase OS=Homo sapiens OX=9606 GN=ENO2	2	17	73	47.268	434	0	230.63	3//0	3//0	3//0	3//0	2//1	3//0	4354100000	217710000	5832300	1880800	1005600	1568200	2183800	1550200	11796000	14094000	2486900	7450200	24941000	2574900	70859000	6587300	7764200	7749700	4444500	42936000	164540000	118730000	5.7897e+07	149860000	189130000	113140000	215820000	239130000	167400000	213020000	259710000	37611000
sp|P09132|SRP19_HUMAN	SRP19	sp|P09132|SRP19_HUMAN;sp|P09132-2|SRP19_HUMAN	sp|P09132|SRP19_HUMAN	Signal recognition particle 19 kDa protein OS=Homo sapiens OX=9606 GN=SRP19 PE=1 SV=3	2	3	35.4	16.156	144	0	46.303	0//0	2//0	2//0	2//0	3//0	2//0	749830000	107120000			215850		416640	747820		5863800			6189600	39572000	5078900		35157000	1162300	1317700	11397000	409181	1.80287e+07	18438000	698033	11920000	13964000	308603	27194000	1.41006e+07	2.25231e+07	22546000	35839000
sp|P09211|GSTP1_HUMAN	GSTP1	sp|P09211|GSTP1_HUMAN	sp|P09211|GSTP1_HUMAN	Glutathione S-transferase P OS=Homo sapiens OX=9606 GN=GSTP1 PE=1 SV=2	1	15	71	23.356	210	0	323.31	3//0	3//0	3//0	3//0	3//0	3//0	60348000000	6034800000	242470000	165670000	112700000	80777000	46447000	168040000	415370000	347680000	130210000	382480000	760970000	546900000	767340000	310500000	546780000	312690000	196940000	500810000	2202000000	2046600000	1968900000	2300300000	1176500000	2296200000	2810000000	2828300000	2243000000	3841000000	3262700000	1185700000
sp|P09234|RU1C_HUMAN	SNRPC	sp|P09234|RU1C_HUMAN	sp|P09234|RU1C_HUMAN	U1 small nuclear ribonucleoprotein C OS=Homo sapiens OX=9606 GN=SNRPC PE=1 SV=1	1	2	18.9	17.394	159	0	40.583	2//0	2//0	1//0	2//1	2//1	2//1	438680000	146230000		3492600	2445400		314680	4105600	2324900	652640	2070800	2422000	1087700	46013000	16997000		50125000			14176000	92807.1	18009000	22760000	450225	7.7926e+06	18925000	8.5632e+06	11289000	14516000	12915000	15530000	15086000
sp|P09382|LEG1_HUMAN	LGALS1	sp|P09382|LEG1_HUMAN	sp|P09382|LEG1_HUMAN	Galectin-1 OS=Homo sapiens OX=9606 GN=LGALS1 PE=1 SV=2	1	10	85.2	14.716	135	0	323.31	3//0	3//0	3//0	3//0	3//0	3//0	132490000000	14721000000	453500000	415630000	274880000	179260000	180450000	375980000	919540000	686700000	298310000	841440000	1711100000	1890900000	1412900000	858170000	1949900000	675720000	392470000	1203700000	3808600000	5.0053e+09	4297400000	5.0575e+09	3992900000	4817300000	5745600000	5.5184e+09	4.658e+09	7.3617e+09	6446400000	3663200000
sp|P09417|DHPR_HUMAN	QDPR	sp|P09417|DHPR_HUMAN;sp|P09417-2|DHPR_HUMAN	sp|P09417|DHPR_HUMAN;sp|P09417-2|DHPR_HUMAN	Dihydropteridine reductase OS=Homo sapiens OX=9606 GN=QDPR PE=1 SV=2;Isoform 2 of Dihydropteridine reductase OS=Homo sapiens OX=9606 GN=QDPR	2	8	58.2	25.789	244	0	115.98	3//0	3//0	3//0	3//0	3//0	3//0	667920000	47709000	1084000	717820	292460	306390	325090	351640	2292400	1354900	568540	2759600	7294100	6537300	7937900	2490300	5673700	2054300	1396600	4271500	23527000	19535000	13574000	18639000	22614000	17393000	24954000	24067000	19009000	36279000	30893000	16454000
sp|P09429|HMGB1_HUMAN	HMGB1	sp|P09429|HMGB1_HUMAN;sp|B2RPK0|HGB1A_HUMAN	sp|P09429|HMGB1_HUMAN	High mobility group protein B1 OS=Homo sapiens OX=9606 GN=HMGB1 PE=1 SV=3	2	12	36.3	24.893	215	0	300.1	3//0	3//0	3//0	3//0	3//0	3//0	8543800000	1220500000	47616000	25653000	19020000	11663000	10180000	28879000	66582000	48021000	17786000	65310000	110410000	227780000	120240000	48347000	214490000	47343000	25676000	85537000	281560000	248670000	269440000	227450000	257050000	305870000	318110000	301780000	240600000	388340000	280360000	304010000
sp|P09471-2|GNAO_HUMAN	GNAO1	sp|P09471-2|GNAO_HUMAN;sp|P09471|GNAO_HUMAN	sp|P09471-2|GNAO_HUMAN;sp|P09471|GNAO_HUMAN	Isoform Alpha-2 of Guanine nucleotide-binding protein G(o) subunit alpha OS=Homo sapiens OX=9606 GN=GNAO1;Guanine nucleotide-binding protein G(o) subunit alpha OS=Homo sapiens OX=9606 GN=GNAO1 PE=1 SV=4	2	8	41	40.086	354	0	100.4	3//0	3//0	3//0	3//0	3//0	3//0	2770300000	153900000	10002000	7467100	4341200	3276000	4204300	4124600	8406600	8418800	3327200	8442200	17002000	19713000	9350700	7658200	18935000	5100800	3839300	10295000	173220000	158810000	157660000	169430000	195550000	114180000	111160000	125520000	111590000	154490000	133520000	88437000
sp|P09486|SPRC_HUMAN	SPARC	sp|P09486|SPRC_HUMAN	sp|P09486|SPRC_HUMAN	SPARC OS=Homo sapiens OX=9606 GN=SPARC PE=1 SV=1	1	4	21.1	34.632	303	0.00027248	2.2049	1//0	1//1	0//0	0//0	0//0	2//1	38164000	2935700			315170			1427600	206830		225130				532770			228230			934041	346842	7612900	217121	1.21692e+06	9.8154e+06	3631300	75972.4	8313900	3.97424e+06	253904	273018
sp|P09493-3|TPM1_HUMAN	TPM1	sp|P09493-3|TPM1_HUMAN;sp|P09493-10|TPM1_HUMAN;sp|P09493-9|TPM1_HUMAN;sp|P09493-8|TPM1_HUMAN;sp|P09493-7|TPM1_HUMAN	sp|P09493-3|TPM1_HUMAN;sp|P09493-10|TPM1_HUMAN;sp|P09493-9|TPM1_HUMAN;sp|P09493-8|TPM1_HUMAN;sp|P09493-7|TPM1_HUMAN	Isoform 3 of Tropomyosin alpha-1 chain OS=Homo sapiens OX=9606 GN=TPM1;Isoform 10 of Tropomyosin alpha-1 chain OS=Homo sapiens OX=9606 GN=TPM1;Isoform 9 of Tropomyosin alpha-1 chain OS=Homo sapiens OX=9606 GN=TPM1;Isoform 8 of Tropomyosin alpha-1 chain OS=	5	13	64.1	32.876	284	0	20.889	3//0	2//1	2//1	3//0	2//1	3//0	1036100000	64755000	5621900	3804300	5611100	1283300	2404100	8830500	10083000	5060100	5295800	698890	3866400	2879100	1187000	827860	4758800	543420	1374200	625780	72112000	58466000	131830000	52397000	82359000	215420000	109240000	81841000	108540000	30159000	44415000	18124000
sp|P09493-5|TPM1_HUMAN	TPM1	sp|P09493-5|TPM1_HUMAN	sp|P09493-5|TPM1_HUMAN	Isoform 5 of Tropomyosin alpha-1 chain OS=Homo sapiens OX=9606 GN=TPM1	1	2	46.5	28.385	245	0	2.5778	3//0	3//0	3//0	3//0	0//3	3//0	40790000	2913600	283330	184030	130510	115340	58795	145130	944090	413200	79293	84396			193980			104610	176890		2448800	2841200	3847900	3010500	3957900	2646200	4924000	5611300	2805100	2962200	272097	178315
sp|P09496-5|CLCA_HUMAN	CLTA	sp|P09496-5|CLCA_HUMAN;sp|P09496-2|CLCA_HUMAN;sp|P09496-4|CLCA_HUMAN;sp|P09496-3|CLCA_HUMAN;sp|P09496|CLCA_HUMAN	sp|P09496-5|CLCA_HUMAN;sp|P09496-2|CLCA_HUMAN;sp|P09496-4|CLCA_HUMAN;sp|P09496-3|CLCA_HUMAN;sp|P09496|CLCA_HUMAN	Isoform 5 of Clathrin light chain A OS=Homo sapiens OX=9606 GN=CLTA;Isoform Non-brain of Clathrin light chain A OS=Homo sapiens OX=9606 GN=CLTA;Isoform 4 of Clathrin light chain A OS=Homo sapiens OX=9606 GN=CLTA;Isoform 3 of Clathrin light chain A OS=Homo	5	4	21.1	17.687	166	0	323.31	3//0	3//0	3//0	3//0	3//0	3//0	2002900000	400590000	17174000	17333000	16602000	5520000	16780000	22398000	50050000	35112000	16100000	12607000	34764000	67464000	10247000	14076000	36064000	6157400	7788000	14351000	69380000	105260000	125730000	7.9837e+07	194180000	161410000	131060000	131320000	127200000	9.7766e+07	69844000	116200000
sp|P09497-2|CLCB_HUMAN	CLTB	sp|P09497-2|CLCB_HUMAN;sp|P09497|CLCB_HUMAN	sp|P09497-2|CLCB_HUMAN;sp|P09497|CLCB_HUMAN	Isoform Non-brain of Clathrin light chain B OS=Homo sapiens OX=9606 GN=CLTB;Clathrin light chain B OS=Homo sapiens OX=9606 GN=CLTB PE=1 SV=1	2	5	24.6	23.181	211	0	5.708	3//0	1//2	0//0	3//0	0//0	3//0	268840000	29871000	2706800	3366500	2566500	1334700	3166100	3318500	6816400	3230800	2511100	261910			358370			232890			26872000	38340000	39363000	38756000	32078000	41865000	37743000	37196000	39023000	14754000	272447	526949
sp|P09525|ANXA4_HUMAN	ANXA4	sp|P09525|ANXA4_HUMAN;sp|P09525-2|ANXA4_HUMAN	sp|P09525|ANXA4_HUMAN;sp|P09525-2|ANXA4_HUMAN	Annexin A4 OS=Homo sapiens OX=9606 GN=ANXA4 PE=1 SV=4;Isoform 2 of Annexin A4 OS=Homo sapiens OX=9606 GN=ANXA4	2	21	68	35.882	319	0	323.31	3//0	3//0	3//0	3//0	3//0	3//0	14994000000	681560000	60342000	34134000	23828000	21502000	16734000	27530000	38011000	43431000	15985000	33351000	63008000	77886000	48562000	23488000	84117000	24758000	16525000	28370000	1097100000	912090000	891110000	1094200000	789300000	818470000	5.9686e+08	667030000	600330000	9.1358e+08	674390000	5.5173e+08
[truncated: 3,195 more rows]
[truncated: 290 more columns]

## Sheet: proteinGroups AF4_PeaksCombined
Leading_Protein	GN	Protein IDs	Majority protein IDs	Fasta headers	Number of proteins	Razor + unique peptides	Sequence coverage [%]	Mol. weight [kDa]	Sequence length	Q-value	Score	Num Ident byMSMS//byMatch dmem	Num Ident byMSMS//byMatch hepes	Num Ident byMSMS//byMatch tgf	Num Ident byMSMS//byMatch dopc	Num Ident byMSMS//byMatch rolpa	Num Ident byMSMS//byMatch S80	Intensity	MS/MS count	Only identified by site	Potential contaminant	iBAQ	Seen in at least 2 reps in dmem	Seen in no reps in dmem	Seen in all reps in dmem	Seen in at least 2 reps in hepes	Seen in no reps in hepes	Seen in all reps in hepes	Seen in at least 2 reps in tgf	Seen in no reps in tgf	Seen in all reps in tgf	Seen in at least 2 reps in dopc	Seen in no reps in dopc	Seen in all reps in dopc	Seen in at least 2 reps in rolpa	Seen in no reps in rolpa	Seen in all reps in rolpa	Seen in at least 2 reps in S80	Seen in no reps in S80	Seen in all reps in S80	OnOff dmem vs hepes onIn	StrictOnOff dmem vs hepes onIn	OnOff dmem vs tgf onIn	StrictOnOff dmem vs tgf onIn	OnOff dmem vs dopc onIn	StrictOnOff dmem vs dopc onIn	OnOff dmem vs rolpa onIn	StrictOnOff dmem vs rolpa onIn	OnOff dmem vs S80 onIn
[truncated: 1,807 more rows]
[truncated: 239 more columns]

[truncated: 1 more sheets: proteinGroups AF4_SeparatePeaks]
