# Supplementary material for: Tracking matricellular protein SPARC in extracellular vesicles as a non-destructive method to evaluate lipid-based antifibrotic treatments
Source: Commun Biol. 2022 Oct 30;5:1155. doi: 10.1038/s42003-022-04123-z (PMC9618575; doi:10.1038/s42003-022-04123-z)
Supplement: Supplementary file 5 — Supplementary Data 2 [file 42003_2022_4123_MOESM5_ESM.xlsx]

## Sheet: Figure1_a,b
n=1							n=2							n=3							average						stdev
size [nm]	dmem	rolpa	tgf	(rolpa-dmem)	(tgf-dmem)		size [nm]	dmem	rolpa	tgf	(rolpa-dmem)	(tgf-dmem)		size [nm]	dmem	rolpa	tgf	(rolpa-dmem)	(tgf-dmem)		dmem	rolpa	tgf	(rolpa-dmem)	(tgf-dmem)		dmem	rolpa	tgf	(rolpa-dmem)	(tgf-dmem)
2.5	0	0	0	0	0		2.5	0	0	0	0	0		2.5	0	0	0	0	0		0	0	0	0	0		0	0	0	0	0
4.683	0	0	0	0	0		4.683	0	0	0	0	0		4.683	0	0	0	0	0		0	0	0	0	0		0	0	0	0	0
4.855	0	0	0	0	0		4.855	0	0	0	0	0		4.855	0	0	0	0	0		0	0	0	0	0		0	0	0	0	0
5.033	0	0	0	0	0		5.033	0	0	0	0	0		5.033	0	0	0	0	0		0	0	0	0	0		0	0	0	0	0
5.217	0	0	0	0	0		5.217	0	0	0	0	0		5.217	0	0	0	0	0		0	0	0	0	0		0	0	0	0	0
5.408	0	0	0	0	0		5.408	0	0	0	0	0		5.408	0	0	0	0	0		0	0	0	0	0		0	0	0	0	0
5.607	0	0	0	0	0		5.607	0	0	0	0	0		5.607	0	1096500	0	1096500	0		0	365500	0	365500	0		0	633065	0	633065	0
5.812	0	0	0	0	0		5.812	0	0	0	0	0		5.812	0	0	0	0	0		0	0	0	0	0		0	0	0	0	0
6.025	0	0	0	0	0		6.025	0	0	0	0	0		6.025	0	0	0	0	0		0	0	0	0	0		0	0	0	0	0
6.246	0	0	0	0	0		6.246	0	0	0	0	0		6.246	0	0	0	0	0		0	0	0	0	0		0	0	0	0	0
6.474	0	0	0	0	0		6.474	0	1840000	0	1840000	0		6.474	0	0	0	0	0		0	613333	0	613333	0		0	1.06232e+06	0	1.06232e+06	0
6.712	0	0	0	0	0		6.712	226350	0	0	-226350	-226350		6.712	0	0	0	0	0		75450	0	0	-75450	-75450		130683	0	0	130683	130683
6.957	0	0	0	0	0		6.957	0	0	112050	0	112050		6.957	0	0	0	0	0		0	0	37350	0	37350		0	0	64692.1	0	64692.1
7.212	0	0	0	0	0		7.212	0	0	0	0	0		7.212	0	0	1270000	0	1270000		0	0	423333	0	423333		0	0	733235	0	733235
7.476	0	0	0	0	0		7.476	0	182600	0	182600	0		7.476	0	107800	0	107800	0		0	96800	0	96800	0		0	91795.6	0	91795.6	0
7.5	0	0	1296500	0	1296500		7.5	679000	6228050	2656650	5549050	1977650		7.5	433800	1867800	1270000	1434000	836200		370933	2.69862e+06	1741050	2.32768e+06	1.37012e+06		343838	3.19607e+06	793044	2.88045e+06	574275
7.75	0	0	0	0	0		7.75	226350	182600	0	-43750	-226350		7.75	0	0	0	0	0		75450	60866.7	0	-14583.3	-75450		130683	105424	0	25259.1	130683
8.034	0	0	0	0	0		8.034	0	160050	0	160050	0		8.034	0	0	0	0	0		0	53350	0	53350	0		0	92404.9	0	92404.9	0
8.329	0	0	0	0	0		8.329	0	0	0	0	0		8.329	0	119500	0	119500	0		0	39833.3	0	39833.3	0		0	68993.4	0	68993.4	0
8.634	0	0	0	0	0		8.634	0	0	0	0	0		8.634	0	0	0	0	0		0	0	0	0	0		0	0	0	0	0
8.95	0	0	0	0	0		8.95	226350	0	691600	-226350	465250		8.95	0	0	0	0	0		75450	0	230533	-75450	155083		130683	0	399295	130683	268612
9.278	0	0	0	0	0		9.278	0	1840000	1853000	1840000	1853000		9.278	0	0	0	0	0		0	613333	617667	613333	617667		0	1.06232e+06	1.06983e+06	1.06232e+06	1.06983e+06
9.618	0	0	1296500	0	1296500		9.618	0	1840000	0	1840000	0		9.618	433800	544000	0	110200	-433800		144600	794667	432167	650067	287567		250455	945265	748535	1.03198e+06	900281
9.97	0	0	0	0	0		9.97	142700	342650	0	199950	-142700		9.97	0	0	0	0	0		47566.7	114217	0	66650	-47566.7		82387.9	197829	0	115441	82387.9
10.34	0	1521800	0	1521800	0		10.34	0	2822600	691600	2822600	691600		10.34	0	0	0	0	0		0	1.44813e+06	230533	1.44813e+06	230533		0	1.41274e+06	399295	1.41274e+06	399295
10.71	0	0	0	0	0		10.71	0	160050	0	160050	0		10.71	0	0	0	0	0		0	53350	0	53350	0		0	92404.9	0	92404.9	0
11.11	0	0	0	0	0		11.11	226350	182600	1853000	-43750	1626650		11.11	0	0	0	0	0		75450	60866.7	617667	-14583.3	542217		130683	105424	1.06983e+06	25259.1	939147
11.51	0	170600	0	170600	0		11.51	0	3863100	1383200	3863100	1383200		11.51	0	0	1196000	0	1196000		0	1.34457e+06	859733	1.34457e+06	859733		0	2.18278e+06	750411	2.18278e+06	750411
11.93	0	1286500	0	1286500	0		11.93	226350	1840000	0	1613650	-226350		11.93	1262500	119500	0	-1143000	-1262500		496283	1082000	0	585717	-496283		673145	878291	0	1.50602e+06	673145
12.37	0	0	261550	0	261550		12.37	0	0	0	0	0		12.37	0	0	0	0	0		0	0	87183.3	0	87183.3		0	0	151006	0	151006
12.5	1086505	4174350	2131950	3087845	1045445		12.5	3360100	14008400	6985450	10648300	3625350		12.5	1696300	2432000	2299500	735700	603200		2047635	6.87158e+06	3.80563e+06	4.82395e+06	1.758e+06		1.17681e+06	6.24176e+06	2.75508e+06	5.17933e+06	1.63222e+06
12.83	0	597900	0	597900	0		12.83	0	0	0	0	0		12.83	0	0	0	0	0		0	199300	0	199300	0		0	345198	0	345198	0
13.3	0	0	0	0	0		13.3	452650	342650	225900	-110000	-226750		13.3	0	1096500	1103500	1096500	1103500		150883	479717	443133	328833	292250		261338	560953	582942	667090	711652
13.78	0	597900	0	597900	0		13.78	1957050	0	2831650	-1957050	874600		13.78	0	0	0	0	0		652350	199300	943883	-453050	291533		1.1299e+06	345198	1.63485e+06	1.33637e+06	504951
14.29	0	0	1870400	0	1870400		14.29	355050	2205200	0	1850150	-355050		14.29	433800	1096500	0	662700	-433800		262950	1.10057e+06	623467	837617	360517		231100	1.10261e+06	1.07988e+06	937396	1.30819e+06
14.81	1086505	0	0	-1086505	-1086505		14.81	0	2432800	691600	2432800	691600		14.81	0	119500	0	119500	0		362168	850767	230533	488598	-131635		627294	1.37138e+06	399295	1.78845e+06	896332
15.35	0	3256000	0	3256000	0		15.35	0	0	0	0	0		15.35	0	544000	1103500	544000	1103500		0	1.26667e+06	367833	1.26667e+06	367833		0	1.74415e+06	637106	1.74415e+06	637106
15.92	1256500	0	0	-1256500	-1256500		15.92	1509850	2000050	0	490200	-1509850		15.92	575200	1096500	0	521300	-575200		1113850	1.03218e+06	0	-81666.7	-1113850		483378	1.00157e+06	0	1.01755e+06	483378
16.5	5	470615	0	470610	-5		16.5	0	365200	691600	365200	691600		16.5	0	0	0	0	0		1.66667	278605	230533	278603	230532		2.88675	246969	399295	246967	399297
17.1	233200	0	136200	-233200	-97000		17.1	1602000	0	0	-1602000	-1602000		17.1	0	0	0	0	0		611733	0	45400	-611733	-566333		865486	0	78635.1	865486	898224
17.5	7655905	7302915	677600	-352990	-6978305		17.5	6723500	7199100	9490200	475600	2766700		17.5	3042250	2292300	3569500	-749950	527250		5.80722e+06	5598105	4579100	-209113	-1.22812e+06		2.43949e+06	2.86338e+06	4.49221e+06	625315	5.10414e+06
17.73	3589500	0	0	-3589500	-3589500		17.73	0	3680500	185150	3680500	185150		17.73	1097000	0	1196000	-1097000	99000		1.56217e+06	1.22683e+06	460383	-335333	-1.10178e+06		1.83941e+06	2.12494e+06	643754	3.69436e+06	2.15486e+06
18.38	233200	2807800	0	2574600	-233200		18.38	0	673750	691600	673750	691600		18.38	1370100	0	0	-1370100	-1370100		534433	1.16052e+06	230533	626083	-303900		733041	1.46582e+06	399295	1.97278e+06	1.03267e+06
19.05	2343000	597900	0	-1745100	-2343000		19.05	226350	320050	2544600	93700	2318250		19.05	0	544000	1270000	544000	1270000		856450	487317	1.27153e+06	-369133	415083		1.29236e+06	147343	1.2723e+06	1.21271e+06	2.4454e+06
19.75	0	170600	541400	170600	541400		19.75	3385350	342650	4685150	-3042700	1299800		19.75	0	227300	0	227300	0		1128450	246850	1.74218e+06	-881600	613733		1.95453e+06	87675.3	2.56302e+06	1.87178e+06	652912
20.47	0	597900	541400	597900	541400		20.47	0	1840000	4751800	1840000	4751800		20.47	141400	119500	2392500	-21900	2251100		47133.3	852467	2561900	805333	2.51477e+06		81637.3	888050	2.11031e+06	948124	2.11755e+06
21.22	0	235305	780950	235305	780950		21.22	3385350	4365750	0	980400	-3385350		21.22	131700	0	108900	-131700	-22800		1172350	1533685	296617	361335	-875733		1.91765e+06	2.45546e+06	422964	566661	2.21023e+06
22	5	833200	0	833195	-5		22	6589350	160050	1853000	-6429300	-4736350		22	282750	0	2299500	-282750	2016750		2.2907e+06	331083	1.38417e+06	-1.95962e+06	-906535		3.72542e+06	442148	1.21934e+06	3.91087e+06	3.46662e+06
22.5	15	4974610	4706900	4974595	4706885		22.5	17285550	17955300	9840700	669750	-7444850		22.5	5618350	4216450	4800900	-1401900	-817450		7.63464e+06	9.04879e+06	6449500	1.41415e+06	-1.18514e+06		8.8174e+06	7.72258e+06	2.93724e+06	3.25277e+06	6.08421e+06
22.81	0	0	0	0	0		22.81	3990350	8699800	1853000	4709450	-2137350		22.81	2359500	2881000	0	521500	-2359500		2.11662e+06	3.86027e+06	617667	1743650	-1498950		2.00623e+06	4.4318e+06	1.06983e+06	2.58166e+06	1.30287e+06
23.64	5	597900	1870400	597895	1870395		23.64	3316550	2365250	0	-951300	-3316550		23.64	0	0	0	0	0		1.10552e+06	987717	623467	-117802	-482052		1.91481e+06	1.22987e+06	1.07988e+06	781287	2.62686e+06
24.51	5	1423505	217450	1423500	217445		24.51	0	342650	1383200	342650	1383200		24.51	2703000	1096500	0	-1606500	-2703000		901002	954218	533550	53216.7	-367452		1.56058e+06	554297	743808	1.5356e+06	2.10496e+06
25.41	1053500	1521805	1974100	468305	920600		25.41	3416400	2160050	1853000	-1256350	-1563400		25.41	0	99750	1196000	99750	1196000		1.48997e+06	1260535	1.67437e+06	-229432	184400		1.74952e+06	1.05471e+06	418679	908229	1.51989e+06
26.34	233200	5	239550	-233195	6350		26.34	4761000	4411000	3706500	-350000	-1054500		26.34	2359500	0	550500	-2359500	-1809000		2.45123e+06	1470335	1498850	-980898	-952383		2.26529e+06	2.54669e+06	1.91819e+06	1.19533e+06	911973
27.3	699600	1521800	136200	822200	-563400		27.3	8703200	0	2544600	-8703200	-6158600		27.3	141400	1298100	2512700	1156700	2371300		3181400	939967	1.73117e+06	-2.24143e+06	-1.45023e+06		4.79016e+06	821683	1.38137e+06	5.59855e+06	4.33355e+06
27.5	5542050	2239110	4892650	-3302940	-649400		27.5	21779200	16171000	10530600	-5608200	-11248600		27.5	5470350	1636850	5800600	-3833500	330250		1.09305e+07	6682320	7.07462e+06	-4.24821e+06	-3.85592e+06		9.39529e+06	8.22295e+06	3.0272e+06	1.20729e+06	6.42096e+06
28.3	3322150	482000	3297700	-2840150	-24450		28.3	1736150	4081050	287050	2344900	-1449100		28.3	2969450	119500	1196000	-2849950	-1773450		2.67592e+06	1560850	1.59358e+06	-1.11507e+06	-1.08233e+06		832749	2.19007e+06	1.5442e+06	2.99642e+06	930397
29.34	233200	0	541400	-233200	308200		29.34	3159000	5520000	2140050	2361000	-1018950		29.34	0	0	345400	0	345400		1.13073e+06	1840000	1008950	709267	-121783		1.7604e+06	3.18697e+06	984451	1.43519e+06	777192
30.41	233205	1366550	136200	1133345	-97005		30.41	3385350	2523450	5089700	-861900	1704350		30.41	235650	119500	108900	-116150	-126750		1284735	1336500	1.77827e+06	51765	493532		1.81919e+06	1.20226e+06	2.86782e+06	1.00817e+06	1.0487e+06
31.53	466410	2368000	3542650	1901590	3076240		31.53	4889700	6525200	5780500	1635500	890800		31.53	1530800	1640500	0	109700	-1530800		2.29564e+06	3.51123e+06	3.10772e+06	1.2156e+06	812080		2.3087e+06	2.6354e+06	2.91469e+06	966932	2.30453e+06
32.5	1085875	15345660	6769200	14259785	5683325		32.5	12578450	31420100	21512050	18841650	8933600		32.5	4229900	6730500	5452550	2500600	1222650		5.96474e+06	1.78321e+07	11244600	11867345	5.27986e+06		5.93945e+06	1.25312e+07	8.91621e+06	8.42913e+06	3.87128e+06
32.68	386260	3781955	1219200	3395695	832940		32.68	1985900	8386100	5441000	6400200	3455100		32.68	1097000	3893500	3043600	2796500	1946600		1.15639e+06	5.35385e+06	3234600	4197465	2.07821e+06		801472	2.6266e+06	2.11737e+06	1.93101e+06	1.31603e+06
33.88	0	4524605	541400	4524605	541400		33.88	2091200	6068000	3236200	3976800	1145000		33.88	1366450	119500	2299500	-1246950	933050		1152550	3.5707e+06	2025700	2.41815e+06	873150		1.06188e+06	3.08684e+06	1.36811e+06	3.18587e+06	306226
35.12	1256500	4589305	2003250	3332805	746750		35.12	3430350	9940200	3818550	6509850	388200		35.12	0	1077000	1196000	1077000	1196000		1.56228e+06	5.20217e+06	2.33927e+06	3639885	776983		1.7355e+06	4.46327e+06	1.34318e+06	2.72941e+06	404748
36.41	233205	5641755	3248000	5408550	3014795		36.41	8671650	6548100	4685150	-2123550	-3986500		36.41	1803900	1436500	1443750	-367400	-360150		3569585	4.54212e+06	3.12563e+06	972533	-443952		4.48777e+06	2.72746e+06	1.62416e+06	3.94077e+06	3.5014e+06
37.5	7889120	16555095	13702300	8665975	5813180		37.5	27052550	24477100	19144000	-2575450	-7908550		37.5	10657900	4292050	8090350	-6365850	-2567550		1.51999e+07	1.51081e+07	13645550	-91775	-1.55431e+06		1.03577e+07	1.017e+07	5.52704e+06	7.81764e+06	6.91675e+06
37.74	2746710	3768465	5413750	1021755	2667040		37.74	6718050	5519150	8680600	-1198900	1962550		37.74	5792200	1260000	441600	-4532200	-5350600		5.08565e+06	3.51587e+06	4.84532e+06	-1.56978e+06	-240337		2.07781e+06	2.14078e+06	4.14881e+06	2.79549e+06	4.43961e+06
39.12	3419505	5857720	3823750	2438215	404245		39.12	8232500	8548000	3927000	315500	-4305500		39.12	3061600	335100	5008500	-2726500	1946900		4904535	4.91361e+06	4.25308e+06	9071.67	-651452		2.88765e+06	4.18706e+06	656244	2.59596e+06	3.25715e+06
40.56	2153905	5853200	922600	3699295	-1231305		40.56	6649050	8607850	7677450	1958800	1028400		40.56	3299300	2820000	3828900	-479300	529600		4034085	5760350	4.14298e+06	1726265	108898		2.33592e+06	2.89504e+06	3.38836e+06	2.09898e+06	1.18714e+06
42.04	5870310	4474350	3034150	-1395960	-2836160		42.04	7433900	8070900	4324250	637000	-3109650		42.04	3622000	4675500	4946000	1053500	1324000		5642070	5740250	4.10147e+06	98180	-1.5406e+06		1.91617e+06	2.02091e+06	975201	1.31061e+06	2.48459e+06
42.5	11872365	19368905	10654400	7496540	-1217965		42.5	31222250	33523600	14579550	2301350	-16642700		42.5	12531050	11737700	16998400	-793350	4467350		1.85419e+07	2.15434e+07	14077450	3.00151e+06	-4.46444e+06		1.09865e+07	1.10545e+07	3.20167e+06	4.18906e+06	1.09231e+07
43.58	2761350	6220450	5585450	3459100	2824100		43.58	13463750	13863500	2576700	399750	-10887050		43.58	5478050	4088450	4544300	-1389600	-933750		7.23438e+06	8.05747e+06	4.23548e+06	823083	-2998900		5.56317e+06	5.13993e+06	1.52796e+06	2.45191e+06	7.08502e+06
45.18	5404500	7995015	5147300	2590515	-257200		45.18	4252950	8133000	803650	3880050	-3449300		45.18	2976100	6130050	6424200	3153950	3448100		4.21118e+06	7419355	4125050	3.20817e+06	-86133.3		1.21474e+06	1.1187e+06	2.94642e+06	646475	3.45188e+06
46.83	10323110	5059910	3315050	-5263200	-7008060		46.83	13221350	16930050	8253750	3708700	-4967600		46.83	5657900	7512450	7247300	1854550	1589400		9734120	9.83414e+06	6.27203e+06	100017	-3.46209e+06		3.81597e+06	6.2664e+06	2.6098e+06	4.7363e+06	4.49211e+06
47.5	27103125	24168175	13074250	-2934950	-14028875		47.5	25084950	35546300	18101000	10461350	-6983950		47.5	15667900	23844600	25781400	8176700	10113500		2.26187e+07	27853025	18985550	5.23437e+06	-3.63311e+06		6.10353e+06	6.66454e+06	6.39959e+06	7.16646e+06	1.24151e+07
48.55	9973860	8350950	5544450	-1622910	-4429410		48.55	10828550	12165750	5580150	1337200	-5248400		48.55	6602600	8795300	8941100	2192700	2338500		9.135e+06	9.77067e+06	6.68857e+06	635663	-2.44644e+06		2.23437e+06	2.08607e+06	1.95083e+06	2.00221e+06	4.16406e+06
50.33	7618480	14945810	13427400	7327330	5808920		50.33	14399100	14660600	7952350	261500	-6446750		50.33	5317700	15575550	9444400	10257850	4126700		9111760	1.50607e+07	1.02747e+07	5.94889e+06	1.16296e+06		4.72127e+06	468161	2.83039e+06	5.13876e+06	6.64366e+06
52.17	10628465	10225915	10360050	-402550	-268415		52.17	16030250	8415300	5891850	-7614950	-10138400		52.17	11551900	14021500	9160500	2469600	-2391400		1.27369e+07	1.08876e+07	8470800	-1849300	-4.26607e+06		2.88928e+06	2.86107e+06	2.31257e+06	5.19561e+06	5.19518e+06
52.5	27765015	33755125	43098700	5990110	15333685		52.5	46215050	46530800	20535000	315750	-25680050		52.5	26952600	48979500	18167050	22026900	-8785550		3.36442e+07	43088475	2.72669e+07	9.44425e+06	-6377305		1.08942e+07	8.17512e+06	1.37618e+07	1.12602e+07	2.06127e+07
54.08	13491075	15688255	20035200	2197180	6544125		54.08	16461700	26594000	10150300	10132300	-6311400		54.08	10787800	22209400	6851900	11421600	-3935900		1.35802e+07	2.14972e+07	12345800	7.91703e+06	-1.23439e+06		2.838e+06	5.48764e+06	6.86039e+06	4.9953e+06	6.8403e+06
56.07	15137030	12177010	16724650	-2960020	1587620		56.07	14710350	37849300	19405300	23138950	4694950		56.07	11523800	17085050	13761500	5561250	2237700		1.37904e+07	2.23705e+07	1.66305e+07	8580060	2840090		1.97449e+06	1.36278e+07	2.82308e+06	1.33088e+07	1.63891e+06
57.5	55078965	52893140	54162300	-2185825	-916665		57.5	68054750	79021400	45893500	10966650	-22161250		57.5	41363600	50534500	68523900	9170900	27160300		5.48324e+07	6.08163e+07	5.61932e+07	5.98391e+06	1360795		1.33473e+07	1.58101e+07	1.14511e+07	7.13194e+06	2.47395e+07
58.12	28827130	28693020	25312650	-134110	-3514480		58.12	44888750	26721700	22796050	-18167050	-22092700		58.12	18609900	21770300	41271600	3160400	22661700		30775260	25728340	2.97934e+07	-5046920	-981827		1.32473e+07	3.56666e+06	1.00197e+07	1.14812e+07	2.24844e+07
60.25	23726660	19778260	34598250	-3948400	10871590		60.25	21999400	36302450	33959250	14303050	11959850		60.25	31013600	34073900	37597800	3060300	6584200		2.55799e+07	3.00515e+07	35385100	4471650	9.80521e+06		4.78433e+06	8.96642e+06	1.94271e+06	9.20721e+06	2.84205e+06
62.46	26664270	24468285	38326350	-2195985	11662080		62.46	38056050	30400700	29671000	-7655350	-8385050		62.46	37302300	41468500	43363200	4166200	6060900		34007540	32112495	3.71202e+07	-1895045	3.11264e+06		6.37062e+06	8.62841e+06	6.92533e+06	5.91652e+06	1.03436e+07
62.5	62857760	63986045	85154500	1128285	22296740		62.5	96611500	78911300	76364400	-17700200	-20247100		62.5	70473450	85931800	95993300	15458350	25519850		76647570	7.62764e+07	85837400	-371188	9189830		1.77036e+07	1.12076e+07	9.83225e+06	1.66301e+07	2.5544e+07
64.74	36364055	44213970	47783800	7849915	11419745		64.74	69273750	41969300	31977400	-27304450	-37296350		64.74	31799650	36424950	51655450	4625300	19855800		45812485	4.08694e+07	43805550	-4.94308e+06	-2006935		2.04458e+07	4.00931e+06	1.04248e+07	1.94325e+07	3.08512e+07
67.12	39935160	64780425	49813000	24845265	9877840		67.12	46570450	55789900	46473200	9219450	-97250		67.12	48535950	57414100	52179050	8878150	3643100		4.50139e+07	5.93281e+07	4.94884e+07	1.43143e+07	4.47456e+06		4.50673e+06	4.79114e+06	2.86674e+06	9.12169e+06	5.03926e+06
67.5	90925140	121636565	122424500	30711425	31499360		67.5	112841600	109663000	110100000	-3178600	-2741600		67.5	95254950	110845500	125920300	15590550	30665350		9.96739e+07	114048355	119481600	1.43745e+07	1.98077e+07		1.16072e+07	6.59813e+06	8.31059e+06	1.69777e+07	1.95327e+07
69.57	51718085	69825055	72094000	18106970	20375915		69.57	66423150	59833300	69647050	-6589850	3223900		69.57	55725500	68096250	73362150	12370750	17636650		5.79556e+07	6.59182e+07	7.17011e+07	7.96262e+06	1.37455e+07		7.60195e+06	5.3401e+06	1.88846e+06	1.2925e+07	9.21432e+06
72.12	59874060	75494240	79875500	15620180	20001440		72.12	104340200	101549700	58596500	-2790500	-45743700		72.12	60182900	75836750	105159650	15653850	44976750		7.47991e+07	8.42936e+07	81210550	9494510	6.4115e+06		2.55838e+07	1.49452e+07	2.33103e+07	1.06391e+07	4.68622e+07
72.5	118101540	156602105	153243000	38500565	35141460		72.5	174396000	187198000	122172000	12802000	-52224000		72.5	129430450	157516800	180347500	28086350	50917050		1.40643e+08	167105635	1.51921e+08	2.6463e+07	11278170		2.9775e+07	1.74065e+07	2.91103e+07	1.2926e+07	5.55573e+07
74.76	97182600	92497070	97835800	-4685530	653200		74.76	93723150	99799500	86058000	6076350	-7665150		74.76	77899500	111864000	94052800	33964500	16153300		89601750	1.01387e+08	9.26489e+07	1.17851e+07	3.04712e+06		1.0281e+07	9.78056e+06	6.0131e+06	1.99474e+07	1.20883e+07
77.5	199999190	201383660	191866500	1384470	-8132690		77.5	274478400	192926000	179072500	-81552400	-95405900		77.5	148155200	232188100	212391000	84032900	64235800		2.07544e+08	2.08833e+08	1.94443e+08	1.28832e+06	-13100930		6.34987e+07	2.06638e+07	1.68081e+07	8.27927e+07	7.99367e+07
77.5	101474610	123506575	101272500	22031965	-202110		77.5	162209400	121328500	96855000	-40880900	-65354400		77.5	86010500	128279250	127584300	42268750	41573800		1.16565e+08	1.24371e+08	108570600	7806605	-7.99424e+06		4.02785e+07	3.55517e+06	1.66138e+07	4.33617e+07	5.38883e+07
80.34	101526590	116672110	117203500	15145520	15676910		80.34	181072800	111616000	118490000	-69456800	-62582800		80.34	99439400	137019050	144217500	37579650	44778100		1.27346e+08	1.21769e+08	126637000	-5577210	-709263		4.65402e+07	1.34467e+07	1.52387e+07	5.64471e+07	5.55245e+07
82.5	219109230	247941695	259743500	28832465	40634270		82.5	331592000	258688500	247874900	-72903500	-83717100		82.5	210468900	250670350	274385500	40201450	63916600		2.53723e+08	252433515	2.60668e+08	-1.28986e+06	6944590		6.75744e+07	5.58615e+06	1.32795e+07	6.22792e+07	7.93736e+07
83.29	150102160	152493140	173969000	2390980	23866840		83.29	206644400	169217500	161270700	-37426900	-45373700		83.29	129492200	145525250	163667500	16033050	34175300		1.6208e+08	1.55745e+08	166302400	-6334290	4.22281e+06		3.99463e+07	1.21763e+07	6.74676e+06	2.77775e+07	4.326e+07
86.34	205515140	160078605	176353500	-45436535	-29161640		86.34	230557000	215066000	147302000	-15491000	-83255000		86.34	141302500	181453050	214880000	40150550	73577500		1.92458e+08	1.85533e+08	1.79512e+08	-6.92566e+06	-12946380		4.60375e+07	2.77198e+07	3.38995e+07	4.34317e+07	7.96637e+07
87.5	321456245	280008225	293229000	-41448020	-28227245		87.5	387275000	356682000	266940500	-30593000	-120334500		87.5	226890450	324092500	347620500	97202050	120730050		3.11874e+08	3.20261e+08	3.02597e+08	8387010	-9.27723e+06		8.06205e+07	3.84802e+07	4.11477e+07	7.71073e+07	1.21644e+08
89.5	206694695	201817670	192505500	-4877025	-14189195		89.5	276494500	257626000	187881500	-18868500	-88613000		89.5	157806950	226150350	208240500	68343400	50433550		2.13665e+08	228531340	1.96209e+08	1.4866e+07	-17456215		5.965e+07	2.79802e+07	1.06729e+07	4.68382e+07	6.95808e+07
92.5	308973395	337848740	339782500	28875345	30809105		92.5	411878500	366566500	307967000	-45312000	-103911500		92.5	273539000	352610050	371272500	79071050	97733500		3.31464e+08	3.52342e+08	339674000	2.08781e+07	8.21037e+06		7.18597e+07	1.43608e+07	3.16529e+07	6.2576e+07	1.02704e+08
92.78	198877760	233120645	229471500	34242885	30593740		92.78	260216000	216218400	204806500	-43997600	-55409500		92.78	179736500	244426050	259888000	64689550	80151500		212943420	2.31255e+08	2.31389e+08	1.83116e+07	1.84452e+07		4.20431e+07	1.41961e+07	2.75908e+07	5.60676e+07	6.85922e+07
96.18	232066205	236365275	255885500	4299070	23819295		96.18	312732500	249397000	258584500	-63335500	-54148000		96.18	196386500	280998850	290498500	84612350	94112000		247061735	2.55587e+08	2.68323e+08	8.52531e+06	2.12611e+07		5.96049e+07	2.29516e+07	1.9252e+07	7.40644e+07	7.41631e+07
97.5	336815285	340709345	387206000	3894060	50390715		97.5	473861500	372951000	370678000	-100910500	-103183500		97.5	302880000	416987500	441047000	114107500	138167000		371185595	376882615	3.99644e+08	5697020	2.84581e+07		9.05243e+07	3.82908e+07	3.67963e+07	1.0752e+08	1.22161e+08
99.7	248653740	251521200	312663500	2867460	64009760		99.7	349073500	332710500	249317500	-16363000	-99756000		99.7	214732000	296518000	336345500	81786000	121613500		2.7082e+08	2.93583e+08	2.99442e+08	2.27635e+07	28622420		6.98599e+07	4.06741e+07	4.49952e+07	5.20115e+07	1.14849e+08
102.5	390217855	420184315	453931000	29966460	63713145		102.5	546120500	483034000	381090000	-63086500	-165030500		102.5	312873500	430192500	464182500	117319000	151309000		4.16404e+08	4.4447e+08	4.33068e+08	28066320	1.66639e+07		1.18808e+08	3.377e+07	4.5305e+07	9.02178e+07	1.63334e+08
103.4	294922755	327665240	338934500	32742485	44011745		103.4	415907000	336355000	301357000	-79552000	-114550000		103.4	249876000	321827000	343000500	71951000	93124500		3.20235e+08	3.28616e+08	327764000	8380495	7.52875e+06		8.5861e+07	7.31049e+06	2.29593e+07	7.86347e+07	1.08538e+08
107.1	347514255	307192265	321148500	-40321990	-26365755		107.1	468528000	371093500	278632000	-97434500	-189896000		107.1	268952950	342314000	365987500	73361050	97034550		3.61665e+08	3.402e+08	3.21923e+08	-2.14651e+07	-3.97424e+07		1.00537e+08	3.2003e+07	4.36829e+07	8.69452e+07	1.43932e+08
107.5	439278830	404044335	418504000	-35234495	-20774830		107.5	617257500	487434000	364537000	-129823500	-252720500		107.5	350738000	428100500	492221500	77362500	141483500		4.69091e+08	4.3986e+08	425087500	-2.92318e+07	-4.40039e+07		1.35738e+08	4.29205e+07	6.40963e+07	1.03723e+08	1.98126e+08
111.1	350733305	383106315	381769000	32373010	31035695		111.1	472849000	443683500	282534500	-29165500	-190314500		111.1	266698000	383887850	412141000	117189850	145443000		3.63427e+08	4.03559e+08	3.58815e+08	4.01325e+07	-4611935		1.0366e+08	3.47508e+07	6.77837e+07	7.34856e+07	1.70694e+08
112.5	445765440	470502380	487043000	24736940	41277560		112.5	581992500	572784000	394936000	-9208500	-187056500		112.5	349940500	514823500	473199000	164883000	123258500		4.59233e+08	519369960	451726000	6.01371e+07	-7.50681e+06		1.16611e+08	5.12922e+07	4.96663e+07	9.22867e+07	1.60807e+08
115.1	355694900	357515785	375989000	1820885	20294100		115.1	558968500	483870500	349037500	-75098000	-209931000		115.1	329712500	446529500	395376500	116817000	65664000		4.14792e+08	4.29305e+08	3.73468e+08	14513295	-41324300		1.25535e+08	6.49144e+07	2.32722e+07	9.6585e+07	1.47769e+08
117.5	434674455	490810365	481818500	56135910	47144045		117.5	651945500	580466000	406076000	-71479500	-245869500		117.5	397373000	534888000	496814500	137515000	99441500		4.94664e+08	5.35388e+08	4.6157e+08	4.07238e+07	-3.30947e+07		1.3748e+08	4.48299e+07	4.86403e+07	1.05346e+08	1.86115e+08
119.3	382562370	455000355	426339500	72437985	43777130		119.3	518473000	491835000	355745500	-26638000	-162727500		119.3	342845000	454652500	442028500	111807500	99183500		414626790	4.67163e+08	4.08038e+08	5.25358e+07	-6.58896e+06		9.20999e+07	2.13676e+07	4.59609e+07	7.13363e+07	1.38029e+08
122.5	424523905	486790470	457413500	62266565	32889595		122.5	658998500	590277000	426015500	-68721500	-232983000		122.5	393075500	507045000	520512000	113969500	127436500		4.92199e+08	528037490	4.6798e+08	3.58382e+07	-2.4219e+07		1.45306e+08	5.48441e+07	4.81263e+07	9.41692e+07	1.86873e+08
123.7	375296910	429020405	420039000	53723495	44742090		123.7	615605000	537782500	390272500	-77822500	-225332500		123.7	326431500	468165500	463703000	141734000	137271500		4.39111e+08	4.78323e+08	424671500	39211665	-1.44396e+07		1.54789e+08	5.50879e+07	3.69338e+07	1.10495e+08	1.88407e+08
127.5	427055010	485521435	478892000	58466425	51836990		127.5	690704500	587736500	437290000	-102968000	-253414500		127.5	395620000	555156500	512003500	159536500	116383500		5.0446e+08	5.42805e+08	4.76062e+08	38344975	-2.8398e+07		1.62057e+08	5.2215e+07	3.74371e+07	1.32404e+08	1.97524e+08
128.3	407280455	464553905	430672500	57273450	23392045		128.3	618475500	553654000	416757500	-64821500	-201718000		128.3	398558500	498136500	434698000	99578000	36139500		474771485	505448135	427376000	30676650	-47395485		1.24528e+08	4.49978e+07	9.41358e+06	8.53659e+07	1.33799e+08
132.5	478629485	541038430	511397000	62408945	32767515		132.5	664612500	594914000	517896500	-69698500	-146716000		132.5	384809500	562656500	503599500	177847000	118790000		509350495	5.66203e+08	5.10964e+08	5.68525e+07	1.61384e+06		1.42409e+08	2.71123e+07	7.15831e+06	1.23866e+08	1.35467e+08
133	449362480	505845400	494090500	56482920	44728020		133	646095000	562283000	491273000	-83812000	-154822000		133	341802500	537838500	516745000	196036000	174942500		479086660	535322300	5.00703e+08	56235640	2.16162e+07		1.54309e+08	2.83028e+07	1.39642e+07	1.39924e+08	1.66093e+08
137.5	475871490	475680380	450348000	-191110	-25523490		137.5	693578500	637503000	433961000	-56075500	-259617500		137.5	408981000	512049500	509141000	103068500	100160000		5.26144e+08	5.41744e+08	4.64483e+08	15600630	-61660330		1.4881e+08	8.48998e+07	3.95331e+07	8.07387e+07	1.82591e+08
137.8	465926470	459270390	460525500	-6656080	-5400970		137.8	708035000	647006000	423626000	-61029000	-284409000		137.8	412668000	519522000	485401500	106854000	72733500		528876490	5.41933e+08	4.56518e+08	1.30563e+07	-7.23588e+07		1.57424e+08	9.58533e+07	3.10822e+07	8.56598e+07	1.8775e+08
142.5	435832945	474995380	500421000	39162435	64588055		142.5	775501500	652074000	491827000	-123427500	-283674500		142.5	413043500	533705500	516858500	120662000	103815000		541459315	5.53592e+08	503035500	1.21323e+07	-38423815		2.03007e+08	9.01987e+07	1.27189e+07	1.24269e+08	2.13297e+08
142.9	453743475	488550400	488667000	34806925	34923525		142.9	786048000	657575500	503479000	-128472500	-282569000		142.9	419429500	527619500	537249000	108190000	117819500		5.53074e+08	5.57915e+08	5.09798e+08	4841475	-43275325		2.0249e+08	8.84915e+07	2.48999e+07	1.21143e+08	2.11339e+08
147.5	432688450	446085405	432704000	13396955	15550		147.5	700670500	576444000	432705500	-124226500	-267965000		147.5	380901000	503376000	452967000	122475000	72066000		5.04753e+08	508635135	4.39459e+08	3.88182e+06	-6.52945e+07		1.71634e+08	6.53382e+07	1.16984e+07	1.23626e+08	1.79177e+08
148.1	466805465	490395430	467093500	23589965	288035		148.1	764970000	626121000	452758000	-138849000	-312212000		148.1	413453500	529210500	469426000	115757000	55972500		548409655	5.48576e+08	463092500	165988	-85317155		1.89434e+08	6.99043e+07	9.02561e+06	1.28909e+08	1.98459e+08
152.5	417312960	451904375	402016500	34591415	-15296460		152.5	730638000	623775000	444015500	-106863000	-286622500		152.5	370097500	478863500	425070500	108766000	54973000		5.06016e+08	5.18181e+08	4.23701e+08	12164805	-82315320		1.95955e+08	9.24352e+07	2.1033e+07	1.0955e+08	1.8039e+08
153.5	428249980	488262390	439812000	60012410	11562020		153.5	765380500	663830000	495321500	-101550500	-270059000		153.5	410828500	508592500	486548000	97764000	75719500		534819660	553561630	4.73894e+08	18741970	-6.09258e+07		1.99861e+08	9.60347e+07	2.98399e+07	1.05873e+08	1.83934e+08
157.5	361252400	477682405	419667000	116430005	58414600		157.5	609684500	585616000	395469000	-24068500	-214215500		157.5	366023500	454933500	460666000	88910000	94642500		4.45653e+08	5.06077e+08	4.25267e+08	60423835	-2.03861e+07		1.42075e+08	6.98153e+07	3.29573e+07	7.4455e+07	1.68836e+08
159.2	455230980	529090470	471716500	73859490	16485520		159.2	708507000	688999000	453425500	-19508000	-255081500		159.2	391686000	519470500	484530500	127784500	92844500		518474660	5.79187e+08	4.69891e+08	6.0712e+07	-4.85838e+07		1.67612e+08	9.52218e+07	1.56327e+07	7.45212e+07	1.82862e+08
162.5	422701450	402982400	378879500	-19719050	-43821950		162.5	597654000	600742000	384349000	3088000	-213305000		162.5	315748000	407169500	393425000	91421500	77677000		4.45368e+08	4.70298e+08	3.85551e+08	24930150	-59816650		1.42313e+08	1.12987e+08	7.34689e+06	5.87015e+07	1.46149e+08
165	476499065	474872465	438496500	-1626600	-38002565		165	679912000	705566000	429537500	25654000	-250374500		165	393909000	482289000	456006500	88380000	62097500		516773355	5.54242e+08	4.41347e+08	3.74691e+07	-7.54265e+07		1.47194e+08	1.31102e+08	1.34627e+07	4.61519e+07	1.59562e+08
167.5	394014445	401582880	353800500	7568435	-40213945		167.5	590145000	598480000	399808000	8335000	-190337000		167.5	320379500	394575500	375183500	74196000	54804000		434846315	464879460	376264000	30033145	-58582315		1.39441e+08	1.15754e+08	2.30228e+07	3.82481e+07	1.23598e+08
171	449552435	476935460	454712500	27383025	5160065		171	726479500	672242000	549223500	-54237500	-177256000		171	385012500	499098000	479166000	114085500	94153500		520348145	5.49425e+08	4.94367e+08	2.9077e+07	-2.59808e+07		1.81408e+08	1.06938e+08	4.9055e+07	8.41743e+07	1.38359e+08
172.5	354794310	388842370	373138500	34048060	18344190		172.5	603090000	517601000	430472000	-85489000	-172618000		172.5	320547500	428956500	381668500	108409000	61121000		4.26144e+08	445133290	395093000	1.89894e+07	-3.10509e+07		1.54194e+08	6.5886e+07	3.09345e+07	9.78222e+07	1.24452e+08
177.3	414609505	449915525	405047500	35306020	-9562005		177.3	717224500	731391500	473239500	14167000	-243985000		177.3	396248000	515019000	428764500	118771000	32516500		5.09361e+08	5.65442e+08	4.35684e+08	56081340	-73676835		1.80249e+08	1.47357e+08	3.46186e+07	5.53101e+07	1.48984e+08
177.5	332773910	349380415	323034500	16606505	-9739410		177.5	551072500	576208500	358863500	25136000	-192209000		177.5	310824500	392308000	322178500	81483500	11354000		3.98224e+08	4.39299e+08	3.34692e+08	41075335	-63531470		1.32825e+08	1.20494e+08	2.09374e+07	3.52534e+07	1.11936e+08
182.5	334477455	317897330	293776000	-16580125	-40701455		182.5	442832500	536079000	308107000	93246500	-134725500		182.5	279773000	376150500	351234000	96377500	71461000		352360985	4.10042e+08	3.17706e+08	5.76813e+07	-3.46553e+07		8.29877e+07	1.1297e+08	2.99075e+07	6.43313e+07	1.03226e+08
183.8	462280060	426164385	395759000	-36115675	-66521060		183.8	611631000	624834500	446450500	13203500	-165180500		183.8	346559000	478751500	463525000	132192500	116966000		473490020	509916795	4.35245e+08	36426775	-3.82452e+07		1.32891e+08	1.02936e+08	3.52453e+07	8.6524e+07	1.43183e+08
187.5	321895910	364273745	284016000	42377835	-37879910		187.5	516713500	450111000	376309000	-66602500	-140404500		187.5	230820950	346773000	336526500	115952050	105705550		3.56477e+08	3.87053e+08	3.32284e+08	30575795	-2.4193e+07		1.4605e+08	5.53068e+07	4.62925e+07	9.18477e+07	1.23625e+08
190.5	406110525	523787365	388925000	117676840	-17185525		190.5	650666000	630061000	421459500	-20605000	-229206500		190.5	329558500	477092000	410050500	147533500	80492000		462111675	5.43647e+08	4.06812e+08	8.15351e+07	-5.53e+07		1.67719e+08	7.83944e+07	1.65073e+07	8.97068e+07	1.58328e+08
192.5	281414845	354126270	280314500	72711425	-1100345		192.5	472961000	444393000	291769000	-28568000	-181192000		192.5	249939000	331435500	297982000	81496500	48043000		334771615	376651590	2.90022e+08	41879975	-4.47498e+07		1.20706e+08	5.97528e+07	8.9624e+06	6.11677e+07	1.2069e+08
197.5	250020820	337974765	267168000	87953945	17147180		197.5	435044000	446520000	301040000	11476000	-134004000		197.5	232585450	292888500	286890000	60303050	54304550		3.05883e+08	359127755	2.85033e+08	5.32443e+07	-2.08508e+07		1.12196e+08	7.89699e+07	1.70122e+07	3.87245e+07	9.97392e+07
197.5	357699455	465471870	373043500	107772415	15344045		197.5	651875500	661657000	442697500	9781500	-209178000		197.5	326667000	423040500	423207500	96373500	96540500		445413985	5.16723e+08	4.12983e+08	7.13091e+07	-3.24312e+07		1.79473e+08	1.27297e+08	3.5935e+07	5.35884e+07	1.5836e+08
202.5	304655280	251637305	263987500	-53017975	-40667780		202.5	468584500	447498500	307133500	-21086000	-161451000		202.5	220214450	323581000	278345000	103366550	58130550		331151410	3.40906e+08	2.83155e+08	9.75419e+06	-4.79961e+07		1.26287e+08	9.90732e+07	2.19715e+07	8.26279e+07	1.09974e+08
204.7	425749400	359721415	370012500	-66027985	-55736900		204.7	667502000	601039000	438980500	-66463000	-228521500		204.7	314595500	461055500	369551500	146460000	54956000		469282300	4.73939e+08	3.92848e+08	4.65634e+06	-7.64341e+07		1.80436e+08	1.21174e+08	3.99524e+07	1.22806e+08	1.42868e+08
207.5	259435775	263647275	230331000	4211500	-29104775		207.5	428490500	362524000	298391000	-65966500	-130099500		207.5	212792500	286388000	245152500	73595500	32360000		3.0024e+08	304186425	2.57958e+08	3.94683e+06	-42281425		1.13491e+08	5.17855e+07	3.57915e+07	6.97814e+07	8.20274e+07
212.2	368497920	398273385	344610500	29775465	-23887420		212.2	586435000	523090500	389187000	-63344500	-197248000		212.2	286417500	371280000	387395500	84862500	100978000		4.13783e+08	430881295	373731000	1.70978e+07	-4.00525e+07		1.55051e+08	8.0988e+07	2.5235e+07	7.49124e+07	1.49769e+08
212.5	234339780	247057725	230380000	12717945	-3959780		212.5	413753000	355717500	244390500	-58035500	-169362500		212.5	179431950	246950500	245216000	67518550	65784050		2.75842e+08	2.83242e+08	239995500	7.40033e+06	-3.58461e+07		1.2255e+08	6.27657e+07	8.33749e+06	6.29457e+07	1.20773e+08
217.5	239217705	241130750	216329000	1913045	-22888705		217.5	302129000	309500500	237850500	7371500	-64278500		217.5	175639500	263684500	255647500	88045000	80008000		2.38995e+08	2.71439e+08	236609000	3.24432e+07	-2.3864e+06		6.3245e+07	3.48382e+07	1.96886e+07	4.82299e+07	7.42961e+07
220	339566830	404421425	333874000	64854595	-5692830		220	545625000	547501000	366343500	1876000	-179281500		220	281504000	400674000	379273500	119170000	97769500		388898610	450865475	3.5983e+08	61966865	-2.90683e+07		1.38799e+08	8.37098e+07	2.33901e+07	5.87003e+07	1.39997e+08
222.5	196173235	266196755	209744500	70023520	13571265		222.5	351468500	384248000	221846400	32779500	-129622100		222.5	180894000	240476600	218966000	59582600	38072000		242845245	296973785	216852300	54128540	-25992945		9.43802e+07	7.66679e+07	6.32177e+06	1.92117e+07	9.05777e+07
227.5	195244220	202959210	191638500	7714990	-3605720		227.5	311011500	304418500	211833500	-6593000	-99178000		227.5	146337000	237852850	179296300	91515850	32959300		2.17531e+08	2.4841e+08	194256100	30879280	-2.32748e+07		8.45692e+07	5.1547e+07	1.64258e+07	5.29979e+07	6.82292e+07
228.1	316524900	340470320	298807000	23945420	-17717900		228.1	549403000	491082000	325597000	-58321000	-223806000		228.1	240287500	402158500	301629000	161871000	61341500		3.68738e+08	411236940	3.08678e+08	4.24985e+07	-60060800		1.61037e+08	7.57151e+07	1.47204e+07	1.11262e+08	1.47214e+08
232.5	177421145	210081185	147800000	32660040	-29621145		232.5	322905000	265957000	180609050	-56948000	-142295950		232.5	142582500	215575000	207028500	72992500	64446000		2.14303e+08	2.30538e+08	1.78479e+08	1.62348e+07	-3.58237e+07		9.56517e+07	3.07967e+07	2.96716e+07	6.65092e+07	1.0351e+08
236.4	309448780	348952820	256123500	39504040	-53325280		236.4	465453500	502328500	320134000	36875000	-145319500		236.4	262146000	327755500	330509500	65609500	68363500		345682760	3.93012e+08	3.02256e+08	4.73295e+07	-4.34271e+07		1.06387e+08	9.52621e+07	4.0287e+07	1.58854e+07	1.07185e+08
237.5	187282120	204446200	151190500	17164080	-36091620		237.5	291622000	282810500	192032500	-8811500	-99589500		237.5	153468000	191372000	188764500	37904000	35296500		2.10791e+08	2.2621e+08	1.77329e+08	15418860	-33461540		7.20147e+07	4.94518e+07	2.26956e+07	2.34066e+07	6.74815e+07
242.5	159020245	152176200	150175000	-6844045	-8845245		242.5	268722000	287336500	226204500	18614500	-42517500		242.5	176638000	178322600	167549500	1684600	-9088500		2.0146e+08	205945100	1.8131e+08	4.48502e+06	-20150415		5.89128e+07	7.16891e+07	3.98388e+07	1.29582e+07	1.93708e+07
245.1	256577820	294528835	265294000	37951015	8716180		245.1	496257500	425810500	379009000	-70447000	-117248500		245.1	266710500	296697000	293273500	29986500	26563000		3.39849e+08	3.39012e+08	312525500	-836495	-2.73231e+07		1.35549e+08	7.51774e+07	5.92516e+07	6.04159e+07	7.83872e+07
247.5	124891650	192911680	146712500	68020030	21820850		247.5	277578000	213766200	197681500	-63811800	-79896500		247.5	121664400	152343000	156757500	30678600	35093100		174711350	1.8634e+08	167050500	1.16289e+07	-7660850		8.90997e+07	3.12344e+07	2.69985e+07	6.79491e+07	6.29089e+07
252.5	141751660	168271655	135534500	26519995	-6217160		252.5	196759500	228708700	150161400	31949200	-46598100		252.5	140393500	148165600	125321500	7772100	-15072000		1.59635e+08	1.81715e+08	137005800	2.20804e+07	-2.26291e+07		3.2158e+07	4.19207e+07	1.24851e+07	1.26852e+07	2.12247e+07
254.1	275496825	301297790	241563500	25800965	-33933325		254.1	376879500	409050500	284299000	32171000	-92580500		254.1	250287000	266073000	261039500	15786000	10752500		300887775	3.25474e+08	2.62301e+08	2.4586e+07	-3.85871e+07		6.7007e+07	7.44916e+07	2.13956e+07	8.25979e+06	5.18235e+07
257.5	158910805	141109150	130069750	-17801655	-28841055		257.5	258149600	229548000	147898000	-28601600	-110251600		257.5	135395000	153884450	151648500	18489450	16253500		1.84152e+08	174847200	1.43205e+08	-9.3046e+06	-40946385		6.51537e+07	4.7801e+07	1.15293e+07	2.46686e+07	6.41154e+07
262.5	134256165	128662145	112869000	-5594020	-21387165		262.5	195277600	224994500	151084350	29716900	-44193250		262.5	107253700	123608500	120976500	16354800	13722800		1.45596e+08	1.59088e+08	128309950	13492560	-1.72859e+07		4.50943e+07	5.71323e+07	2.01355e+07	1.78286e+07	2.9175e+07
263.4	259919330	244519260	209200500	-15400070	-50718830		263.4	427255000	418804000	264322000	-8451000	-162933000		263.4	211584500	256397000	216876500	44812500	5292000		2.99586e+08	306573420	230133000	6.98714e+06	-6.94533e+07		1.13175e+08	9.73758e+07	2.98563e+07	3.29415e+07	8.5663e+07
267.5	149443335	131735115	95241250	-17708220	-54202085		267.5	203868000	212564000	149920400	8696000	-53947600		267.5	111932000	132755000	105017900	20823000	-6914100		1.55081e+08	1.59018e+08	1.16727e+08	3.93693e+06	-38354595		4.62266e+07	4.6375e+07	2.91594e+07	1.97015e+07	2.72286e+07
272.5	107362850	101120585	105990500	-6242265	-1372350		272.5	178685400	164418500	112652500	-14266900	-66032900		272.5	128210500	119907300	132205600	-8303200	3995100		138086250	1.28482e+08	1.1695e+08	-9.60412e+06	-2.11367e+07		3.66725e+07	3.25085e+07	1.36256e+07	4.16749e+06	3.89737e+07
273	217811795	228038730	214551500	10226935	-3260295		273	352339000	384326500	226444500	31987500	-125894500		273	235549000	234717000	237773500	-832000	2224500		2.68567e+08	2.82361e+08	226256500	13794145	-4.23101e+07		7.30891e+07	8.8368e+07	1.16121e+07	1.6698e+07	7.24381e+07
277.5	102794150	127352625	111992800	24558475	9198650		277.5	162699100	210073500	89005500	47374400	-73693600		277.5	101271500	112452500	101657950	11181000	386450		1.22255e+08	1.4996e+08	1.00885e+08	27704625	-21369500		3.5034e+07	5.25906e+07	1.15131e+07	1.83007e+07	4.55277e+07
282.5	109046970	101489605	92246500	-7557365	-16800470		282.5	168420600	165724000	105112000	-2696600	-63308600		282.5	99649950	124976100	102423000	25326150	2773050		125705840	1.3073e+08	9.99272e+07	5.02406e+06	-2.57787e+07		3.72893e+07	3.25014e+07	6.78617e+06	1.77493e+07	3.39434e+07
283	204801690	210751205	181725500	5949515	-23076190		283	318945500	339377500	214240000	20432000	-104705500		283	188751000	224680500	202004000	35929500	13253000		2.37499e+08	258269735	1.99323e+08	2.07703e+07	-38176230		7.09895e+07	7.05858e+07	1.64222e+07	1.49929e+07	6.04116e+07
287.5	77928830	93612595	87362000	15683765	9433170		287.5	146913900	130780200	104627700	-16133700	-42286200		287.5	84186150	91144100	86132300	6957950	1946150		1.0301e+08	105178965	9.27073e+07	2.16934e+06	-1.03023e+07		3.81507e+07	2.22056e+07	1.03416e+07	1.64404e+07	2.79507e+07
292.5	116281460	71596090	81212300	-44685370	-35069160		292.5	200559500	119732000	117828500	-80827500	-82731000		292.5	78468000	85661000	79758300	7193000	1290300		1.3177e+08	9.23297e+07	9.2933e+07	-3.944e+07	-38836620		6.2502e+07	2.47512e+07	2.15724e+07	4.42441e+07	4.21372e+07
293.4	199054730	161978160	155224800	-37076570	-43829930		293.4	375145500	273236000	237061500	-101909500	-138084000		293.4	164860500	193016100	150701500	28155600	-14159000		2.46354e+08	2.0941e+08	1.80996e+08	-36943490	-6.53576e+07		1.1284e+08	5.74121e+07	4.86069e+07	6.50327e+07	6.47065e+07
297.5	70261880	82978570	62367500	12716690	-7894380		297.5	146935500	147973500	106589400	1038000	-40346100		297.5	69195950	98415350	78958600	29219400	9762650		9.54644e+07	109789140	82638500	1.43247e+07	-1.28259e+07		4.45784e+07	3.39574e+07	2.23394e+07	1.41593e+07	2.54158e+07
302.5	90378025	82480545	68710300	-7897480	-21667725		302.5	120892400	114310400	118222550	-6582000	-2669850		302.5	53965650	89114000	53304600	35148350	-661050		88412025	9.53016e+07	80079150	6.88962e+06	-8332875		3.35067e+07	1.67929e+07	3.39194e+07	2.44816e+07	1.15919e+07
304.1	178810765	164182165	126205800	-14628600	-52604965		304.1	248118000	237751500	251283200	-10366500	3165200		304.1	121795000	178771000	161991500	56976000	40196500		1.82908e+08	1.93568e+08	1.79827e+08	10660300	-3.08109e+06		6.32611e+07	3.89529e+07	6.44179e+07	4.01671e+07	4.6715e+07
307.5	78931535	62780600	34923400	-16150935	-44008135		307.5	102992600	101573700	105638250	-1418900	2645650		307.5	51656100	67041350	82443050	15385250	30786950		7.78601e+07	7.71319e+07	74334900	-728195	-3.52518e+06		2.5685e+07	2.12742e+07	3.60479e+07	1.57794e+07	3.77774e+07
312.5	61607840	71441690	53857300	9833850	-7750540		312.5	131539300	89383200	75218350	-42156100	-56320950		312.5	59566900	72403350	77463400	12836450	17896500		8.4238e+07	7.77427e+07	68846350	-6.49527e+06	-1.53917e+07		4.09768e+07	1.00924e+07	1.30293e+07	3.09197e+07	3.76941e+07
315.3	153700180	166827165	128059800	13126985	-25640380		315.3	248605000	184695500	161995500	-63909500	-86609500		315.3	136462450	147939500	156558500	11477050	20096050		179589210	1.66487e+08	1.48871e+08	-1.31018e+07	-3.07179e+07		6.03877e+07	1.83804e+07	1.82271e+07	4.40085e+07	5.35337e+07
317.5	71907205	84122560	62963900	12215355	-8943305		317.5	100384750	74346000	63895350	-26038750	-36489400		317.5	67500900	62623350	64221250	-4877550	-3279650		7.9931e+07	7.36973e+07	63693500	-6.23365e+06	-1.62375e+07		1.785e+07	1.07643e+07	652526	1.91631e+07	1.77658e+07
322.5	53788195	54410230	53537300	622035	-250895		322.5	100474400	103396000	68416250	2921600	-32058150		322.5	45578100	68032700	50048700	22454600	4470600		66613565	7.52796e+07	5.73341e+07	8.66608e+06	-9.27948e+06		2.96103e+07	2.52842e+07	9.75466e+06	1.19964e+07	1.98677e+07
326.8	110605705	135119665	107132500	24513960	-3473205		326.8	243220400	205236200	172735900	-37984200	-70484500		326.8	118412000	159051000	104109600	40639000	-14302400		1.57413e+08	166468955	1.27993e+08	9.05625e+06	-29420035		7.44141e+07	3.5642e+07	3.87782e+07	4.15284e+07	3.59727e+07
327.5	45243435	44367465	43587500	-875970	-1655935		327.5	107470600	83947000	77518200	-23523600	-29952400		327.5	50604500	60451450	44268650	9846950	-6335850		67772845	6.2922e+07	5.51248e+07	-4.85087e+06	-1.26481e+07		3.44836e+07	1.99051e+07	1.93963e+07	1.70367e+07	1.51676e+07
332.5	44600990	74338755	33627800	29737765	-10973190		332.5	89246600	66183300	69946050	-23063300	-19300550		332.5	53647300	83540800	31867000	29893500	-21780300		6.24983e+07	7.46876e+07	45146950	1.21893e+07	-1.73513e+07		2.36022e+07	8.68401e+06	2.14947e+07	3.05298e+07	5.66109e+06
337.5	44254665	47411925	40596450	3157260	-3658215		337.5	66142900	96173400	51386700	30030500	-14756200		337.5	33390550	45080100	55408800	11689550	22018250		4.79294e+07	62888475	49130650	1.49591e+07	1.20128e+06		1.66825e+07	2.88492e+07	7.65955e+06	1.37317e+07	1.88627e+07
338.8	96859395	110708090	100419500	13848695	3560105		338.8	167979000	187244900	119330400	19265900	-48648600		338.8	94814500	144073500	112744100	49259000	17929600		1.19884e+08	1.47342e+08	1.10831e+08	27457865	-9052965		4.16638e+07	3.8373e+07	9.59946e+06	1.90736e+07	3.50354e+07
342.5	34656440	34637145	47293550	-19295	12637110		342.5	57742950	61282600	44354700	3539650	-13388250		342.5	38965800	58716350	45036350	19750550	6070550		4.37884e+07	51545365	4.55615e+07	7.75697e+06	1.77314e+06		1.22756e+07	1.46991e+07	1.5382e+06	1.05381e+07	1.35344e+07
347.5	40589405	36749255	36411550	-3840150	-4177855		347.5	78286550	73654300	54373650	-4632250	-23912900		347.5	41087300	55732650	42771750	14645350	1684450		53321085	55378735	4.4519e+07	2057650	-8.8021e+06		2.16222e+07	1.84551e+07	9.10763e+06	1.09085e+07	1.34106e+07
351.2	105652440	95304125	87609250	-10348315	-18043190		351.2	191701000	164741900	131342850	-26959100	-60358150		351.2	97659500	108834200	107520400	11174700	9860900		131670980	122960075	1.08824e+08	-8710905	-2.28468e+07		5.21409e+07	3.68111e+07	2.18959e+07	1.91196e+07	3.53551e+07
352.5	37895045	41540745	35376750	3645700	-2518295		352.5	71841350	62783900	53770850	-9057450	-18070500		352.5	34488550	34574050	43527250	85500	9038700		4.8075e+07	46299565	44224950	-1.77542e+06	-3.85003e+06		2.06526e+07	1.46947e+07	9.21688e+06	6.55284e+06	1.36036e+07
357.5	45798320	31447605	35560500	-14350715	-10237820		357.5	61168000	65905900	50263150	4737900	-10904850		357.5	46772900	47053050	32888750	280150	-13884150		5.12464e+07	4.81355e+07	39570800	-3.11089e+06	-1.16756e+07		8.60616e+06	1.72546e+07	9.35571e+06	9.9859e+06	1.94151e+06
362.5	35623890	44564100	44043600	8940210	8419710		362.5	89333850	40939200	46261050	-48394650	-43072800		362.5	24548550	43615450	31831850	19066900	7283300		49835430	4.30396e+07	4.07122e+07	-6.79585e+06	-9.12326e+06		3.4652e+07	1.87981e+06	7.77009e+06	3.63797e+07	2.94067e+07
364.1	84176025	93492635	89515800	9316610	5339775		364.1	193948000	162080000	127238400	-31868000	-66709600		364.1	79410200	123235600	79013900	43825400	-396300		119178075	1.26269e+08	9.85894e+07	7.09134e+06	-2.05887e+07		6.47965e+07	3.43942e+07	2.53604e+07	3.78957e+07	4.00447e+07
367.5	26956705	33430105	21647700	6473400	-5309005		367.5	74670950	68211300	50436550	-6459650	-24234400		367.5	27221350	45755550	29412200	18534200	2190850		4.29497e+07	4.91323e+07	33832150	6182650	-9.11752e+06		2.74718e+07	1.76348e+07	1.48947e+07	1.24995e+07	1.36181e+07
372.5	29587135	35132925	18568100	5545790	-11019035		372.5	63737100	52996000	35640200	-10741100	-28096900		372.5	33472650	47644200	22806150	14171550	-10666500		4.22656e+07	4.52577e+07	2.56715e+07	2992080	-16594145		1.86961e+07	9.16754e+06	8.88942e+06	1.26511e+07	9.96324e+06
377.4	62987020	86760095	61364650	23773075	-1622370		377.4	163662300	115342000	121518000	-48320300	-42144300		377.4	79694200	111784300	62095300	32090100	-17598900		1.02115e+08	1.04629e+08	8.16593e+07	2.51429e+06	-20455190		5.39526e+07	1.55767e+07	3.45206e+07	4.422e+07	2.04114e+07
377.5	18791740	28104045	26904550	9312305	8112810		377.5	67763300	38294000	50990750	-29469300	-16772550		377.5	20787350	41640800	26052300	20853450	5264950		3.57808e+07	3.60129e+07	34649200	232152	-1.1316e+06		2.77156e+07	7.05077e+06	1.41586e+07	2.63616e+07	1.36201e+07
382.5	17774805	27067585	23522700	9292780	5747895		382.5	47597400	42522400	41056150	-5075000	-6541250		382.5	31317300	30361300	25841150	-956000	-5476150		32229835	33317095	30140000	1087260	-2089835		1.49322e+07	8.14035e+06	9.52447e+06	7.39861e+06	6.80853e+06
387.5	18377195	25275380	23127100	6898185	4749905		387.5	50409550	43729500	39451700	-6680050	-10957850		387.5	38418400	26273000	20853600	-12145400	-17564800		3.5735e+07	3.17593e+07	27810800	-3975755	-7.92425e+06		1.61839e+07	1.03785e+07	1.01452e+07	9.80558e+06	1.14625e+07
391.2	46508020	58903285	55564700	12395265	9056680		391.2	133628900	116635100	79589800	-16993800	-54039100		391.2	88602650	60583550	62131300	-28019100	-26471350		8.95799e+07	7.87073e+07	6.57619e+07	-10872545	-2.38179e+07		4.35687e+07	3.28572e+07	1.24172e+07	2.0891e+07	3.16315e+07
392.5	14281095	16334215	20270800	2053120	5989705		392.5	52311000	44180200	21530800	-8130800	-30780200		392.5	29230250	24716400	23115750	-4513850	-6114500		3.19408e+07	2.84103e+07	2.16391e+07	-3530510	-10301665		1.91593e+07	1.42858e+07	1.42556e+06	5.16268e+06	1.87391e+07
397.5	20483680	19681900	13493250	-801780	-6990430		397.5	37606550	48118500	22162450	10511950	-15444100		397.5	29265350	17941300	17357050	-11324050	-11908300		2.91185e+07	2.85806e+07	1.76709e+07	-537960	-11447610		8.56238e+06	1.69427e+07	4.34311e+06	1.09204e+07	4.24562e+06
402.5	24027520	22992615	12663800	-1034905	-11363720		402.5	21518450	28396800	34682750	6878350	13164300		402.5	20829700	26322050	26031400	5492350	5201700		2.21252e+07	2.59038e+07	2.44593e+07	3.7786e+06	2.33409e+06		1.68305e+06	2.72626e+06	1.10933e+07	4.22583e+06	1.25129e+07
405.6	66220630	57731170	46252600	-8489460	-19968030		405.6	91684450	99926300	83215400	8241850	-8469050		405.6	69487550	65655950	58182500	-3831600	-11305050		7.57975e+07	7.44378e+07	6.25502e+07	-1.35974e+06	-1.32474e+07		1.38551e+07	2.24265e+07	1.88645e+07	8.6352e+06	5.9905e+06
407.5	20017695	14958475	20856050	-5059220	838355		407.5	38844250	27435300	32617800	-11408950	-6226450		407.5	19585300	18875850	12942850	-709450	-6642450		2.61491e+07	2.04232e+07	22138900	-5.72587e+06	-4.01018e+06		1.09965e+07	6.38072e+06	9.90001e+06	5.38081e+06	4.2041e+06
412.5	20333770	18823060	12287300	-1510710	-8046470		412.5	26978350	29163500	15169150	2185150	-11809200		412.5	25617350	19596600	24191400	-6020750	-1425950		2.43098e+07	22527720	17215950	-1.7821e+06	-7.09387e+06		3.50996e+06	5.75975e+06	6.21039e+06	4.10968e+06	5.25676e+06
417.5	20326165	18663465	13411950	-1662700	-6914215		417.5	38131350	23367300	23844950	-14764050	-14286400		417.5	19787350	8484000	8157300	-11303350	-11630050		2.60816e+07	16838255	1.51381e+07	-9.24337e+06	-10943555		1.04388e+07	7.60767e+06	7.985e+06	6.78926e+06	3.73373e+06
420.4	42594595	47810410	36976450	5215815	-5618145		420.4	78611400	86009900	73995450	7398500	-4615950		420.4	51664400	49029950	46243800	-2634450	-5420600		57623465	6.09501e+07	5.24052e+07	3.32662e+06	-5.21823e+06		1.87333e+07	2.1711e+07	1.92633e+07	5.27653e+06	530861
422.5	9292405	13546635	12137200	4254230	2844795		422.5	11870450	30280500	30721800	18410050	18851350		422.5	13031200	21191050	14625100	8159850	1593900		1.1398e+07	2.16727e+07	1.91614e+07	10274710	7.76335e+06		1.91365e+06	8.37732e+06	1.00886e+07	7.31104e+06	9.62284e+06
427.5	18170965	17758515	12879450	-412450	-5291515		427.5	28292750	31965700	19942750	3672950	-8350000		427.5	20447900	14748950	19306500	-5698950	-1141400		2.23039e+07	21491055	1.73762e+07	-812817	-4.92764e+06		5.31e+06	9.19527e+06	3.9073e+06	4.69876e+06	3.61805e+06
432.5	19341960	11812565	11918100	-7529395	-7423860		432.5	29199600	20784300	32208150	-8415300	3008550		432.5	13941000	19532950	24626000	5591950	10685000		20827520	17376605	2.29174e+07	-3450915	2.0899e+06		7.73701e+06	4.85905e+06	1.02524e+07	7.84387e+06	9.08931e+06
435.8	42189085	35717865	37766550	-6471220	-4422535		435.8	87017700	77453700	71706850	-9564000	-15310850		435.8	51917900	50669800	53921500	-1248100	2003600		60374895	5.46138e+07	5.4465e+07	-5.76111e+06	-5.90993e+06		2.35805e+07	2.11456e+07	1.69767e+07	4.20318e+06	8.75253e+06
437.5	8708565	8668975	10466550	-39590	1757985		437.5	28597050	26211300	16561500	-2385750	-12035550		437.5	14664950	14702550	12318600	37600	-2346350		1.73235e+07	1.65276e+07	13115550	-795913	-4.20797e+06		1.02073e+07	8.91243e+06	3.12465e+06	1.37738e+06	7.0827e+06
442.5	11542805	14043025	13651050	2500220	2108245		442.5	32331200	25066500	17672150	-7264700	-14659050		442.5	17014900	12107300	12825550	-4907600	-4189350		2.02963e+07	17072275	14716250	-3.22403e+06	-5.58005e+06		1.07757e+07	6.99053e+06	2.59295e+06	5.09551e+06	8.46972e+06
447.5	7714565	15981770	7865550	8267205	150985		447.5	23448550	22989100	19066700	-459450	-4381850		447.5	14867750	10844250	12832900	-4023500	-2034850		1.53436e+07	16605040	13255050	1.26142e+06	-2.08857e+06		7.87778e+06	6.09637e+06	5.61249e+06	6.32348e+06	2.26689e+06
451.8	35341800	45622390	39595250	10280590	4253450		451.8	66166950	61915200	51518200	-4251750	-14648750		451.8	40609500	34662300	29420800	-5947200	-11188700		47372750	4.74e+07	4.01781e+07	27213.3	-7.19467e+06		1.6488e+07	1.37131e+07	1.10602e+07	8.92006e+06	1.00642e+07
452.5	8457365	12903210	12454900	4445845	3997535		452.5	12592550	17756350	16987200	5163800	4394650		452.5	12727900	13430250	9246700	702350	-3481200		1.12593e+07	1.46966e+07	1.28963e+07	3.43733e+06	1636995		2.42747e+06	2.66289e+06	3.88908e+06	2.39561e+06	4.43693e+06
457.5	11170070	11864855	15112400	694785	3942330		457.5	19890250	19327600	14730150	-562650	-5160100		457.5	9876800	9310050	4836900	-566750	-5039900		1.36457e+07	13500835	1.15598e+07	-144872	-2085890		5.44646e+06	5.2053e+06	5.82535e+06	727167	5.22094e+06
462.5	11313275	11048025	5434800	-265250	-5878475		462.5	5166500	16843500	6881550	11677000	1715050		462.5	8322050	10441850	5161100	2119800	-3160950		8267275	1.27778e+07	5.82582e+06	4.51052e+06	-2.44146e+06		3.07375e+06	3.53403e+06	924477	6.31989e+06	3.84755e+06
467.5	9354715	10298360	10482650	943645	1127935		467.5	9014200	13625800	7861300	4611600	-1152900		467.5	5682750	11013450	8015050	5330700	2332300		8.01722e+06	11645870	8.78633e+06	3.62865e+06	769112		2.02887e+06	1.75155e+06	1.47106e+06	2.35291e+06	1.77009e+06
468.3	33935090	31570485	29245000	-2364605	-4690090		468.3	29530450	38070800	38062950	8540350	8532500		468.3	24346350	36667350	26441300	12321000	2094950		29270630	3.54362e+07	31249750	6.16558e+06	1979120		4.79965e+06	3.42057e+06	6.06465e+06	7.62538e+06	6.61206e+06
472.5	6009700	4347900	11250800	-1661800	5241100		472.5	13976550	7263600	16544950	-6712950	2568400		472.5	9910900	11492050	10319450	1581150	408550		9.96572e+06	7.70118e+06	1.27051e+07	-2.26453e+06	2739350		3.98371e+06	3.59212e+06	3.35788e+06	4.17977e+06	2.42081e+06
477.5	15070850	12374960	8988350	-2695890	-6082500		477.5	3837600	5942600	19092200	2105000	15254600		477.5	6198600	9931700	8756100	3733100	2557500		8.36902e+06	9416420	1.22789e+07	1.0474e+06	3.90987e+06		5.9228e+06	3.24699e+06	5.90165e+06	3.34243e+06	1.07326e+07
482.5	13609320	11980970	9310600	-1628350	-4298720		482.5	14349400	19209850	4914000	4860450	-9435400		482.5	4714800	3907300	6607500	-807500	1892700		1.08912e+07	1.16994e+07	6.94403e+06	808200	-3947140		5.36168e+06	7.65516e+06	2.21754e+06	3.53327e+06	5.67223e+06
485.5	30818690	29643655	22185050	-1175035	-8633640		485.5	36876450	44824900	35452750	7948450	-1423700		485.5	26032100	31067900	32283900	5035800	6251800		3.12424e+07	3.51788e+07	29973900	3936405	-1.26851e+06		5.43458e+06	8.38405e+06	6.92893e+06	4.66004e+06	7.44393e+06
487.5	9048615	5901315	3989650	-3147300	-5058965		487.5	5416550	7090950	4926700	1674400	-489850		487.5	8301750	9139550	10581100	837800	2279350		7.58897e+06	7.37727e+06	6499150	-211700	-1.08982e+06		1.91808e+06	1.63799e+06	3.56599e+06	2.57649e+06	3.70576e+06
492.5	575455	5260810	2430750	4685355	1855295		492.5	19924650	12924300	13476350	-7000350	-6448300		492.5	8854350	11806000	9279600	2951650	425250		9.78482e+06	9.99704e+06	8.39557e+06	212218	-1.38925e+06		9.7081e+06	4.13963e+06	5.57561e+06	6.30613e+06	4.43923e+06
497.5	9359070	10622355	9748750	1263285	389680		497.5	7367150	16124300	4571550	8757150	-2795600		497.5	10404500	10801350	3741050	396850	-6663450		9.04357e+06	1.2516e+07	6020450	3.47243e+06	-3.02312e+06		1.54306e+06	3.12616e+06	3.2554e+06	4.59716e+06	3.53207e+06
502.5	1356215	9535305	3839300	8179090	2483085		502.5	6628000	9264100	11751400	2636100	5123400		502.5	1605750	7970200	4411850	6364450	2806100		3196655	8.9232e+06	6.66752e+06	5.72655e+06	3.47086e+06		2.97425e+06	836389	4.41207e+06	2.82602e+06	1.44022e+06
503.3	21965460	33717630	25132700	11752170	3167240		503.3	32949200	42226800	28646300	9277600	-4302900		503.3	21780450	33309200	15771200	11528750	-6009250		2.5565e+07	3.64179e+07	23183400	10852840	-2.38164e+06		6.39554e+06	5.03482e+06	6.65521e+06	1.36876e+06	4.88062e+06
507.5	3805460	11422915	7026000	7617455	3220540		507.5	10343700	12762800	8673200	2419100	-1670500		507.5	3456500	11901650	5776000	8445150	2319500		5.86855e+06	1.20291e+07	7158400	6.16057e+06	1.28985e+06		3.87952e+06	678977	1.45313e+06	3.26653e+06	2.60302e+06
512.5	8729115	5422420	5949950	-3306695	-2779165		512.5	5939400	8297350	6932500	2357950	993100		512.5	11919150	8777250	5021950	-3141900	-6897200		8862555	7.49901e+06	5.96813e+06	-1.36355e+06	-2.89442e+06		2.99211e+06	1.81431e+06	955405	3.22397e+06	3.94641e+06
517.5	8295060	3556600	4144750	-4738460	-4150310		517.5	6570600	9073500	5658700	2502900	-911900		517.5	5585050	6259000	7819450	673950	2234400		6.8169e+06	6.29637e+06	5874300	-520537	-942603		1.37169e+06	2.75864e+06	1.84681e+06	3.76556e+06	3.19247e+06
521.7	20869105	26874375	13982350	6005270	-6886755		521.7	30196500	25275900	22040750	-4920600	-8155750		521.7	18406250	26326650	20144250	7920400	1738000		23157285	26158975	18722450	3001690	-4434835		6.21927e+06	812322	4.21314e+06	6.9274e+06	5.38335e+06
522.5	2173515	8821505	2195750	6647990	22235		522.5	6068000	5095900	7754000	-972100	1686000		522.5	3234700	5778000	2460700	2543300	-774000		3825405	6565135	4.13682e+06	2739730	311412		2.01332e+06	1.98361e+06	3.13537e+06	3.81384e+06	1.25524e+06
527.5	5460275	7712905	3912650	2252630	-1547625		527.5	12407050	2615400	3303750	-9791650	-9103300		527.5	1964600	4718250	6448700	2753650	4484100		6.61064e+06	5.01552e+06	4.55503e+06	-1.59512e+06	-2.05561e+06		5.31542e+06	2.56172e+06	1.66798e+06	7.10282e+06	6.80793e+06
532.5	10395520	6446650	3817250	-3948870	-6578270		532.5	8103050	6615450	12568900	-1487600	4465850		532.5	3415950	6469700	1668950	3053750	-1747000		7304840	6510600	6.01837e+06	-794240	-1.28647e+06		3.55759e+06	91531.2	5.77373e+06	3.55243e+06	5.53644e+06
537.5	12441960	1555265	5440000	-10886695	-7001960		537.5	3611650	9224150	9197750	5612500	5586100		537.5	4633800	6031000	8480700	1397200	3846900		6.8958e+06	5.60347e+06	7706150	-1.29233e+06	810347		4.83023e+06	3.85228e+06	1.99502e+06	8.57211e+06	6.82131e+06
540.8	39185945	14018230	15787250	-25167715	-23398695		540.8	23381550	25903200	29515300	2521650	6133750		540.8	21239850	18876200	21991900	-2363650	752050		2.79358e+07	19599210	2.24315e+07	-8.33657e+06	-5.5043e+06		9.8016e+06	5.97538e+06	6.87457e+06	1.47794e+07	1.57289e+07
542.5	9977205	5622405	4146550	-4354800	-5830655		542.5	6973200	6427850	7649200	-545350	676000		542.5	4994900	5062500	5433550	67600	438650		7.3151e+06	5.70425e+06	5743100	-1610850	-1.572e+06		2.50869e+06	686345	1.77172e+06	2.39601e+06	3.69001e+06
547.5	9372565	1299510	4220500	-8073055	-5152065		547.5	5392900	7728350	1957200	2335450	-3435700		547.5	8610750	4745800	5338000	-3864950	-3272750		7.79207e+06	4591220	3.83857e+06	-3.20085e+06	-3953505		2.11237e+06	3.21721e+06	1.72246e+06	5.23593e+06	1.04118e+06
552.5	1976305	5067955	1296500	3091650	-679805		552.5	7483700	6871350	4813150	-612350	-2670550		552.5	4094200	7216000	7423850	3121800	3329650		4.51807e+06	6.3851e+06	4.51117e+06	1.86703e+06	-6901.67		2.77806e+06	1.15363e+06	3.07482e+06	2.14726e+06	3.05617e+06
557.5	2181910	5927005	1972300	3745095	-209610		557.5	7848650	2077550	2120250	-5771100	-5728400		557.5	1492100	7798800	5614350	6306700	4122250		3.84089e+06	5267785	3.23563e+06	1.4269e+06	-605253		3.48792e+06	2.91704e+06	2.06136e+06	6.36387e+06	4.93723e+06
560.7	11508380	11122510	7971400	-385870	-3536980		560.7	17588750	22855400	12263550	5266650	-5325200		560.7	11391200	28791050	14361750	17399850	2970550		13496110	2.0923e+07	1.15322e+07	7.42688e+06	-1.96388e+06		3.54481e+06	8.99138e+06	3.25734e+06	9.08751e+06	4.36587e+06
562.5	3141650	833200	4028150	-2308450	886500		562.5	2257300	2171150	3364700	-86150	1107400		562.5	1581900	4084550	330950	2502650	-1250950		2326950	2.36297e+06	2574600	36016.7	247650		782204	1.63414e+06	1.97117e+06	2.40788e+06	1.30252e+06
567.5	4631360	1521800	132850	-3109560	-4498510		567.5	1828350	9302150	1853000	7473800	24650		567.5	245350	8595550	2299500	8350200	2054150		2235020	6.47317e+06	1428450	4.23815e+06	-806570		2.2211e+06	4.30254e+06	1.14402e+06	6.37837e+06	3.35448e+06
572.5	3265815	9124400	1213800	5858585	-2052015		572.5	3159000	10126500	7226600	6967500	4067600		572.5	8118000	5747000	2299500	-2371000	-5818500		4847605	8.33263e+06	3.57997e+06	3.48503e+06	-1.26764e+06		2.83275e+06	2.2946e+06	3.20439e+06	5.10169e+06	4.98951e+06
577.5	4040855	1521800	1968700	-2519055	-2072155		577.5	4783800	9631100	4121550	4847300	-662250		577.5	1530800	0	2518700	-1530800	987900		3.45182e+06	3.71763e+06	2869650	265815	-582168		1.70462e+06	5.17743e+06	1.11851e+06	3.99833e+06	1.5316e+06
581.2	11157175	12933705	6086400	1776530	-5070775		581.2	15746650	31846200	18208300	16099550	2461650		581.2	13375550	11535000	14064250	-1840550	688700		1.34265e+07	18771635	1.27863e+07	5.34518e+06	-640142		2.29516e+06	1.13445e+07	6.16116e+06	9.48753e+06	3.93811e+06
582.5	2764005	407000	1215850	-2357005	-1548155		582.5	1888500	8685250	0	6796750	-1888500		582.5	2476750	3497500	3809500	1020750	1332750		2.37642e+06	4.19658e+06	1.67512e+06	1820165	-701302		446293	4.18317e+06	1.94583e+06	4.62894e+06	1.76974e+06
587.5	1086505	953705	1688900	-132800	602395		587.5	5915350	5862650	5251300	-52700	-664050		587.5	3965500	2293000	3496000	-1672500	-469500		3655785	3.03645e+06	3.47873e+06	-619333	-177052		2.42928e+06	2.53751e+06	1.78126e+06	912948	681994
592.5	1053500	4029600	1083000	2976100	29500		592.5	3611650	320050	2008200	-3291600	-1603450		592.5	2656700	2356500	5785450	-300200	3128750		2.44062e+06	2.23538e+06	2.95888e+06	-205233	518267		1.29269e+06	1.85774e+06	2.49121e+06	3.13493e+06	2.40366e+06
597.5	109055	1423500	674250	1314445	565195		597.5	831350	4651100	861000	3819750	29650		597.5	2925000	1760000	2613900	-1165000	-311100		1.28847e+06	2.61153e+06	1383050	1323065	94581.7		1.46257e+06	1.77431e+06	1.07003e+06	2.49239e+06	441741
602.5	1489705	5097305	1329000	3607600	-160705		602.5	3754350	5465650	224100	1711300	-3530250		602.5	2678900	2717500	2299500	38600	-379400		2640985	4.42682e+06	1284200	1.78583e+06	-1356785		1.1328e+06	1.49173e+06	1.03843e+06	1.78567e+06	1.88545e+06
602.5	5714710	16757515	6585950	11042805	871240		602.5	12621250	19814600	5121700	7193350	-7499550		602.5	10795100	11525250	10411450	730150	-383650		9.71035e+06	16032455	7.37303e+06	6.3221e+06	-2337320		3.57877e+06	4.19197e+06	2.7313e+06	5.21124e+06	4.51444e+06
607.5	3062450	6063805	3257850	3001355	195400		607.5	452650	2388000	3523250	1935350	3070600		607.5	1097000	2493750	1306300	1396750	209300		1.53737e+06	3.64852e+06	2695800	2.11115e+06	1.15843e+06		1.35949e+06	2.09237e+06	1.21064e+06	816620	1.656e+06
612.5	1286700	1431255	919200	144555	-367500		612.5	3971050	7311850	225900	3340800	-3745150		612.5	3797000	4371000	346750	574000	-3450250		3018250	4.37137e+06	497283	1.35312e+06	-2.52097e+06		1.50209e+06	2.9403e+06	370353	1.73472e+06	1.87078e+06
617.5	4473000	4247000	2604950	-226000	-1868050		617.5	369050	1840000	0	1470950	-369050		617.5	463800	3634850	0	3171050	-463800		1.76862e+06	3.24062e+06	868317	1472000	-900300		2.34254e+06	1.25099e+06	1.50397e+06	1.69853e+06	839434
622.5	1509905	2366400	2332500	856495	822595		622.5	0	2342650	3236200	2342650	3236200		622.5	0	0	0	0	0		503302	1.56968e+06	1.85623e+06	1.06638e+06	1.35293e+06		871744	1.35944e+06	1.66984e+06	1.18534e+06	1.68202e+06
624.6	15359415	10154450	6911850	-5204965	-8447565		624.6	9645700	12785000	6580400	3139300	-3065300		624.6	2930900	15094150	3848800	12163250	917900		9312005	1.26779e+07	5780350	3.36586e+06	-3531655		6.22097e+06	2.47159e+06	1.68096e+06	8.68632e+06	4.70012e+06
627.5	1489705	2005400	136200	515695	-1353505		627.5	5891350	3781650	2770500	-2109700	-3120850		627.5	0	4501500	3403000	4501500	3403000		2.46035e+06	3.42952e+06	2.10323e+06	969165	-357118		3.06327e+06	1.28477e+06	1.73261e+06	3.32885e+06	3.37413e+06
632.5	5546105	1534800	272450	-4011305	-5273655		632.5	226350	4660800	574000	4434450	347650		632.5	1370100	4675500	445800	3305400	-924300		2.38085e+06	3623700	430750	1.24285e+06	-1.9501e+06		2.80021e+06	1.80906e+06	151337	4.58512e+06	2.94771e+06
637.5	5729500	236400	2862050	-5493100	-2867450		637.5	6330500	160050	574000	-6170450	-5756500		637.5	1403900	1204300	550500	-199600	-853400		4.48797e+06	533583	1328850	-3.95438e+06	-3.15912e+06		2.68773e+06	582111	1.32784e+06	3.26933e+06	2.46453e+06
642.5	233205	597905	0	364700	-233205		642.5	3385350	4365750	2841800	980400	-543550		642.5	0	3433500	1196000	3433500	1196000		1206185	2.79905e+06	1.34593e+06	1.59287e+06	139748		1.89081e+06	1.96241e+06	1.42682e+06	1.62349e+06	927809
647.4	6865810	2265705	4469900	-4600105	-2395910		647.4	15786700	9750300	10230050	-6036400	-5556650		647.4	4177050	7066700	3295800	2889650	-881250		8.94319e+06	6.3609e+06	5.99858e+06	-2582285	-2.9446e+06		6.07722e+06	3.79189e+06	3.71128e+06	4.79294e+06	2.38551e+06
647.5	1256500	0	1329000	-1256500	72500		647.5	1283500	160050	4398100	-1123450	3114600		647.5	103950	2456500	445800	2352550	341850		881317	872183	2.05763e+06	-9133.33	1.17632e+06		673355	1.37439e+06	2.07445e+06	2.04636e+06	1.684e+06
652.5	466405	1195950	1166800	729545	700395		652.5	4358350	2699850	1150000	-1658500	-3208350		652.5	1228700	99750	1103500	-1128950	-125200		2.01782e+06	1331850	1140100	-685968	-877718		2.06248e+06	1.30537e+06	32790.7	1.25414e+06	2.06017e+06
657.5	233200	1534800	541400	1301600	308200		657.5	3587650	4282750	1265600	695100	-2322050		657.5	1440500	1077000	110300	-363500	-1330200		1.75378e+06	2.29818e+06	639100	544400	-1.11468e+06		1.69903e+06	1.73386e+06	583814	842717	1.3283e+06
662.5	2343005	0	2349900	-2343005	6895		662.5	0	331150	2207400	331150	2207400		662.5	2669200	0	2104000	-2669200	-565200		1670735	110383	2.22043e+06	-1.56035e+06	549698		1.45606e+06	191190	123467	1.64619e+06	1.46383e+06
667.5	15	1079905	2476500	1079890	2476485		667.5	4761000	4662600	0	-98400	-4761000		667.5	2880500	119500	772550	-2761000	-2107950		2.54717e+06	1.954e+06	1.08302e+06	-593170	-1464155		2.39793e+06	2.39436e+06	1.26711e+06	1.96767e+06	3.66144e+06
671.2	2774020	3665905	9080500	891885	6306480		671.2	10902650	12257000	8182450	1354350	-2720200		671.2	9312800	2840300	4412050	-6472500	-4900750		7.66316e+06	6.2544e+06	7225000	-1408755	-438157		4.30809e+06	5.21477e+06	2.47712e+06	4.39142e+06	5.94191e+06
672.5	0	1286500	3795100	1286500	3795100		672.5	5915350	160050	3834500	-5755300	-2080850		672.5	1696300	2621050	1304900	924750	-391400		2.53722e+06	1.35587e+06	2.97817e+06	-1181350	440950		3.04601e+06	1.23197e+06	1.44923e+06	3.96528e+06	3.02511e+06
677.5	431000	0	459000	-431000	28000		677.5	226350	5003450	2140050	4777100	1913700		677.5	1603000	99750	120200	-1503250	-1482800		753450	1.70107e+06	906417	947617	152967		742813	2.86038e+06	1.0817e+06	3.35948e+06	1.70169e+06
682.5	0	5	1083000	5	1083000		682.5	0	182600	0	182600	0		682.5	1560800	0	0	-1560800	-1560800		520267	60868.3	361000	-459398	-159267		901128	105423	625270	958201	1.32908e+06
687.5	4643000	1011900	1219200	-3631100	-3423800		687.5	3181800	500850	1853000	-2680950	-1328800		687.5	1097000	2337000	0	1240000	-1097000		2.97393e+06	1283250	1.02407e+06	-1.69068e+06	-1.94987e+06		1.78212e+06	947673	941786	2.58213e+06	1.28171e+06
692.5	109050	124005	3265200	14955	3156150		692.5	0	0	691600	0	691600		692.5	2297950	0	0	-2297950	-2297950		802333	41335	1.31893e+06	-760998	516600		1.29639e+06	71594.3	1.72062e+06	1.33106e+06	2.73126e+06
695.7	6162100	1733765	5568000	-4428335	-594100		695.7	6498350	4181350	2943700	-2317000	-3554650		695.7	4491950	4204050	2207000	-287900	-2284950		5.71747e+06	3373055	3572900	-2.34441e+06	-2.14457e+06		1.07456e+06	1.41971e+06	1.76664e+06	2.07035e+06	1.48526e+06
697.5	0	597900	0	597900	0		697.5	3316550	1840000	0	-1476550	-3316550		697.5	0	1209800	2207000	1209800	2207000		1.10552e+06	1215900	735667	110383	-369850		1.91481e+06	621072	1.27421e+06	1.40797e+06	2.78029e+06
702.5	153050	0	0	-153050	-153050		702.5	0	1840000	287050	1840000	287050		702.5	0	544000	0	544000	0		51016.7	794667	95683.3	743650	44666.7		88363.5	945265	165728	1.01141e+06	223424
707.5	1489700	5	1036000	-1489695	-453700		707.5	0	0	399100	0	399100		707.5	1440500	113300	1390200	-1327200	-50300		976733	37768.3	941767	-938965	-34966.7		846234	65412.3	502225	817216	426607
712.5	2566205	717300	0	-1848905	-2566205		712.5	1283500	2800050	1853000	1516550	569500		712.5	0	0	0	0	0		1283235	1172450	617667	-110785	-665568		1.2831e+06	1.45446e+06	1.06983e+06	1.68546e+06	1.67045e+06
717.5	233200	833200	1870400	600000	1637200		717.5	4442500	2000050	1965050	-2442450	-2477450		717.5	0	1196500	108900	1196500	108900		1.55857e+06	1343250	1.31478e+06	-215317	-243783		2.50028e+06	597107	1.0454e+06	1.95168e+06	2.07987e+06
721.2	4783305	3307605	4744500	-1475700	-38805		721.2	9027200	7610150	4392550	-1417050	-4634650		721.2	3897900	3773500	5161100	-124400	1263200		5.9028e+06	4897085	4766050	-1.00572e+06	-1.13675e+06		2.74178e+06	2.3611e+06	384728	763806	3.09843e+06
722.5	431000	235305	0	-195695	-431000		722.5	142700	171100	287050	28400	144350		722.5	2325700	119500	2466000	-2206200	140300		966467	175302	917683	-791165	-48783.3		1.18592e+06	58016.7	1.34854e+06	1.23057e+06	331016
727.5	1086500	1286500	1296500	200000	210000		727.5	0	2640000	0	2640000	0		727.5	0	1140500	1196000	1140500	1196000		362167	1689000	830833	1.32683e+06	468667		627291	826819	721275	1.23063e+06	638581
732.5	233205	235300	1083000	2095	849795		732.5	3159000	0	0	-3159000	-3159000		732.5	131700	1317000	0	1185300	-131700		1174635	517433	361000	-657202	-813635		1.71926e+06	702369	625270	2.24594e+06	2.08959e+06
737.5	5	0	1329000	-5	1328995		737.5	383900	4557500	0	4173600	-383900		737.5	1262500	0	127550	-1262500	-1134950		548802	1.51917e+06	485517	970365	-63285		647200	2.63127e+06	733257	2.845e+06	1.26287e+06
742.5	0	482000	0	482000	0		742.5	157550	171100	0	13550	-157550		742.5	0	1077000	1432450	1077000	1432450		52516.7	576700	477483	524183	424967		90961.5	460315	827025	532978	876055
747.5	1679900	3256010	0	1576110	-1679900		747.5	0	2022600	0	2022600	0		747.5	463800	0	2207000	-463800	1743200		714567	1.75954e+06	735667	1044970	21100		867571	1.64387e+06	1.27421e+06	1.32557e+06	1.71165e+06
747.6	4012915	3738015	1870400	-274900	-2142515		747.6	2429750	9390600	287050	6960850	-2142700		747.6	2823300	2273250	4212800	-550050	1389500		3088655	5133955	2.12342e+06	2045300	-965238		824265	3.75841e+06	1.97507e+06	4.25921e+06	2.03926e+06
752.5	0	0	0	0	0		752.5	0	539800	0	539800	0		752.5	0	1096500	0	1096500	0		0	545433	0	545433	0		0	548272	0	548272	0
757.5	5	5	0	0	-5		757.5	1730700	2100100	287050	369400	-1443650		757.5	0	99750	445800	99750	445800		576902	733285	244283	156383	-332618		999219	1.18475e+06	225956	191101	987663
762.5	2333000	1299505	130800	-1033495	-2202200		762.5	157550	1917500	0	1759950	-157550		762.5	2537500	0	1103500	-2537500	-1434000		1.67602e+06	1072335	411433	-603682	-1.26458e+06		1.319e+06	978727	602905	2.18073e+06	1.0328e+06
767.5	2373200	3853900	1296500	1480700	-1076700		767.5	0	2800050	287050	2800050	287050		767.5	103950	0	1196000	-103950	1092050		825717	2.21798e+06	926517	1.39227e+06	100800		1.34117e+06	1.99179e+06	556069	1.45402e+06	1.09631e+06
772.5	0	0	0	0	0		772.5	3181800	0	112050	-3181800	-3069750		772.5	0	0	0	0	0		1060600	0	37350	-1060600	-1023250		1.83701e+06	0	64692.1	1.83701e+06	1.77232e+06
775	3862905	6688705	1688850	2825800	-2174055		775	4926500	6557550	399100	1631050	-4527400		775	4409950	2217500	3697050	-2192450	-712900		4399785	5154585	1.92833e+06	754800	-2.47145e+06		531870	2.54444e+06	1.66197e+06	2.62137e+06	1.92456e+06
777.5	1256500	1534800	130800	278300	-1125700		777.5	142700	1840000	0	1697300	-142700		777.5	1603000	0	1270000	-1603000	-333000		1.00073e+06	1.12493e+06	466933	124200	-533800		763008	986100	698544	1.65554e+06	521357
782.5	233205	0	0	-233205	-233205		782.5	0	0	0	0	0		782.5	0	0	0	0	0		77735	0	0	-77735	-77735		134641	0	0	134641	134641
787.5	0	0	130800	0	130800		787.5	1602000	160050	0	-1441950	-1602000		787.5	1262500	2217500	127550	955000	-1134950		954833	792517	86116.7	-162317	-868717		844153	1.23666e+06	74596.9	1.20669e+06	896554
792.5	5	4555500	0	4555495	-5		792.5	1602000	0	691600	-1602000	-910400		792.5	1097000	544000	0	-553000	-1097000		899668	1.69983e+06	230533	800165	-669135		819025	2.48799e+06	399295	3.29423e+06	586946
797.5	10	1286500	136200	1286490	136190		797.5	0	0	0	0	0		797.5	0	2173500	0	2173500	0		3.33333	1.15333e+06	45400	1153330	45396.7		5.7735	1.09285e+06	78635.1	1.09285e+06	78629.3
802.5	0	0	0	0	0		802.5	226350	1840000	0	1613650	-226350		802.5	131700	1140500	1103500	1008800	971800		119350	993500	367833	874150	248483		113679	928766	637106	815208	636552
803.4	15	6136600	677600	6136585	677585		803.4	1828350	2182650	915700	354300	-912650		803.4	2325700	3977500	2373500	1651800	47800		1.38469e+06	4.09892e+06	1.32227e+06	2.71423e+06	-62421.7		1.22468e+06	1.97977e+06	918146	3.03402e+06	800827
807.5	0	170600	0	170600	0		807.5	0	0	224100	0	224100		807.5	0	119500	0	119500	0		0	96700	74700	96700	74700		0	87555.5	129384	87555.5	129384
812.5	0	0	0	0	0		812.5	0	182600	0	182600	0		812.5	1097000	0	1270000	-1097000	173000		365667	60866.7	423333	-304800	57666.7		633353	105424	733235	692114	99881.6
817.5	0	3380000	1837900	3380000	1837900		817.5	0	0	0	0	0		817.5	0	0	0	0	0		0	1.12667e+06	612633	1.12667e+06	612633		0	1.95144e+06	1.06111e+06	1.95144e+06	1.06111e+06
822.5	5	1299500	0	1299495	-5		822.5	2530000	160050	0	-2369950	-2530000		822.5	0	113300	1196000	113300	1196000		843335	524283	398667	-319052	-444668		1.46069e+06	671764	690511	1.87254e+06	1.90238e+06
827.5	109050	1286500	1296500	1177450	1187450		827.5	0	180800	0	180800	0		827.5	0	0	0	0	0		36350	489100	432167	452750	395817		62960	696461	748535	634086	685575
832.5	1256500	0	136200	-1256500	-1120300		832.5	0	0	1853000	0	1853000		832.5	0	0	108900	0	108900		418833	0	699367	-418833	280533		725441	0	999169	725441	1.49406e+06
832.9	1598755	7378400	2729200	5779645	1130445		832.9	2530000	2351950	2140050	-178050	-389950		832.9	0	1209800	1304900	1209800	1304900		1.37625e+06	3.64672e+06	2058050	2270465	681798		1.27959e+06	3.2818e+06	715682	3.11726e+06	932251
837.5	233200	236400	0	3200	-233200		837.5	0	171100	0	171100	0		837.5	0	0	0	0	0		77733.3	135833	0	58100	-77733.3		134638	122082	0	97873.9	134638
842.5	0	0	0	0	0		842.5	0	1840000	287050	1840000	287050		842.5	0	0	0	0	0		0	613333	95683.3	613333	95683.3		0	1.06232e+06	165728	1.06232e+06	165728
847.5	233200	1299500	0	1066300	-233200		847.5	0	0	0	0	0		847.5	0	1096500	1380300	1096500	1380300		77733.3	798667	460100	720933	382367		134638	699073	796917	624529	872066
852.5	0	0	0	0	0		852.5	0	0	225900	0	225900		852.5	0	0	0	0	0		0	0	75300	0	75300		0	0	130423	0	130423
857.5	0	1758200	1329000	1758200	1329000		857.5	0	0	0	0	0		857.5	103950	2237000	0	2133050	-103950		34650	1.33173e+06	443000	1.29708e+06	408350		60015.6	1.1779e+06	767299	1.13884e+06	798999
862.5	0	0	1036000	0	1036000		862.5	0	0	287050	0	287050		862.5	0	0	0	0	0		0	0	441017	0	441017		0	0	534886	0	534886
863.4	656600	2954150	2365000	2297550	1708400		863.4	3135000	0	512950	-3135000	-2622050		863.4	103950	2237000	3679800	2133050	3575850		1.29852e+06	1.73038e+06	2.18592e+06	431867	887400		1.61427e+06	1.54086e+06	1.591e+06	3.09009e+06	3.17947e+06
867.5	0	597900	0	597900	0		867.5	0	0	0	0	0		867.5	0	0	0	0	0		0	199300	0	199300	0		0	345198	0	345198	0
872.5	0	597900	0	597900	0		872.5	0	0	0	0	0		872.5	0	0	1103500	0	1103500		0	199300	367833	199300	367833		0	345198	637106	345198	637106
877.5	423400	0	0	-423400	-423400		877.5	3135000	0	0	-3135000	-3135000		877.5	0	0	1196000	0	1196000		1.18613e+06	0	398667	-1.18613e+06	-787467		1.70099e+06	0	690511	1.70099e+06	2.18833e+06
882.5	431000	0	0	-431000	-431000		882.5	0	0	691600	0	691600		882.5	1097000	0	0	-1097000	-1097000		509333	0	230533	-509333	-278800		552679	0	399295	552679	903961
887.5	0	0	0	0	0		887.5	0	0	0	0	0		887.5	0	1088000	2466000	1088000	2466000		0	362667	822000	362667	822000		0	628157	1.42375e+06	628157	1.42375e+06
892.5	0	0	0	0	0		892.5	0	0	0	0	0		892.5	178200	0	0	-178200	-178200		59400	0	0	-59400	-59400		102884	0	0	102884	102884
895	1687500	0	2756300	-1687500	1068800		895	0	1917500	691600	1917500	691600		895	1406900	1088000	2574900	-318900	1168000		1.03147e+06	1.00183e+06	2007600	-29633.3	976133		904227	961650	1.14329e+06	1.81982e+06	251355
897.5	0	0	130800	0	130800		897.5	0	1917500	0	1917500	0		897.5	0	0	108900	0	108900		0	639167	79900	639167	79900		0	1.10707e+06	70056.5	1.10707e+06	70056.5
902.5	0	0	0	0	0		902.5	0	0	0	0	0		902.5	0	0	0	0	0		0	0	0	0	0		0	0	0	0	0
907.5	1256500	0	0	-1256500	-1256500		907.5	0	0	0	0	0		907.5	131700	0	0	-131700	-131700		462733	0	0	-462733	-462733		690569	0	0	690569	690569
912.5	0	0	2625500	0	2625500		912.5	0	0	287050	0	287050		912.5	0	0	0	0	0		0	0	970850	0	970850		0	0	1.44014e+06	0	1.44014e+06
917.5	0	0	0	0	0		917.5	0	0	0	0	0		917.5	0	0	0	0	0		0	0	0	0	0		0	0	0	0	0
922.5	233200	0	0	-233200	-233200		922.5	0	0	0	0	0		922.5	1904300	1077000	108900	-827300	-1795400		712500	359000	36300	-353500	-676200		1.03869e+06	621806	62873.4	426568	976244
927.5	0	0	0	0	0		927.5	0	0	0	0	0		927.5	0	0	0	0	0		0	0	0	0	0		0	0	0	0	0
927.8	1489700	0	0	-1489700	-1489700		927.8	0	0	287050	0	287050		927.8	3001300	2712000	1626950	-289300	-1374350		1497000	904000	638000	-593000	-859000		1.50066e+06	1.56577e+06	868399	789922	994183
932.5	0	0	0	0	0		932.5	0	0	0	0	0		932.5	0	1216000	1518050	1216000	1518050		0	405333	506017	405333	506017		0	702058	876447	702058	876447
937.5	0	0	0	0	0		937.5	0	0	0	0	0		937.5	1097000	0	0	-1097000	-1097000		365667	0	0	-365667	-365667		633353	0	0	633353	633353
942.5	1256500	0	0	-1256500	-1256500		942.5	0	0	0	0	0		942.5	0	419000	0	419000	0		418833	139667	0	-279167	-418833		725441	241910	0	871938	725441
947.5	0	0	0	0	0		947.5	0	0	0	0	0		947.5	0	0	120200	0	120200		0	0	40066.7	0	40066.7		0	0	69397.5	0	69397.5
952.5	0	1286500	136200	1286500	136200		952.5	0	0	0	0	0		952.5	0	0	0	0	0		0	428833	45400	428833	45400		0	742761	78635.1	742761	78635.1
957.5	0	0	0	0	0		957.5	0	0	0	0	0		957.5	0	0	0	0	0		0	0	0	0	0		0	0	0	0	0
961.8	0	1286500	244950	1286500	244950		961.8	0	2822600	287050	2822600	287050		961.8	0	0	120200	0	120200		0	1369700	217400	1369700	217400		0	1.41314e+06	86769.7	1.41314e+06	86769.7
962.5	0	0	0	0	0		962.5	0	0	0	0	0		962.5	0	0	0	0	0		0	0	0	0	0		0	0	0	0	0
967.5	0	0	0	0	0		967.5	0	2640000	0	2640000	0		967.5	0	0	0	0	0		0	880000	0	880000	0		0	1.5242e+06	0	1.5242e+06	0
972.5	0	0	0	0	0		972.5	0	0	287050	0	287050		972.5	0	0	0	0	0		0	0	95683.3	0	95683.3		0	0	165728	0	165728
977.5	0	0	108750	0	108750		977.5	0	182600	0	182600	0		977.5	0	0	0	0	0		0	60866.7	36250	60866.7	36250		0	105424	62786.8	105424	62786.8
982.5	0	1286500	0	1286500	0		982.5	0	0	0	0	0		982.5	0	0	0	0	0		0	428833	0	428833	0		0	742761	0	742761	0
987.5	0	0	0	0	0		987.5	0	0	0	0	0		987.5	0	0	0	0	0		0	0	0	0	0		0	0	0	0	0
992.5	0	3853900	0	3853900	0		992.5	0	0	0	0	0		992.5	0	0	0	0	0		0	1.28463e+06	0	1.28463e+06	0		0	2.22505e+06	0	2.22505e+06	0
997	10	5140400	541400	5140390	541390		997	0	2640000	225900	2640000	225900		997	1097000	0	1270000	-1097000	173000		365670	2.59347e+06	679100	2.2278e+06	313430		633350	2.57052e+06	535497	3.13906e+06	199183
997.5	0	0	0	0	0		997.5	0	0	225900	0	225900		997.5	0	0	1270000	0	1270000		0	0	498633	0	498633		0	0	677505	0	677505
1002	0	0	541400	0	541400		1002	0	0	0	0	0		1002	0	0	0	0	0		0	0	180467	0	180467		0	0	312577	0	312577
1008	5	0	0	-5	-5		1008	0	0	0	0	0		1008	1097000	0	0	-1097000	-1097000		365668	0	0	-365668	-365668		633352	0	0	633352	633352
1012	5	0	0	-5	-5		1012	0	2640000	0	2640000	0		1012	0	0	0	0	0		1.66667	880000	0	879998	-1.66667		2.88675	1.5242e+06	0	1.52421e+06	2.88675
1018	0	0	136200	0	136200		1018	0	0	0	0	0		1018	0	0	108900	0	108900		0	0	81700	0	81700		0	0	72058.9	0	72058.9
1022	0	0	0	0	0		1022	0	0	0	0	0		1022	0	0	0	0	0		0	0	0	0	0		0	0	0	0	0
1028	0	0	0	0	0		1028	0	0	0	0	0		1028	0	0	0	0	0		0	0	0	0	0		0	0	0	0	0
1032	0	482000	0	482000	0		1032	0	0	0	0	0		1032	0	0	0	0	0		0	160667	0	160667	0		0	278283	0	278283	0
1034	5	482000	136200	481995	136195		1034	0	0	0	0	0		1034	0	0	108900	0	108900		1.66667	160667	81700	160665	81698.3		2.88675	278283	72058.9	278280	72057
1038	5	0	0	-5	-5		1038	0	0	0	0	0		1038	0	0	0	0	0		1.66667	0	0	-1.66667	-1.66667		2.88675	0	0	2.88675	2.88675
1042	0	0	0	0	0		1042	0	0	0	0	0		1042	0	0	0	0	0		0	0	0	0	0		0	0	0	0	0
1048	0	0	0	0	0		1048	0	0	0	0	0		1048	0	0	0	0	0		0	0	0	0	0		0	0	0	0	0
1052	0	0	0	0	0		1052	0	0	0	0	0		1052	0	0	0	0	0		0	0	0	0	0		0	0	0	0	0
1058	0	5	0	5	0		1058	0	1840000	0	1840000	0		1058	0	0	0	0	0		0	613335	0	613335	0		0	1.06232e+06	0	1.06232e+06	0
1062	0	0	0	0	0		1062	0	0	0	0	0		1062	0	0	0	0	0		0	0	0	0	0		0	0	0	0	0
1068	431000	0	0	-431000	-431000		1068	0	0	0	0	0		1068	0	0	0	0	0		143667	0	0	-143667	-143667		248838	0	0	248838	248838
1071	2764005	5	136200	-2764000	-2627805		1071	0	2000050	0	2000050	0		1071	0	0	0	0	0		921335	666685	45400	-254650	-875935		1.5958e+06	1.15473e+06	78635.1	2.39221e+06	1.51716e+06
1072	2333000	0	0	-2333000	-2333000		1072	0	160050	0	160050	0		1072	0	0	0	0	0		777667	53350	0	-724317	-777667		1.34696e+06	92404.9	0	1.39546e+06	1.34696e+06
1078	5	0	0	-5	-5		1078	0	0	0	0	0		1078	0	0	0	0	0		1.66667	0	0	-1.66667	-1.66667		2.88675	0	0	2.88675	2.88675
1082	0	0	136200	0	136200		1082	0	0	0	0	0		1082	0	0	0	0	0		0	0	45400	0	45400		0	0	78635.1	0	78635.1
1088	0	0	0	0	0		1088	0	0	0	0	0		1088	0	0	0	0	0		0	0	0	0	0		0	0	0	0	0
1092	0	0	0	0	0		1092	0	0	0	0	0		1092	0	0	0	0	0		0	0	0	0	0		0	0	0	0	0
1098	0	0	0	0	0		1098	0	0	0	0	0		1098	0	0	0	0	0		0	0	0	0	0		0	0	0	0	0
1102	0	0	0	0	0		1102	0	0	1981500	0	1981500		1102	0	0	0	0	0		0	0	660500	0	660500		0	0	1.14402e+06	0	1.14402e+06
1108	0	0	0	0	0		1108	0	0	0	0	0		1108	0	0	0	0	0		0	0	0	0	0		0	0	0	0	0
1111	0	0	0	0	0		1111	0	0	1981500	0	1981500		1111	0	0	0	0	0		0	0	660500	0	660500		0	0	1.14402e+06	0	1.14402e+06
1112	0	0	0	0	0		1112	0	0	0	0	0		1112	0	0	0	0	0		0	0	0	0	0		0	0	0	0	0
1118	0	0	0	0	0		1118	0	0	0	0	0		1118	0	0	0	0	0		0	0	0	0	0		0	0	0	0	0
1122	0	0	0	0	0		1122	0	0	0	0	0		1122	0	0	0	0	0		0	0	0	0	0		0	0	0	0	0
1128	0	0	0	0	0		1128	0	0	0	0	0		1128	0	0	0	0	0		0	0	0	0	0		0	0	0	0	0
1132	233200	0	0	-233200	-233200		1132	0	0	0	0	0		1132	0	0	0	0	0		77733.3	0	0	-77733.3	-77733.3		134638	0	0	134638	134638
1138	0	0	0	0	0		1138	0	0	0	0	0		1138	0	0	0	0	0		0	0	0	0	0		0	0	0	0	0
1142	0	0	0	0	0		1142	0	0	0	0	0		1142	0	0	0	0	0		0	0	0	0	0		0	0	0	0	0
1148	0	0	0	0	0		1148	0	0	0	0	0		1148	0	0	0	0	0		0	0	0	0	0		0	0	0	0	0
1151	233200	0	541400	-233200	308200		1151	0	0	691600	0	691600		1151	1097000	0	0	-1097000	-1097000		443400	0	411000	-443400	-32400		577919	0	363773	577919	941689
1152	0	0	0	0	0		1152	0	0	0	0	0		1152	0	0	0	0	0		0	0	0	0	0		0	0	0	0	0
1158	0	0	541400	0	541400		1158	0	0	691600	0	691600		1158	1097000	0	0	-1097000	-1097000		365667	0	411000	-365667	45333.3		633353	0	363773	633353	992136
1162	0	0	0	0	0		1162	0	0	0	0	0		1162	0	0	0	0	0		0	0	0	0	0		0	0	0	0	0
1168	0	0	0	0	0		1168	0	0	0	0	0		1168	0	0	0	0	0		0	0	0	0	0		0	0	0	0	0
1172	0	0	0	0	0		1172	0	0	0	0	0		1172	0	0	0	0	0		0	0	0	0	0		0	0	0	0	0
1178	233200	0	108750	-233200	-124450		1178	0	0	0	0	0		1178	0	2281500	0	2281500	0		77733.3	760500	36250	682767	-41483.3		134638	1.31722e+06	62786.8	1.38944e+06	71851.2
1182	0	0	0	0	0		1182	0	0	0	0	0		1182	0	0	0	0	0		0	0	0	0	0		0	0	0	0	0
1188	0	0	0	0	0		1188	0	0	0	0	0		1188	0	0	0	0	0		0	0	0	0	0		0	0	0	0	0
1192	0	0	0	0	0		1192	0	0	0	0	0		1192	0	0	0	0	0		0	0	0	0	0		0	0	0	0	0
1193	233200	0	108750	-233200	-124450		1193	0	0	0	0	0		1193	0	2281500	0	2281500	0		77733.3	760500	36250	682767	-41483.3		134638	1.31722e+06	62786.8	1.38944e+06	71851.2
1198	0	0	0	0	0		1198	0	0	0	0	0		1198	0	0	0	0	0		0	0	0	0	0		0	0	0	0	0
1202	0	0	0	0	0		1202	0	0	0	0	0		1202	0	0	0	0	0		0	0	0	0	0		0	0	0	0	0
1208	0	0	0	0	0		1208	0	0	0	0	0		1208	0	0	0	0	0		0	0	0	0	0		0	0	0	0	0
1212	0	0	0	0	0		1212	0	0	0	0	0		1212	0	0	0	0	0		0	0	0	0	0		0	0	0	0	0
1218	0	0	0	0	0		1218	0	0	0	0	0		1218	0	0	0	0	0		0	0	0	0	0		0	0	0	0	0
1222	0	0	0	0	0		1222	0	0	0	0	0		1222	0	0	0	0	0		0	0	0	0	0		0	0	0	0	0
1228	0	0	0	0	0		1228	0	0	0	0	0		1228	0	119500	0	119500	0		0	39833.3	0	39833.3	0		0	68993.4	0	68993.4	0
1232	0	0	0	0	0		1232	0	0	0	0	0		1232	0	0	0	0	0		0	0	0	0	0		0	0	0	0	0
1237	0	0	0	0	0		1237	0	0	0	0	0		1237	0	119500	0	119500	0		0	39833.3	0	39833.3	0		0	68993.4	0	68993.4	0
1238	0	0	0	0	0		1238	0	0	0	0	0		1238	0	0	0	0	0		0	0	0	0	0		0	0	0	0	0
1242	0	0	0	0	0		1242	0	0	0	0	0		1242	0	0	0	0	0		0	0	0	0	0		0	0	0	0	0
1248	0	0	0	0	0		1248	0	0	0	0	0		1248	0	0	0	0	0		0	0	0	0	0		0	0	0	0	0
1252	0	0	0	0	0		1252	0	0	0	0	0		1252	0	0	0	0	0		0	0	0	0	0		0	0	0	0	0
1258	0	0	0	0	0		1258	0	0	0	0	0		1258	0	0	0	0	0		0	0	0	0	0		0	0	0	0	0
1262	0	0	0	0	0		1262	0	0	0	0	0		1262	0	0	0	0	0		0	0	0	0	0		0	0	0	0	0
1268	0	0	1329000	0	1329000		1268	0	0	0	0	0		1268	0	0	0	0	0		0	0	443000	0	443000		0	0	767299	0	767299
1272	0	0	0	0	0		1272	0	0	0	0	0		1272	0	0	0	0	0		0	0	0	0	0		0	0	0	0	0
1278	0	0	0	0	0		1278	226350	0	0	-226350	-226350		1278	0	0	0	0	0		75450	0	0	-75450	-75450		130683	0	0	130683	130683
1282	0	0	0	0	0		1282	0	0	0	0	0		1282	0	0	0	0	0		0	0	0	0	0		0	0	0	0	0
1283	0	0	1329000	0	1329000		1283	226350	0	0	-226350	-226350		1283	0	0	0	0	0		75450	0	443000	-75450	367550		130683	0	767299	130683	840296
1288	0	0	0	0	0		1288	0	0	0	0	0		1288	0	0	0	0	0		0	0	0	0	0		0	0	0	0	0
1292	0	0	0	0	0		1292	0	0	0	0	0		1292	0	0	0	0	0		0	0	0	0	0		0	0	0	0	0
1298	0	0	0	0	0		1298	0	0	0	0	0		1298	0	0	0	0	0		0	0	0	0	0		0	0	0	0	0
1302	0	0	0	0	0		1302	0	0	0	0	0		1302	0	0	0	0	0		0	0	0	0	0		0	0	0	0	0
1308	0	482000	0	482000	0		1308	0	0	1853000	0	1853000		1308	0	0	0	0	0		0	160667	617667	160667	617667		0	278283	1.06983e+06	278283	1.06983e+06
1312	0	0	0	0	0		1312	0	0	0	0	0		1312	0	0	0	0	0		0	0	0	0	0		0	0	0	0	0
1318	0	0	0	0	0		1318	0	0	0	0	0		1318	0	0	0	0	0		0	0	0	0	0		0	0	0	0	0
1322	0	0	0	0	0		1322	0	0	0	0	0		1322	0	0	0	0	0		0	0	0	0	0		0	0	0	0	0
1328	0	0	0	0	0		1328	0	0	0	0	0		1328	0	0	0	0	0		0	0	0	0	0		0	0	0	0	0
1330	5	482000	0	481995	-5		1330	226350	0	1853000	-226350	1626650		1330	0	0	0	0	0		75451.7	160667	617667	85215	542215		130682	278283	1.06983e+06	361779	939148
1332	0	0	0	0	0		1332	0	0	0	0	0		1332	0	0	0	0	0		0	0	0	0	0		0	0	0	0	0
1338	0	0	0	0	0		1338	0	0	0	0	0		1338	0	0	0	0	0		0	0	0	0	0		0	0	0	0	0
1342	0	0	0	0	0		1342	0	0	0	0	0		1342	0	0	0	0	0		0	0	0	0	0		0	0	0	0	0
1348	0	0	0	0	0		1348	0	0	0	0	0		1348	0	0	0	0	0		0	0	0	0	0		0	0	0	0	0
1352	5	0	0	-5	-5		1352	226350	0	0	-226350	-226350		1352	0	0	0	0	0		75451.7	0	0	-75451.7	-75451.7		130682	0	0	130682	130682
1358	0	0	0	0	0		1358	0	0	0	0	0		1358	0	0	0	0	0		0	0	0	0	0		0	0	0	0	0
1362	0	0	0	0	0		1362	0	0	0	0	0		1362	0	0	0	0	0		0	0	0	0	0		0	0	0	0	0
1368	0	0	0	0	0		1368	0	0	0	0	0		1368	0	0	0	0	0		0	0	0	0	0		0	0	0	0	0
1372	0	0	0	0	0		1372	0	0	0	0	0		1372	0	0	0	0	0		0	0	0	0	0		0	0	0	0	0
1378	0	0	0	0	0		1378	0	0	0	0	0		1378	0	0	0	0	0		0	0	0	0	0		0	0	0	0	0
1378	0	0	0	0	0		1378	0	0	0	0	0		1378	0	0	1196000	0	1196000		0	0	398667	0	398667		0	0	690511	0	690511
1382	0	0	0	0	0		1382	0	0	0	0	0		1382	0	0	1196000	0	1196000		0	0	398667	0	398667		0	0	690511	0	690511
1388	0	0	0	0	0		1388	0	0	0	0	0		1388	0	0	0	0	0		0	0	0	0	0		0	0	0	0	0
1392	0	0	0	0	0		1392	0	0	0	0	0		1392	0	0	0	0	0		0	0	0	0	0		0	0	0	0	0
1398	0	0	0	0	0		1398	0	0	0	0	0		1398	0	0	0	0	0		0	0	0	0	0		0	0	0	0	0
1402	0	0	0	0	0		1402	0	0	0	0	0		1402	0	0	0	0	0		0	0	0	0	0		0	0	0	0	0
1408	0	0	0	0	0		1408	0	0	0	0	0		1408	0	0	0	0	0		0	0	0	0	0		0	0	0	0	0
1412	0	0	0	0	0		1412	0	0	0	0	0		1412	0	0	0	0	0		0	0	0	0	0		0	0	0	0	0
1418	0	0	0	0	0		1418	0	0	0	0	0		1418	0	0	0	0	0		0	0	0	0	0		0	0	0	0	0
1422	0	0	0	0	0		1422	0	0	0	0	0		1422	0	0	0	0	0		0	0	0	0	0		0	0	0	0	0
1428	0	0	0	0	0		1428	0	0	0	0	0		1428	0	0	0	0	0		0	0	0	0	0		0	0	0	0	0
1429	5	0	0	-5	-5		1429	0	0	0	0	0		1429	0	0	0	0	0		1.66667	0	0	-1.66667	-1.66667		2.88675	0	0	2.88675	2.88675
1432	0	0	0	0	0		1432	0	0	0	0	0		1432	0	0	0	0	0		0	0	0	0	0		0	0	0	0	0
1438	0	0	0	0	0		1438	0	0	0	0	0		1438	0	0	0	0	0		0	0	0	0	0		0	0	0	0	0
1442	0	0	0	0	0		1442	0	0	0	0	0		1442	0	0	0	0	0		0	0	0	0	0		0	0	0	0	0
1448	5	0	0	-5	-5		1448	0	0	0	0	0		1448	0	0	0	0	0		1.66667	0	0	-1.66667	-1.66667		2.88675	0	0	2.88675	2.88675
1452	0	0	0	0	0		1452	0	0	0	0	0		1452	0	0	0	0	0		0	0	0	0	0		0	0	0	0	0
1458	0	0	1329000	0	1329000		1458	0	0	0	0	0		1458	0	0	0	0	0		0	0	443000	0	443000		0	0	767299	0	767299
1462	0	0	0	0	0		1462	0	0	0	0	0		1462	0	0	0	0	0		0	0	0	0	0		0	0	0	0	0
1468	0	0	0	0	0		1468	0	0	0	0	0		1468	0	0	0	0	0		0	0	0	0	0		0	0	0	0	0
1472	0	0	0	0	0		1472	0	0	0	0	0		1472	0	0	0	0	0		0	0	0	0	0		0	0	0	0	0
1478	0	0	0	0	0		1478	0	0	0	0	0		1478	0	0	0	0	0		0	0	0	0	0		0	0	0	0	0
1481	0	0	1329000	0	1329000		1481	0	0	0	0	0		1481	0	0	0	0	0		0	0	443000	0	443000		0	0	767299	0	767299
1482	0	0	0	0	0		1482	0	0	0	0	0		1482	0	0	0	0	0		0	0	0	0	0		0	0	0	0	0
1488	0	0	0	0	0		1488	0	0	0	0	0		1488	0	0	0	0	0		0	0	0	0	0		0	0	0	0	0
1492	0	0	0	0	0		1492	0	0	0	0	0		1492	0	0	0	0	0		0	0	0	0	0		0	0	0	0	0
1498	0	0	0	0	0		1498	0	0	0	0	0		1498	0	0	0	0	0		0	0	0	0	0		0	0	0	0	0
1502	0	0	0	0	0		1502	0	0	0	0	0		1502	0	0	0	0	0		0	0	0	0	0		0	0	0	0	0
1508	0	0	0	0	0		1508	0	0	0	0	0		1508	0	0	0	0	0		0	0	0	0	0		0	0	0	0	0
1512	0	0	0	0	0		1512	0	0	0	0	0		1512	0	0	0	0	0		0	0	0	0	0		0	0	0	0	0
1518	0	0	0	0	0		1518	0	0	0	0	0		1518	0	0	0	0	0		0	0	0	0	0		0	0	0	0	0
1522	0	0	0	0	0		1522	0	0	0	0	0		1522	0	0	0	0	0		0	0	0	0	0		0	0	0	0	0
1528	153050	0	0	-153050	-153050		1528	0	0	0	0	0		1528	0	0	0	0	0		51016.7	0	0	-51016.7	-51016.7		88363.5	0	0	88363.5	88363.5
1532	0	0	0	0	0		1532	0	0	0	0	0		1532	0	0	0	0	0		0	0	0	0	0		0	0	0	0	0
1535	153050	0	0	-153050	-153050		1535	0	0	0	0	0		1535	0	0	0	0	0		51016.7	0	0	-51016.7	-51016.7		88363.5	0	0	88363.5	88363.5
1538	0	0	0	0	0		1538	0	0	0	0	0		1538	0	0	0	0	0		0	0	0	0	0		0	0	0	0	0
1542	0	0	0	0	0		1542	0	0	0	0	0		1542	0	0	0	0	0		0	0	0	0	0		0	0	0	0	0
1548	0	0	0	0	0		1548	0	0	0	0	0		1548	0	0	0	0	0		0	0	0	0	0		0	0	0	0	0
1552	0	0	0	0	0		1552	0	0	0	0	0		1552	0	0	0	0	0		0	0	0	0	0		0	0	0	0	0
1558	0	0	0	0	0		1558	0	0	0	0	0		1558	0	0	0	0	0		0	0	0	0	0		0	0	0	0	0
1562	0	0	0	0	0		1562	0	0	0	0	0		1562	0	0	0	0	0		0	0	0	0	0		0	0	0	0	0
1568	0	0	0	0	0		1568	0	0	0	0	0		1568	0	0	0	0	0		0	0	0	0	0		0	0	0	0	0
1572	0	0	0	0	0		1572	0	0	0	0	0		1572	0	0	0	0	0		0	0	0	0	0		0	0	0	0	0
1578	0	0	0	0	0		1578	0	0	0	0	0		1578	0	0	0	0	0		0	0	0	0	0		0	0	0	0	0
1582	0	0	0	0	0		1582	0	0	0	0	0		1582	0	0	0	0	0		0	0	0	0	0		0	0	0	0	0
1588	0	0	0	0	0		1588	0	0	0	0	0		1588	0	0	0	0	0		0	0	0	0	0		0	0	0	0	0
1592	0	0	0	0	0		1592	0	0	0	0	0		1592	0	0	0	0	0		0	0	0	0	0		0	0	0	0	0
1592	0	0	0	0	0		1592	0	0	0	0	0		1592	0	0	0	0	0		0	0	0	0	0		0	0	0	0	0
1598	0	0	0	0	0		1598	0	0	0	0	0		1598	0	0	0	0	0		0	0	0	0	0		0	0	0	0	0
1602	0	0	0	0	0		1602	0	0	0	0	0		1602	0	0	0	0	0		0	0	0	0	0		0	0	0	0	0
1608	0	0	0	0	0		1608	0	0	0	0	0		1608	0	0	0	0	0		0	0	0	0	0		0	0	0	0	0
1612	0	0	0	0	0		1612	0	0	0	0	0		1612	0	0	0	0	0		0	0	0	0	0		0	0	0	0	0
1618	0	0	0	0	0		1618	0	0	0	0	0		1618	0	0	0	0	0		0	0	0	0	0		0	0	0	0	0
1622	0	0	0	0	0		1622	0	0	0	0	0		1622	0	0	0	0	0		0	0	0	0	0		0	0	0	0	0
1628	0	0	0	0	0		1628	0	0	0	0	0		1628	0	0	0	0	0		0	0	0	0	0		0	0	0	0	0
1632	0	0	0	0	0		1632	0	0	0	0	0		1632	0	0	0	0	0		0	0	0	0	0		0	0	0	0	0
1638	0	0	0	0	0		1638	0	0	0	0	0		1638	0	0	0	0	0		0	0	0	0	0		0	0	0	0	0
1642	0	0	0	0	0		1642	0	0	0	0	0		1642	0	0	0	0	0		0	0	0	0	0		0	0	0	0	0
1648	0	0	0	0	0		1648	0	0	0	0	0		1648	0	0	0	0	0		0	0	0	0	0		0	0	0	0	0
1650	0	0	0	0	0		1650	0	0	0	0	0		1650	0	0	0	0	0		0	0	0	0	0		0	0	0	0	0
1652	0	0	0	0	0		1652	0	0	0	0	0		1652	0	0	0	0	0		0	0	0	0	0		0	0	0	0	0
1658	0	0	0	0	0		1658	0	0	0	0	0		1658	0	0	0	0	0		0	0	0	0	0		0	0	0	0	0
1662	0	0	0	0	0		1662	0	0	0	0	0		1662	0	0	0	0	0		0	0	0	0	0		0	0	0	0	0
1668	0	0	0	0	0		1668	0	0	0	0	0		1668	0	0	0	0	0		0	0	0	0	0		0	0	0	0	0
1672	0	0	0	0	0		1672	0	0	0	0	0		1672	0	0	0	0	0		0	0	0	0	0		0	0	0	0	0
1678	0	0	0	0	0		1678	0	0	0	0	0		1678	0	0	0	0	0		0	0	0	0	0		0	0	0	0	0
1682	0	0	0	0	0		1682	0	0	0	0	0		1682	0	0	0	0	0		0	0	0	0	0		0	0	0	0	0
1688	0	0	0	0	0		1688	0	0	0	0	0		1688	0	0	0	0	0		0	0	0	0	0		0	0	0	0	0
1692	0	0	0	0	0		1692	0	0	0	0	0		1692	0	0	0	0	0		0	0	0	0	0		0	0	0	0	0
1698	0	0	0	0	0		1698	0	0	0	0	0		1698	0	0	0	0	0		0	0	0	0	0		0	0	0	0	0
1702	0	0	0	0	0		1702	0	0	0	0	0		1702	0	0	0	0	0		0	0	0	0	0		0	0	0	0	0
1708	0	0	0	0	0		1708	0	0	0	0	0		1708	0	0	0	0	0		0	0	0	0	0		0	0	0	0	0
1710	0	0	0	0	0		1710	0	0	0	0	0		1710	0	0	0	0	0		0	0	0	0	0		0	0	0	0	0
1712	0	0	0	0	0		1712	0	0	0	0	0		1712	0	0	0	0	0		0	0	0	0	0		0	0	0	0	0
1718	0	0	0	0	0		1718	0	0	0	0	0		1718	0	0	0	0	0		0	0	0	0	0		0	0	0	0	0
1722	0	0	0	0	0		1722	0	0	0	0	0		1722	0	0	0	0	0		0	0	0	0	0		0	0	0	0	0
1728	0	0	0	0	0		1728	0	0	0	0	0		1728	0	0	0	0	0		0	0	0	0	0		0	0	0	0	0
1732	0	0	0	0	0		1732	0	0	0	0	0		1732	0	0	0	0	0		0	0	0	0	0		0	0	0	0	0
1738	0	0	0	0	0		1738	0	0	0	0	0		1738	0	0	0	0	0		0	0	0	0	0		0	0	0	0	0
1742	0	0	0	0	0		1742	0	0	0	0	0		1742	0	0	0	0	0		0	0	0	0	0		0	0	0	0	0
1748	0	0	0	0	0		1748	0	0	0	0	0		1748	0	0	0	0	0		0	0	0	0	0		0	0	0	0	0
1752	0	0	0	0	0		1752	0	0	0	0	0		1752	0	0	0	0	0		0	0	0	0	0		0	0	0	0	0
1758	0	0	0	0	0		1758	0	0	0	0	0		1758	0	0	110300	0	110300		0	0	36766.7	0	36766.7		0	0	63681.7	0	63681.7
1762	0	0	0	0	0		1762	0	0	0	0	0		1762	0	0	0	0	0		0	0	0	0	0		0	0	0	0	0
1768	0	0	0	0	0		1768	0	0	0	0	0		1768	0	0	0	0	0		0	0	0	0	0		0	0	0	0	0
1772	0	0	0	0	0		1772	0	0	0	0	0		1772	0	0	0	0	0		0	0	0	0	0		0	0	0	0	0
1773	0	0	0	0	0		1773	0	0	0	0	0		1773	0	0	110300	0	110300		0	0	36766.7	0	36766.7		0	0	63681.7	0	63681.7
1778	0	0	0	0	0		1778	0	0	0	0	0		1778	0	0	0	0	0		0	0	0	0	0		0	0	0	0	0
1782	0	0	0	0	0		1782	0	0	0	0	0		1782	0	0	0	0	0		0	0	0	0	0		0	0	0	0	0
1788	0	0	0	0	0		1788	0	0	0	0	0		1788	0	0	0	0	0		0	0	0	0	0		0	0	0	0	0
1792	0	0	0	0	0		1792	0	0	0	0	0		1792	0	0	0	0	0		0	0	0	0	0		0	0	0	0	0
1798	0	0	0	0	0		1798	0	0	0	0	0		1798	0	0	0	0	0		0	0	0	0	0		0	0	0	0	0
1802	0	0	0	0	0		1802	0	0	0	0	0		1802	0	0	0	0	0		0	0	0	0	0		0	0	0	0	0
1808	0	0	0	0	0		1808	0	0	0	0	0		1808	0	0	0	0	0		0	0	0	0	0		0	0	0	0	0
1812	0	0	0	0	0		1812	0	0	0	0	0		1812	0	0	0	0	0		0	0	0	0	0		0	0	0	0	0
1818	0	0	0	0	0		1818	0	0	0	0	0		1818	0	0	0	0	0		0	0	0	0	0		0	0	0	0	0
1822	0	0	0	0	0		1822	0	0	0	0	0		1822	0	0	0	0	0		0	0	0	0	0		0	0	0	0	0
1828	0	0	0	0	0		1828	0	0	0	0	0		1828	0	0	0	0	0		0	0	0	0	0		0	0	0	0	0
1832	0	0	0	0	0		1832	0	0	0	0	0		1832	0	0	0	0	0		0	0	0	0	0		0	0	0	0	0
1838	0	0	0	0	0		1838	0	0	0	0	0		1838	0	0	0	0	0		0	0	0	0	0		0	0	0	0	0
1838	0	0	0	0	0		1838	0	0	0	0	0		1838	0	0	0	0	0		0	0	0	0	0		0	0	0	0	0
1842	0	0	0	0	0		1842	0	0	0	0	0		1842	0	0	0	0	0		0	0	0	0	0		0	0	0	0	0
1848	0	0	0	0	0		1848	0	0	0	0	0		1848	0	0	0	0	0		0	0	0	0	0		0	0	0	0	0
1852	0	0	0	0	0		1852	0	0	0	0	0		1852	0	0	0	0	0		0	0	0	0	0		0	0	0	0	0
1858	0	0	0	0	0		1858	0	0	0	0	0		1858	0	0	0	0	0		0	0	0	0	0		0	0	0	0	0
1862	0	0	0	0	0		1862	0	0	0	0	0		1862	0	0	0	0	0		0	0	0	0	0		0	0	0	0	0
1868	0	0	0	0	0		1868	0	0	0	0	0		1868	0	0	0	0	0		0	0	0	0	0		0	0	0	0	0
1872	0	0	0	0	0		1872	0	0	0	0	0		1872	0	0	0	0	0		0	0	0	0	0		0	0	0	0	0
1878	0	0	0	0	0		1878	0	0	0	0	0		1878	0	0	0	0	0		0	0	0	0	0		0	0	0	0	0
1882	0	0	0	0	0		1882	0	0	0	0	0		1882	0	0	0	0	0		0	0	0	0	0		0	0	0	0	0
1888	0	0	0	0	0		1888	0	0	0	0	0		1888	0	0	0	0	0		0	0	0	0	0		0	0	0	0	0
1892	0	0	0	0	0		1892	0	0	0	0	0		1892	0	0	0	0	0		0	0	0	0	0		0	0	0	0	0
1898	0	0	0	0	0		1898	0	0	0	0	0		1898	0	0	0	0	0		0	0	0	0	0		0	0	0	0	0
1902	0	0	0	0	0		1902	0	0	0	0	0		1902	0	0	0	0	0		0	0	0	0	0		0	0	0	0	0
1905	0	0	0	0	0		1905	0	0	0	0	0		1905	0	0	0	0	0		0	0	0	0	0		0	0	0	0	0
1908	0	0	0	0	0		1908	0	0	0	0	0		1908	0	0	0	0	0		0	0	0	0	0		0	0	0	0	0
1912	0	0	0	0	0		1912	0	0	0	0	0		1912	0	0	0	0	0		0	0	0	0	0		0	0	0	0	0
1918	0	0	0	0	0		1918	0	0	0	0	0		1918	0	0	0	0	0		0	0	0	0	0		0	0	0	0	0
1922	0	0	0	0	0		1922	0	0	0	0	0		1922	0	0	0	0	0		0	0	0	0	0		0	0	0	0	0
1928	0	0	0	0	0		1928	0	0	0	0	0		1928	0	0	0	0	0		0	0	0	0	0		0	0	0	0	0
1932	0	0	0	0	0		1932	0	0	0	0	0		1932	0	0	0	0	0		0	0	0	0	0		0	0	0	0	0
1938	0	0	0	0	0		1938	0	0	0	0	0		1938	0	0	0	0	0		0	0	0	0	0		0	0	0	0	0
1942	0	0	0	0	0		1942	0	0	0	0	0		1942	0	0	0	0	0		0	0	0	0	0		0	0	0	0	0
1948	0	0	0	0	0		1948	0	0	0	0	0		1948	0	0	0	0	0		0	0	0	0	0		0	0	0	0	0
1952	0	0	0	0	0		1952	0	0	0	0	0		1952	0	0	0	0	0		0	0	0	0	0		0	0	0	0	0
1958	0	0	0	0	0		1958	0	0	0	0	0		1958	0	0	0	0	0		0	0	0	0	0		0	0	0	0	0
1962	0	0	0	0	0		1962	0	0	0	0	0		1962	0	0	0	0	0		0	0	0	0	0		0	0	0	0	0
1968	0	0	0	0	0		1968	0	0	0	0	0		1968	0	0	0	0	0		0	0	0	0	0		0	0	0	0	0
1972	0	0	0	0	0		1972	0	0	0	0	0		1972	0	0	0	0	0		0	0	0	0	0		0	0	0	0	0
1975	0	0	0	0	0		1975	0	0	0	0	0		1975	0	0	0	0	0		0	0	0	0	0		0	0	0	0	0
1978	0	0	0	0	0		1978	0	0	0	0	0		1978	0	0	0	0	0		0	0	0	0	0		0	0	0	0	0
1982	0	0	0	0	0		1982	0	0	0	0	0		1982	0	0	0	0	0		0	0	0	0	0		0	0	0	0	0
1988	0	0	0	0	0		1988	0	0	0	0	0		1988	0	0	0	0	0		0	0	0	0	0		0	0	0	0	0
1992	0	0	0	0	0		1992	0	0	0	0	0		1992	0	0	0	0	0		0	0	0	0	0		0	0	0	0	0
1998	0	0	0	0	0		1998	0	0	0	0	0		1998	0	0	0	0	0		0	0	0	0	0		0	0	0	0	0
2002	0	0	0	0	0		2002	0	0	0	0	0		2002	0	0	0	0	0		0	0	0	0	0		0	0	0	0	0
2007	0	0	0	0	0		2007	0	0	0	0	0		2007	0	0	0	0	0		0	0	0	0	0		0	0	0	0	0
2013	0	0	0	0	0		2013	0	0	0	0	0		2013	0	0	0	0	0		0	0	0	0	0		0	0	0	0	0
2018	0	0	0	0	0		2018	0	0	0	0	0		2018	0	0	0	0	0		0	0	0	0	0		0	0	0	0	0
2022	0	0	0	0	0		2022	0	0	0	0	0		2022	0	0	0	0	0		0	0	0	0	0		0	0	0	0	0
2027	0	0	0	0	0		2027	0	0	0	0	0		2027	0	0	0	0	0		0	0	0	0	0		0	0	0	0	0
2033	0	0	0	0	0		2033	0	0	0	0	0		2033	0	0	0	0	0		0	0	0	0	0		0	0	0	0	0
2038	0	0	0	0	0		2038	0	0	0	0	0		2038	0	0	0	0	0		0	0	0	0	0		0	0	0	0	0
2042	0	0	0	0	0		2042	0	0	0	0	0		2042	0	0	0	0	0		0	0	0	0	0		0	0	0	0	0
2047	0	0	0	0	0		2047	0	0	0	0	0		2047	0	0	0	0	0		0	0	0	0	0		0	0	0	0	0
2047	0	0	0	0	0		2047	0	0	0	0	0		2047	0	0	0	0	0		0	0	0	0	0		0	0	0	0	0
2052	0	0	0	0	0		2052	0	0	0	0	0		2052	0	0	0	0	0		0	0	0	0	0		0	0	0	0	0
2058	0	0	0	0	0		2058	0	0	0	0	0		2058	0	0	0	0	0		0	0	0	0	0		0	0	0	0	0
2062	0	0	0	0	0		2062	0	0	0	0	0		2062	0	0	0	0	0		0	0	0	0	0		0	0	0	0	0
2068	0	0	0	0	0		2068	0	0	0	0	0		2068	0	0	0	0	0		0	0	0	0	0		0	0	0	0	0
2072	0	0	0	0	0		2072	0	0	0	0	0		2072	0	0	0	0	0		0	0	0	0	0		0	0	0	0	0
2078	0	0	0	0	0		2078	0	0	0	0	0		2078	0	0	0	0	0		0	0	0	0	0		0	0	0	0	0
2082	0	0	0	0	0		2082	0	0	0	0	0		2082	0	0	0	0	0		0	0	0	0	0		0	0	0	0	0
2088	0	0	0	0	0		2088	0	0	0	0	0		2088	0	0	0	0	0		0	0	0	0	0		0	0	0	0	0
2092	0	0	0	0	0		2092	0	0	0	0	0		2092	0	0	0	0	0		0	0	0	0	0		0	0	0	0	0
2098	0	0	0	0	0		2098	0	0	0	0	0		2098	0	0	0	0	0		0	0	0	0	0		0	0	0	0	0
2102	0	0	0	0	0		2102	0	0	0	0	0		2102	0	0	0	0	0		0	0	0	0	0		0	0	0	0	0
2108	0	0	0	0	0		2108	0	0	0	0	0		2108	0	0	0	0	0		0	0	0	0	0		0	0	0	0	0
2112	0	0	0	0	0		2112	0	0	0	0	0		2112	0	0	0	0	0		0	0	0	0	0		0	0	0	0	0
2118	0	0	0	0	0		2118	0	0	0	0	0		2118	0	0	0	0	0		0	0	0	0	0		0	0	0	0	0
2122	0	0	0	0	0		2122	0	0	0	0	0		2122	0	0	0	0	0		0	0	0	0	0		0	0	0	0	0
2122	0	0	0	0	0		2122	0	0	0	0	0		2122	0	0	0	0	0		0	0	0	0	0		0	0	0	0	0
2128	0	0	0	0	0		2128	0	0	0	0	0		2128	0	0	0	0	0		0	0	0	0	0		0	0	0	0	0
2132	0	0	0	0	0		2132	0	0	0	0	0		2132	0	0	0	0	0		0	0	0	0	0		0	0	0	0	0
2138	0	0	0	0	0		2138	0	0	0	0	0		2138	0	0	0	0	0		0	0	0	0	0		0	0	0	0	0
2142	0	0	0	0	0		2142	0	0	0	0	0		2142	0	0	0	0	0		0	0	0	0	0		0	0	0	0	0
2148	0	0	0	0	0		2148	0	0	0	0	0		2148	0	0	0	0	0		0	0	0	0	0		0	0	0	0	0
2152	0	0	0	0	0		2152	0	0	0	0	0		2152	0	0	0	0	0		0	0	0	0	0		0	0	0	0	0
2158	0	0	0	0	0		2158	0	0	0	0	0		2158	0	0	0	0	0		0	0	0	0	0		0	0	0	0	0
2162	0	0	0	0	0		2162	0	0	0	0	0		2162	0	0	0	0	0		0	0	0	0	0		0	0	0	0	0
2168	0	0	0	0	0		2168	0	0	0	0	0		2168	0	0	0	0	0		0	0	0	0	0		0	0	0	0	0
2172	0	0	0	0	0		2172	0	0	0	0	0		2172	0	0	0	0	0		0	0	0	0	0		0	0	0	0	0
2178	0	0	0	0	0		2178	0	0	0	0	0		2178	0	0	0	0	0		0	0	0	0	0		0	0	0	0	0
2182	0	0	0	0	0		2182	0	0	0	0	0		2182	0	0	0	0	0		0	0	0	0	0		0	0	0	0	0
2188	0	0	0	0	0		2188	0	0	0	0	0		2188	0	0	0	0	0		0	0	0	0	0		0	0	0	0	0
2192	0	0	0	0	0		2192	0	0	0	0	0		2192	0	0	0	0	0		0	0	0	0	0		0	0	0	0	0
2198	0	0	0	0	0		2198	0	0	0	0	0		2198	0	0	0	0	0		0	0	0	0	0		0	0	0	0	0
2200	0	0	0	0	0		2200	0	0	0	0	0		2200	0	0	0	0	0		0	0	0	0	0		0	0	0	0	0
2202	0	0	0	0	0		2202	0	0	0	0	0		2202	0	0	0	0	0		0	0	0	0	0		0	0	0	0	0
2208	0	0	0	0	0		2208	0	0	0	0	0		2208	0	0	0	0	0		0	0	0	0	0		0	0	0	0	0
2212	0	0	0	0	0		2212	0	0	0	0	0		2212	0	0	0	0	0		0	0	0	0	0		0	0	0	0	0
2218	0	0	0	0	0		2218	0	0	0	0	0		2218	0	0	0	0	0		0	0	0	0	0		0	0	0	0	0
2222	0	0	0	0	0		2222	0	0	0	0	0		2222	0	0	0	0	0		0	0	0	0	0		0	0	0	0	0
2228	0	0	0	0	0		2228	0	0	0	0	0		2228	0	0	0	0	0		0	0	0	0	0		0	0	0	0	0
2232	0	0	0	0	0		2232	0	0	0	0	0		2232	0	0	0	0	0		0	0	0	0	0		0	0	0	0	0
2238	0	0	0	0	0		2238	0	0	0	0	0		2238	0	0	0	0	0		0	0	0	0	0		0	0	0	0	0
2242	0	0	0	0	0		2242	0	0	0	0	0		2242	0	0	0	0	0		0	0	0	0	0		0	0	0	0	0
2248	0	0	0	0	0		2248	0	0	0	0	0		2248	0	0	0	0	0		0	0	0	0	0		0	0	0	0	0
2252	0	0	0	0	0		2252	0	0	0	0	0		2252	0	0	0	0	0		0	0	0	0	0		0	0	0	0	0
2258	0	0	0	0	0		2258	0	0	0	0	0		2258	0	0	0	0	0		0	0	0	0	0		0	0	0	0	0
2262	0	0	0	0	0		2262	0	0	0	0	0		2262	0	0	0	0	0		0	0	0	0	0		0	0	0	0	0
2268	0	0	0	0	0		2268	0	0	0	0	0		2268	0	0	0	0	0		0	0	0	0	0		0	0	0	0	0
2272	0	0	0	0	0		2272	0	0	0	0	0		2272	0	0	0	0	0		0	0	0	0	0		0	0	0	0	0
2278	0	0	0	0	0		2278	0	0	0	0	0		2278	0	0	0	0	0		0	0	0	0	0		0	0	0	0	0
2281	0	0	0	0	0		2281	0	0	0	0	0		2281	0	0	0	0	0		0	0	0	0	0		0	0	0	0	0
2282	0	0	0	0	0		2282	0	0	0	0	0		2282	0	0	0	0	0		0	0	0	0	0		0	0	0	0	0
2288	0	0	0	0	0		2288	0	0	0	0	0		2288	0	0	0	0	0		0	0	0	0	0		0	0	0	0	0
2292	0	0	0	0	0		2292	0	0	0	0	0		2292	0	0	0	0	0		0	0	0	0	0		0	0	0	0	0
2298	0	0	0	0	0		2298	0	0	0	0	0		2298	0	0	0	0	0		0	0	0	0	0		0	0	0	0	0
2302	0	0	0	0	0		2302	0	0	0	0	0		2302	0	0	0	0	0		0	0	0	0	0		0	0	0	0	0
2308	0	0	0	0	0		2308	0	0	0	0	0		2308	0	0	0	0	0		0	0	0	0	0		0	0	0	0	0
2312	0	0	0	0	0		2312	0	0	0	0	0		2312	0	0	0	0	0		0	0	0	0	0		0	0	0	0	0
2318	0	0	0	0	0		2318	0	0	0	0	0		2318	0	0	0	0	0		0	0	0	0	0		0	0	0	0	0
2322	0	0	0	0	0		2322	0	0	0	0	0		2322	0	0	0	0	0		0	0	0	0	0		0	0	0	0	0
2328	0	0	0	0	0		2328	0	0	0	0	0		2328	0	0	0	0	0		0	0	0	0	0		0	0	0	0	0
2332	0	0	0	0	0		2332	0	0	0	0	0		2332	0	0	0	0	0		0	0	0	0	0		0	0	0	0	0
2338	0	0	0	0	0		2338	0	0	0	0	0		2338	0	0	0	0	0		0	0	0	0	0		0	0	0	0	0
2342	0	0	0	0	0		2342	0	0	0	0	0		2342	0	0	0	0	0		0	0	0	0	0		0	0	0	0	0
2348	0	0	0	0	0		2348	0	0	0	0	0		2348	0	0	0	0	0		0	0	0	0	0		0	0	0	0	0
2352	0	0	0	0	0		2352	0	0	0	0	0		2352	0	0	0	0	0		0	0	0	0	0		0	0	0	0	0
2358	0	0	0	0	0		2358	0	0	0	0	0		2358	0	0	0	0	0		0	0	0	0	0		0	0	0	0	0
2362	0	0	0	0	0		2362	0	0	0	0	0		2362	0	0	0	0	0		0	0	0	0	0		0	0	0	0	0
2364	0	0	0	0	0		2364	0	0	0	0	0		2364	0	0	0	0	0		0	0	0	0	0		0	0	0	0	0
2368	0	0	0	0	0		2368	0	0	0	0	0		2368	0	0	0	0	0		0	0	0	0	0		0	0	0	0	0
2372	0	0	0	0	0		2372	0	0	0	0	0		2372	0	0	0	0	0		0	0	0	0	0		0	0	0	0	0
2378	0	0	0	0	0		2378	0	0	0	0	0		2378	0	0	0	0	0		0	0	0	0	0		0	0	0	0	0
2382	0	0	0	0	0		2382	0	0	0	0	0		2382	0	0	0	0	0		0	0	0	0	0		0	0	0	0	0
2388	0	0	0	0	0		2388	0	0	0	0	0		2388	0	0	0	0	0		0	0	0	0	0		0	0	0	0	0
2392	0	0	0	0	0		2392	0	0	0	0	0		2392	0	0	0	0	0		0	0	0	0	0		0	0	0	0	0
2398	0	0	0	0	0		2398	0	0	0	0	0		2398	0	0	0	0	0		0	0	0	0	0		0	0	0	0	0
2402	0	0	0	0	0		2402	0	0	0	0	0		2402	0	0	0	0	0		0	0	0	0	0		0	0	0	0	0
2408	0	0	0	0	0		2408	0	0	0	0	0		2408	0	0	0	0	0		0	0	0	0	0		0	0	0	0	0
2412	0	0	0	0	0		2412	0	0	0	0	0		2412	0	0	0	0	0		0	0	0	0	0		0	0	0	0	0
2418	0	0	0	0	0		2418	0	0	0	0	0		2418	0	0	0	0	0		0	0	0	0	0		0	0	0	0	0
2422	0	0	0	0	0		2422	0	0	0	0	0		2422	0	0	0	0	0		0	0	0	0	0		0	0	0	0	0
2428	0	0	0	0	0		2428	0	0	0	0	0		2428	0	0	0	0	0		0	0	0	0	0		0	0	0	0	0
2432	0	0	0	0	0		2432	0	0	0	0	0		2432	0	0	0	0	0		0	0	0	0	0		0	0	0	0	0
2438	0	0	0	0	0		2438	0	0	0	0	0		2438	0	0	0	0	0		0	0	0	0	0		0	0	0	0	0
2442	0	0	0	0	0		2442	0	0	0	0	0		2442	0	0	0	0	0		0	0	0	0	0		0	0	0	0	0
2448	0	0	0	0	0		2448	0	0	0	0	0		2448	0	0	0	0	0		0	0	0	0	0		0	0	0	0	0
2451	0	0	0	0	0		2451	0	0	0	0	0		2451	0	0	0	0	0		0	0	0	0	0		0	0	0	0	0
2452	0	0	0	0	0		2452	0	0	0	0	0		2452	0	0	0	0	0		0	0	0	0	0		0	0	0	0	0
2458	0	0	0	0	0		2458	0	0	0	0	0		2458	0	0	0	0	0		0	0	0	0	0		0	0	0	0	0
2462	0	0	0	0	0		2462	0	0	0	0	0		2462	0	0	0	0	0		0	0	0	0	0		0	0	0	0	0
2468	0	0	0	0	0		2468	0	0	0	0	0		2468	0	0	0	0	0		0	0	0	0	0		0	0	0	0	0
2472	0	0	0	0	0		2472	0	0	0	0	0		2472	0	0	0	0	0		0	0	0	0	0		0	0	0	0	0
2478	0	0	0	0	0		2478	0	0	0	0	0		2478	0	0	0	0	0		0	0	0	0	0		0	0	0	0	0
2482	0	0	0	0	0		2482	0	0	0	0	0		2482	0	0	0	0	0		0	0	0	0	0		0	0	0	0	0
2488	0	0	0	0	0		2488	0	0	0	0	0		2488	0	0	0	0	0		0	0	0	0	0		0	0	0	0	0
2492	0	0	0	0	0		2492	0	0	0	0	0		2492	0	0	0	0	0		0	0	0	0	0		0	0	0	0	0
2498	0	0	0	0	0		2498	0	0	0	0	0		2498	0	0	0	0	0		0	0	0	0	0		0	0	0	0	0
2502	0	0	0	0	0		2502	0	0	0	0	0		2502	0	0	0	0	0		0	0	0	0	0		0	0	0	0	0
2508	0	0	0	0	0		2508	0	0	0	0	0		2508	0	0	0	0	0		0	0	0	0	0		0	0	0	0	0
2512	0	0	0	0	0		2512	0	0	0	0	0		2512	0	0	0	0	0		0	0	0	0	0		0	0	0	0	0
2518	0	0	0	0	0		2518	0	0	0	0	0		2518	0	0	0	0	0		0	0	0	0	0		0	0	0	0	0
2522	0	0	0	0	0		2522	0	0	0	0	0		2522	0	0	0	0	0		0	0	0	0	0		0	0	0	0	0
2528	0	0	0	0	0		2528	0	0	0	0	0		2528	0	0	0	0	0		0	0	0	0	0		0	0	0	0	0
2532	0	0	0	0	0		2532	0	0	0	0	0		2532	0	0	0	0	0		0	0	0	0	0		0	0	0	0	0
2538	0	0	0	0	0		2538	0	0	0	0	0		2538	0	0	0	0	0		0	0	0	0	0		0	0	0	0	0
2541	0	0	0	0	0		2541	0	0	0	0	0		2541	0	0	0	0	0		0	0	0	0	0		0	0	0	0	0
2542	0	0	0	0	0		2542	0	0	0	0	0		2542	0	0	0	0	0		0	0	0	0	0		0	0	0	0	0
2548	0	0	0	0	0		2548	0	0	0	0	0		2548	0	0	0	0	0		0	0	0	0	0		0	0	0	0	0
2552	0	0	0	0	0		2552	0	0	0	0	0		2552	0	0	0	0	0		0	0	0	0	0		0	0	0	0	0
2558	0	0	0	0	0		2558	0	0	0	0	0		2558	0	0	0	0	0		0	0	0	0	0		0	0	0	0	0
2562	0	0	0	0	0		2562	0	0	0	0	0		2562	0	0	0	0	0		0	0	0	0	0		0	0	0	0	0
2568	0	0	0	0	0		2568	0	0	0	0	0		2568	0	0	0	0	0		0	0	0	0	0		0	0	0	0	0
2572	0	0	0	0	0		2572	0	0	0	0	0		2572	0	0	0	0	0		0	0	0	0	0		0	0	0	0	0
2578	0	0	0	0	0		2578	0	0	0	0	0		2578	0	0	0	0	0		0	0	0	0	0		0	0	0	0	0
2582	0	0	0	0	0		2582	0	0	0	0	0		2582	0	0	0	0	0		0	0	0	0	0		0	0	0	0	0
2588	0	0	0	0	0		2588	0	0	0	0	0		2588	0	0	0	0	0		0	0	0	0	0		0	0	0	0	0
2592	0	0	0	0	0		2592	0	0	0	0	0		2592	0	0	0	0	0		0	0	0	0	0		0	0	0	0	0
2598	0	0	0	0	0		2598	0	0	0	0	0		2598	0	0	0	0	0		0	0	0	0	0		0	0	0	0	0
2602	0	0	0	0	0		2602	0	0	0	0	0		2602	0	0	0	0	0		0	0	0	0	0		0	0	0	0	0
2608	0	0	0	0	0		2608	0	0	0	0	0		2608	0	0	0	0	0		0	0	0	0	0		0	0	0	0	0
2612	0	0	0	0	0		2612	0	0	0	0	0		2612	0	0	0	0	0		0	0	0	0	0		0	0	0	0	0
2618	0	0	0	0	0		2618	0	0	0	0	0		2618	0	0	0	0	0		0	0	0	0	0		0	0	0	0	0
2622	0	0	0	0	0		2622	0	0	0	0	0		2622	0	0	0	0	0		0	0	0	0	0		0	0	0	0	0
2628	0	0	0	0	0		2628	0	0	0	0	0		2628	0	0	0	0	0		0	0	0	0	0		0	0	0	0	0
2632	0	0	0	0	0		2632	0	0	0	0	0		2632	0	0	0	0	0		0	0	0	0	0		0	0	0	0	0
2634	0	0	0	0	0		2634	0	0	0	0	0		2634	0	0	0	0	0		0	0	0	0	0		0	0	0	0	0
2638	0	0	0	0	0		2638	0	0	0	0	0		2638	0	0	0	0	0		0	0	0	0	0		0	0	0	0	0
2642	0	0	0	0	0		2642	0	0	0	0	0		2642	0	0	0	0	0		0	0	0	0	0		0	0	0	0	0
2648	0	0	0	0	0		2648	0	0	0	0	0		2648	0	0	0	0	0		0	0	0	0	0		0	0	0	0	0
2652	0	0	0	0	0		2652	0	0	0	0	0		2652	0	0	0	0	0		0	0	0	0	0		0	0	0	0	0
2658	0	0	0	0	0		2658	0	0	0	0	0		2658	0	0	0	0	0		0	0	0	0	0		0	0	0	0	0
2662	0	0	0	0	0		2662	0	0	0	0	0		2662	0	0	0	0	0		0	0	0	0	0		0	0	0	0	0
2668	0	0	0	0	0		2668	0	0	0	0	0		2668	0	0	0	0	0		0	0	0	0	0		0	0	0	0	0
2672	0	0	0	0	0		2672	0	0	0	0	0		2672	0	0	0	0	0		0	0	0	0	0		0	0	0	0	0
2678	0	0	0	0	0		2678	0	0	0	0	0		2678	0	0	0	0	0		0	0	0	0	0		0	0	0	0	0
2682	0	0	0	0	0		2682	0	0	0	0	0		2682	0	0	0	0	0		0	0	0	0	0		0	0	0	0	0
2688	0	0	0	0	0		2688	0	0	0	0	0		2688	0	0	0	0	0		0	0	0	0	0		0	0	0	0	0
2692	0	0	0	0	0		2692	0	0	0	0	0		2692	0	0	0	0	0		0	0	0	0	0		0	0	0	0	0
2698	0	0	0	0	0		2698	0	0	0	0	0		2698	0	0	0	0	0		0	0	0	0	0		0	0	0	0	0
2702	0	0	0	0	0		2702	0	0	0	0	0		2702	0	0	0	0	0		0	0	0	0	0		0	0	0	0	0
2708	0	0	0	0	0		2708	0	0	0	0	0		2708	0	0	0	0	0		0	0	0	0	0		0	0	0	0	0
2712	0	0	0	0	0		2712	0	0	0	0	0		2712	0	0	0	0	0		0	0	0	0	0		0	0	0	0	0
2718	0	0	0	0	0		2718	0	0	0	0	0		2718	0	0	0	0	0		0	0	0	0	0		0	0	0	0	0
2722	0	0	0	0	0		2722	0	0	0	0	0		2722	0	0	0	0	0		0	0	0	0	0		0	0	0	0	0
2728	0	0	0	0	0		2728	0	0	0	0	0		2728	0	0	0	0	0		0	0	0	0	0		0	0	0	0	0
2730	0	0	0	0	0		2730	0	0	0	0	0		2730	0	0	0	0	0		0	0	0	0	0		0	0	0	0	0
2732	0	0	0	0	0		2732	0	0	0	0	0		2732	0	0	0	0	0		0	0	0	0	0		0	0	0	0	0
2738	0	0	0	0	0		2738	0	0	0	0	0		2738	0	0	0	0	0		0	0	0	0	0		0	0	0	0	0
2742	0	0	0	0	0		2742	0	0	0	0	0		2742	0	0	0	0	0		0	0	0	0	0		0	0	0	0	0
2748	0	0	0	0	0		2748	0	0	0	0	0		2748	0	0	0	0	0		0	0	0	0	0		0	0	0	0	0
2752	0	0	0	0	0		2752	0	0	0	0	0		2752	0	0	0	0	0		0	0	0	0	0		0	0	0	0	0
2758	0	0	0	0	0		2758	0	0	0	0	0		2758	0	0	0	0	0		0	0	0	0	0		0	0	0	0	0
2762	0	0	0	0	0		2762	0	0	0	0	0		2762	0	0	0	0	0		0	0	0	0	0		0	0	0	0	0
2768	0	0	0	0	0		2768	0	0	0	0	0		2768	0	0	0	0	0		0	0	0	0	0		0	0	0	0	0
2772	0	0	0	0	0		2772	0	0	0	0	0		2772	0	0	0	0	0		0	0	0	0	0		0	0	0	0	0
2778	0	0	0	0	0		2778	0	0	0	0	0		2778	0	0	0	0	0		0	0	0	0	0		0	0	0	0	0
2782	0	0	0	0	0		2782	0	0	0	0	0		2782	0	0	0	0	0		0	0	0	0	0		0	0	0	0	0
2788	0	0	0	0	0		2788	0	0	0	0	0		2788	0	0	0	0	0		0	0	0	0	0		0	0	0	0	0
2792	0	0	0	0	0		2792	0	0	0	0	0		2792	0	0	0	0	0		0	0	0	0	0		0	0	0	0	0
2798	0	0	0	0	0		2798	0	0	0	0	0		2798	0	0	0	0	0		0	0	0	0	0		0	0	0	0	0
2802	0	0	0	0	0		2802	0	0	0	0	0		2802	0	0	0	0	0		0	0	0	0	0		0	0	0	0	0
2808	0	0	0	0	0		2808	0	0	0	0	0		2808	0	0	0	0	0		0	0	0	0	0		0	0	0	0	0
2812	0	0	0	0	0		2812	0	0	0	0	0		2812	0	0	0	0	0		0	0	0	0	0		0	0	0	0	0
2818	0	0	0	0	0		2818	0	0	0	0	0		2818	0	0	0	0	0		0	0	0	0	0		0	0	0	0	0
2822	0	0	0	0	0		2822	0	0	0	0	0		2822	0	0	0	0	0		0	0	0	0	0		0	0	0	0	0
2828	0	0	0	0	0		2828	0	0	0	0	0		2828	0	0	0	0	0		0	0	0	0	0		0	0	0	0	0
2830	0	0	0	0	0		2830	0	0	0	0	0		2830	0	0	0	0	0		0	0	0	0	0		0	0	0	0	0
2832	0	0	0	0	0		2832	0	0	0	0	0		2832	0	0	0	0	0		0	0	0	0	0		0	0	0	0	0
2838	0	0	0	0	0		2838	0	0	0	0	0		2838	0	0	0	0	0		0	0	0	0	0		0	0	0	0	0
2842	0	0	0	0	0		2842	0	0	0	0	0		2842	0	0	0	0	0		0	0	0	0	0		0	0	0	0	0
2848	0	0	0	0	0		2848	0	0	0	0	0		2848	0	0	0	0	0		0	0	0	0	0		0	0	0	0	0
2852	0	0	0	0	0		2852	0	0	0	0	0		2852	0	0	0	0	0		0	0	0	0	0		0	0	0	0	0
2858	0	0	0	0	0		2858	0	0	0	0	0		2858	0	0	0	0	0		0	0	0	0	0		0	0	0	0	0
2862	0	0	0	0	0		2862	0	0	0	0	0		2862	0	0	0	0	0		0	0	0	0	0		0	0	0	0	0
2868	0	0	0	0	0		2868	0	0	0	0	0		2868	0	0	0	0	0		0	0	0	0	0		0	0	0	0	0
2872	0	0	0	0	0		2872	0	0	0	0	0		2872	0	0	0	0	0		0	0	0	0	0		0	0	0	0	0
2878	0	0	0	0	0		2878	0	0	0	0	0		2878	0	0	0	0	0		0	0	0	0	0		0	0	0	0	0
2882	0	0	0	0	0		2882	0	0	0	0	0		2882	0	0	0	0	0		0	0	0	0	0		0	0	0	0	0
2888	0	0	0	0	0		2888	0	0	0	0	0		2888	0	0	0	0	0		0	0	0	0	0		0	0	0	0	0
2892	0	0	0	0	0		2892	0	0	0	0	0		2892	0	0	0	0	0		0	0	0	0	0		0	0	0	0	0
2898	0	0	0	0	0		2898	0	0	0	0	0		2898	0	0	0	0	0		0	0	0	0	0		0	0	0	0	0
2902	0	0	0	0	0		2902	0	0	0	0	0		2902	0	0	0	0	0		0	0	0	0	0		0	0	0	0	0
2908	0	0	0	0	0		2908	0	0	0	0	0		2908	0	0	0	0	0		0	0	0	0	0		0	0	0	0	0
2912	0	0	0	0	0		2912	0	0	0	0	0		2912	0	0	0	0	0		0	0	0	0	0		0	0	0	0	0
2918	0	0	0	0	0		2918	0	0	0	0	0		2918	0	0	0	0	0		0	0	0	0	0		0	0	0	0	0
2922	0	0	0	0	0		2922	0	0	0	0	0		2922	0	0	0	0	0		0	0	0	0	0		0	0	0	0	0
2928	0	0	0	0	0		2928	0	0	0	0	0		2928	0	0	0	0	0		0	0	0	0	0		0	0	0	0	0
2932	0	0	0	0	0		2932	0	0	0	0	0		2932	0	0	0	0	0		0	0	0	0	0		0	0	0	0	0
2934	0	0	0	0	0		2934	0	0	0	0	0		2934	0	0	0	0	0		0	0	0	0	0		0	0	0	0	0
2938	0	0	0	0	0		2938	0	0	0	0	0		2938	0	0	0	0	0		0	0	0	0	0		0	0	0	0	0
2942	0	0	0	0	0		2942	0	0	0	0	0		2942	0	0	0	0	0		0	0	0	0	0		0	0	0	0	0
2948	0	0	0	0	0		2948	0	0	0	0	0		2948	0	0	0	0	0		0	0	0	0	0		0	0	0	0	0
2952	0	0	0	0	0		2952	0	0	0	0	0		2952	0	0	0	0	0		0	0	0	0	0		0	0	0	0	0
2958	0	0	0	0	0		2958	0	0	0	0	0		2958	0	0	0	0	0		0	0	0	0	0		0	0	0	0	0
2962	0	0	0	0	0		2962	0	0	0	0	0		2962	0	0	0	0	0		0	0	0	0	0		0	0	0	0	0
2968	0	0	0	0	0		2968	0	0	0	0	0		2968	0	0	0	0	0		0	0	0	0	0		0	0	0	0	0
2972	0	0	0	0	0		2972	0	0	0	0	0		2972	0	0	0	0	0		0	0	0	0	0		0	0	0	0	0
2978	0	0	0	0	0		2978	0	0	0	0	0		2978	0	0	0	0	0		0	0	0	0	0		0	0	0	0	0
2982	0	0	0	0	0		2982	0	0	0	0	0		2982	0	0	0	0	0		0	0	0	0	0		0	0	0	0	0
2988	0	0	0	0	0		2988	0	0	0	0	0		2988	0	0	0	0	0		0	0	0	0	0		0	0	0	0	0
2992	0	0	0	0	0		2992	0	0	0	0	0		2992	0	0	0	0	0		0	0	0	0	0		0	0	0	0	0
2998	0	0	0	0	0		2998	0	0	0	0	0		2998	0	0	0	0	0		0	0	0	0	0		0	0	0	0	0
3002	0	0	0	0	0		3002	0	0	0	0	0		3002	0	0	0	0	0		0	0	0	0	0		0	0	0	0	0
3008	0	0	0	0	0		3008	0	0	0	0	0		3008	0	0	0	0	0		0	0	0	0	0		0	0	0	0	0
3012	0	0	0	0	0		3012	0	0	0	0	0		3012	0	0	0	0	0		0	0	0	0	0		0	0	0	0	0
3018	0	0	0	0	0		3018	0	0	0	0	0		3018	0	0	0	0	0		0	0	0	0	0		0	0	0	0	0
3022	0	0	0	0	0		3022	0	0	0	0	0		3022	0	0	0	0	0		0	0	0	0	0		0	0	0	0	0
3028	0	0	0	0	0		3028	0	0	0	0	0		3028	0	0	0	0	0		0	0	0	0	0		0	0	0	0	0
3032	0	0	0	0	0		3032	0	0	0	0	0		3032	0	0	0	0	0		0	0	0	0	0		0	0	0	0	0
3038	0	0	0	0	0		3038	0	0	0	0	0		3038	0	0	0	0	0		0	0	0	0	0		0	0	0	0	0
3041	0	0	0	0	0		3041	0	0	0	0	0		3041	0	0	0	0	0		0	0	0	0	0		0	0	0	0	0
3042	0	0	0	0	0		3042	0	0	0	0	0		3042	0	0	0	0	0		0	0	0	0	0		0	0	0	0	0
3048	0	0	0	0	0		3048	0	0	0	0	0		3048	0	0	0	0	0		0	0	0	0	0		0	0	0	0	0
3052	0	0	0	0	0		3052	0	0	0	0	0		3052	0	0	0	0	0		0	0	0	0	0		0	0	0	0	0
3058	0	0	0	0	0		3058	0	0	0	0	0		3058	0	0	0	0	0		0	0	0	0	0		0	0	0	0	0
3062	0	0	0	0	0		3062	0	0	0	0	0		3062	0	0	0	0	0		0	0	0	0	0		0	0	0	0	0
3068	0	0	0	0	0		3068	0	0	0	0	0		3068	0	0	0	0	0		0	0	0	0	0		0	0	0	0	0
3072	0	0	0	0	0		3072	0	0	0	0	0		3072	0	0	0	0	0		0	0	0	0	0		0	0	0	0	0
3078	0	0	0	0	0		3078	0	0	0	0	0		3078	0	0	0	0	0		0	0	0	0	0		0	0	0	0	0
3082	0	0	0	0	0		3082	0	0	0	0	0		3082	0	0	0	0	0		0	0	0	0	0		0	0	0	0	0
3088	0	0	0	0	0		3088	0	0	0	0	0		3088	0	0	0	0	0		0	0	0	0	0		0	0	0	0	0
3092	0	0	0	0	0		3092	0	0	0	0	0		3092	0	0	0	0	0		0	0	0	0	0		0	0	0	0	0
3098	0	0	0	0	0		3098	0	0	0	0	0		3098	0	0	0	0	0		0	0	0	0	0		0	0	0	0	0
3102	0	0	0	0	0		3102	0	0	0	0	0		3102	0	0	0	0	0		0	0	0	0	0		0	0	0	0	0
3108	0	0	0	0	0		3108	0	0	0	0	0		3108	0	0	0	0	0		0	0	0	0	0		0	0	0	0	0
3112	0	0	0	0	0		3112	0	0	0	0	0		3112	0	0	0	0	0		0	0	0	0	0		0	0	0	0	0
3118	0	0	0	0	0		3118	0	0	0	0	0		3118	0	0	0	0	0		0	0	0	0	0		0	0	0	0	0
3122	0	0	0	0	0		3122	0	0	0	0	0		3122	0	0	0	0	0		0	0	0	0	0		0	0	0	0	0
3128	0	0	0	0	0		3128	0	0	0	0	0		3128	0	0	0	0	0		0	0	0	0	0		0	0	0	0	0
3132	0	0	0	0	0		3132	0	0	0	0	0		3132	0	0	0	0	0		0	0	0	0	0		0	0	0	0	0
3138	0	0	0	0	0		3138	0	0	0	0	0		3138	0	0	0	0	0		0	0	0	0	0		0	0	0	0	0
3142	0	0	0	0	0		3142	0	0	0	0	0		3142	0	0	0	0	0		0	0	0	0	0		0	0	0	0	0
3148	0	0	0	0	0		3148	0	0	0	0	0		3148	0	0	0	0	0		0	0	0	0	0		0	0	0	0	0
3152	0	0	0	0	0		3152	0	0	0	0	0		3152	0	0	0	0	0		0	0	0	0	0		0	0	0	0	0
3153	0	0	0	0	0		3153	0	0	0	0	0		3153	0	0	0	0	0		0	0	0	0	0		0	0	0	0	0
3158	0	0	0	0	0		3158	0	0	0	0	0		3158	0	0	0	0	0		0	0	0	0	0		0	0	0	0	0
3162	0	0	0	0	0		3162	0	0	0	0	0		3162	0	0	0	0	0		0	0	0	0	0		0	0	0	0	0
3168	0	0	0	0	0		3168	0	0	0	0	0		3168	0	0	0	0	0		0	0	0	0	0		0	0	0	0	0
3172	0	0	0	0	0		3172	0	0	0	0	0		3172	0	0	0	0	0		0	0	0	0	0		0	0	0	0	0
3178	0	0	0	0	0		3178	0	0	0	0	0		3178	0	0	0	0	0		0	0	0	0	0		0	0	0	0	0
3182	0	0	0	0	0		3182	0	0	0	0	0		3182	0	0	0	0	0		0	0	0	0	0		0	0	0	0	0
3188	0	0	0	0	0		3188	0	0	0	0	0		3188	0	0	0	0	0		0	0	0	0	0		0	0	0	0	0
3192	0	0	0	0	0		3192	0	0	0	0	0		3192	0	0	0	0	0		0	0	0	0	0		0	0	0	0	0
3198	0	0	0	0	0		3198	0	0	0	0	0		3198	0	0	0	0	0		0	0	0	0	0		0	0	0	0	0
3202	0	0	0	0	0		3202	0	0	0	0	0		3202	0	0	0	0	0		0	0	0	0	0		0	0	0	0	0
3208	0	0	0	0	0		3208	0	0	0	0	0		3208	0	0	0	0	0		0	0	0	0	0		0	0	0	0	0
3212	0	0	0	0	0		3212	0	0	0	0	0		3212	0	0	0	0	0		0	0	0	0	0		0	0	0	0	0
3218	0	0	0	0	0		3218	0	0	0	0	0		3218	0	0	0	0	0		0	0	0	0	0		0	0	0	0	0
3222	0	0	0	0	0		3222	0	0	0	0	0		3222	0	0	0	0	0		0	0	0	0	0		0	0	0	0	0
3228	0	0	0	0	0		3228	0	0	0	0	0		3228	0	0	0	0	0		0	0	0	0	0		0	0	0	0	0
3232	0	0	0	0	0		3232	0	0	0	0	0		3232	0	0	0	0	0		0	0	0	0	0		0	0	0	0	0
3238	0	0	0	0	0		3238	0	0	0	0	0		3238	0	0	0	0	0		0	0	0	0	0		0	0	0	0	0
3242	0	0	0	0	0		3242	0	0	0	0	0		3242	0	0	0	0	0		0	0	0	0	0		0	0	0	0	0
3248	0	0	0	0	0		3248	0	0	0	0	0		3248	0	0	0	0	0		0	0	0	0	0		0	0	0	0	0
3252	0	0	0	0	0		3252	0	0	0	0	0		3252	0	0	0	0	0		0	0	0	0	0		0	0	0	0	0
3258	0	0	0	0	0		3258	0	0	0	0	0		3258	0	0	0	0	0		0	0	0	0	0		0	0	0	0	0
3262	0	0	0	0	0		3262	0	0	0	0	0		3262	0	0	0	0	0		0	0	0	0	0		0	0	0	0	0
3268	0	0	0	0	0		3268	0	0	0	0	0		3268	0	0	0	0	0		0	0	0	0	0		0	0	0	0	0
3268	0	0	0	0	0		3268	0	0	0	0	0		3268	0	0	0	0	0		0	0	0	0	0		0	0	0	0	0
3272	0	0	0	0	0		3272	0	0	0	0	0		3272	0	0	0	0	0		0	0	0	0	0		0	0	0	0	0
3278	0	0	0	0	0		3278	0	0	0	0	0		3278	0	0	0	0	0		0	0	0	0	0		0	0	0	0	0
3282	0	0	0	0	0		3282	0	0	0	0	0		3282	0	0	0	0	0		0	0	0	0	0		0	0	0	0	0
3288	0	0	0	0	0		3288	0	0	0	0	0		3288	0	0	0	0	0		0	0	0	0	0		0	0	0	0	0
3292	0	0	0	0	0		3292	0	0	0	0	0		3292	0	0	0	0	0		0	0	0	0	0		0	0	0	0	0
3298	0	0	0	0	0		3298	0	0	0	0	0		3298	0	0	0	0	0		0	0	0	0	0		0	0	0	0	0
3302	0	0	0	0	0		3302	0	0	0	0	0		3302	0	0	0	0	0		0	0	0	0	0		0	0	0	0	0
3308	0	0	0	0	0		3308	0	0	0	0	0		3308	0	0	0	0	0		0	0	0	0	0		0	0	0	0	0
3312	0	0	0	0	0		3312	0	0	0	0	0		3312	0	0	0	0	0		0	0	0	0	0		0	0	0	0	0
3318	0	0	0	0	0		3318	0	0	0	0	0		3318	0	0	0	0	0		0	0	0	0	0		0	0	0	0	0
3322	0	0	0	0	0		3322	0	0	0	0	0		3322	0	0	0	0	0		0	0	0	0	0		0	0	0	0	0
3328	0	0	0	0	0		3328	0	0	0	0	0		3328	0	0	0	0	0		0	0	0	0	0		0	0	0	0	0
3332	0	0	0	0	0		3332	0	0	0	0	0		3332	0	0	0	0	0		0	0	0	0	0		0	0	0	0	0
3338	0	0	0	0	0		3338	0	0	0	0	0		3338	0	0	0	0	0		0	0	0	0	0		0	0	0	0	0
3342	0	0	0	0	0		3342	0	0	0	0	0		3342	0	0	0	0	0		0	0	0	0	0		0	0	0	0	0
3348	0	0	0	0	0		3348	0	0	0	0	0		3348	0	0	0	0	0		0	0	0	0	0		0	0	0	0	0
3352	0	0	0	0	0		3352	0	0	0	0	0		3352	0	0	0	0	0		0	0	0	0	0		0	0	0	0	0
3358	0	0	0	0	0		3358	0	0	0	0	0		3358	0	0	0	0	0		0	0	0	0	0		0	0	0	0	0
3362	0	0	0	0	0		3362	0	0	0	0	0		3362	0	0	0	0	0		0	0	0	0	0		0	0	0	0	0
3368	0	0	0	0	0		3368	0	0	0	0	0		3368	0	0	0	0	0		0	0	0	0	0		0	0	0	0	0
3372	0	0	0	0	0		3372	0	0	0	0	0		3372	0	0	0	0	0		0	0	0	0	0		0	0	0	0	0
3378	0	0	0	0	0		3378	0	0	0	0	0		3378	0	0	0	0	0		0	0	0	0	0		0	0	0	0	0
3382	0	0	0	0	0		3382	0	0	0	0	0		3382	0	0	0	0	0		0	0	0	0	0		0	0	0	0	0
3388	0	0	0	0	0		3388	0	0	0	0	0		3388	0	0	0	0	0		0	0	0	0	0		0	0	0	0	0
3388	0	0	0	0	0		3388	0	0	0	0	0		3388	0	0	0	0	0		0	0	0	0	0		0	0	0	0	0
3392	0	0	0	0	0		3392	0	0	0	0	0		3392	0	0	0	0	0		0	0	0	0	0		0	0	0	0	0
3398	0	0	0	0	0		3398	0	0	0	0	0		3398	0	0	0	0	0		0	0	0	0	0		0	0	0	0	0
3402	0	0	0	0	0		3402	0	0	0	0	0		3402	0	0	0	0	0		0	0	0	0	0		0	0	0	0	0
3408	0	0	0	0	0		3408	0	0	0	0	0		3408	0	0	0	0	0		0	0	0	0	0		0	0	0	0	0
3412	0	0	0	0	0		3412	0	0	0	0	0		3412	0	0	0	0	0		0	0	0	0	0		0	0	0	0	0
3418	0	0	0	0	0		3418	0	0	0	0	0		3418	0	0	0	0	0		0	0	0	0	0		0	0	0	0	0
3422	0	0	0	0	0		3422	0	0	0	0	0		3422	0	0	0	0	0		0	0	0	0	0		0	0	0	0	0
3428	0	0	0	0	0		3428	0	0	0	0	0		3428	0	0	0	0	0		0	0	0	0	0		0	0	0	0	0
3432	0	0	0	0	0		3432	0	0	0	0	0		3432	0	0	0	0	0		0	0	0	0	0		0	0	0	0	0
3438	0	0	0	0	0		3438	0	0	0	0	0		3438	0	0	0	0	0		0	0	0	0	0		0	0	0	0	0
3442	0	0	0	0	0		3442	0	0	0	0	0		3442	0	0	0	0	0		0	0	0	0	0		0	0	0	0	0
3448	0	0	0	0	0		3448	0	0	0	0	0		3448	0	0	0	0	0		0	0	0	0	0		0	0	0	0	0
3452	0	0	0	0	0		3452	0	0	0	0	0		3452	0	0	0	0	0		0	0	0	0	0		0	0	0	0	0
3458	0	0	0	0	0		3458	0	0	0	0	0		3458	0	0	0	0	0		0	0	0	0	0		0	0	0	0	0
3462	0	0	0	0	0		3462	0	0	0	0	0		3462	0	0	0	0	0		0	0	0	0	0		0	0	0	0	0
3468	0	0	0	0	0		3468	0	0	0	0	0		3468	0	0	0	0	0		0	0	0	0	0		0	0	0	0	0
3472	0	0	0	0	0		3472	0	0	0	0	0		3472	0	0	0	0	0		0	0	0	0	0		0	0	0	0	0
3478	0	0	0	0	0		3478	0	0	0	0	0		3478	0	0	0	0	0		0	0	0	0	0		0	0	0	0	0
3482	0	0	0	0	0		3482	0	0	0	0	0		3482	0	0	0	0	0		0	0	0	0	0		0	0	0	0	0
3488	0	0	0	0	0		3488	0	0	0	0	0		3488	0	0	0	0	0		0	0	0	0	0		0	0	0	0	0
3492	0	0	0	0	0		3492	0	0	0	0	0		3492	0	0	0	0	0		0	0	0	0	0		0	0	0	0	0
3498	0	0	0	0	0		3498	0	0	0	0	0		3498	0	0	0	0	0		0	0	0	0	0		0	0	0	0	0
3502	0	0	0	0	0		3502	0	0	0	0	0		3502	0	0	0	0	0		0	0	0	0	0		0	0	0	0	0
3508	0	0	0	0	0		3508	0	0	0	0	0		3508	0	0	0	0	0		0	0	0	0	0		0	0	0	0	0
3512	0	0	0	0	0		3512	0	0	0	0	0		3512	0	0	0	0	0		0	0	0	0	0		0	0	0	0	0
3512	0	0	0	0	0		3512	0	0	0	0	0		3512	0	0	0	0	0		0	0	0	0	0		0	0	0	0	0
3518	0	0	0	0	0		3518	0	0	0	0	0		3518	0	0	0	0	0		0	0	0	0	0		0	0	0	0	0
3522	0	0	0	0	0		3522	0	0	0	0	0		3522	0	0	0	0	0		0	0	0	0	0		0	0	0	0	0
3528	0	0	0	0	0		3528	0	0	0	0	0		3528	0	0	0	0	0		0	0	0	0	0		0	0	0	0	0
3532	0	0	0	0	0		3532	0	0	0	0	0		3532	0	0	0	0	0		0	0	0	0	0		0	0	0	0	0
3538	0	0	0	0	0		3538	0	0	0	0	0		3538	0	0	0	0	0		0	0	0	0	0		0	0	0	0	0
3542	0	0	0	0	0		3542	0	0	0	0	0		3542	0	0	0	0	0		0	0	0	0	0		0	0	0	0	0
3548	0	0	0	0	0		3548	0	0	0	0	0		3548	0	0	0	0	0		0	0	0	0	0		0	0	0	0	0
3552	0	0	0	0	0		3552	0	0	0	0	0		3552	0	0	0	0	0		0	0	0	0	0		0	0	0	0	0
3558	0	0	0	0	0		3558	0	0	0	0	0		3558	0	0	0	0	0		0	0	0	0	0		0	0	0	0	0
3562	0	0	0	0	0		3562	0	0	0	0	0		3562	0	0	0	0	0		0	0	0	0	0		0	0	0	0	0
3568	0	0	0	0	0		3568	0	0	0	0	0		3568	0	0	0	0	0		0	0	0	0	0		0	0	0	0	0
3572	0	0	0	0	0		3572	0	0	0	0	0		3572	0	0	0	0	0		0	0	0	0	0		0	0	0	0	0
3578	0	0	0	0	0		3578	0	0	0	0	0		3578	0	0	0	0	0		0	0	0	0	0		0	0	0	0	0
3582	0	0	0	0	0		3582	0	0	0	0	0		3582	0	0	0	0	0		0	0	0	0	0		0	0	0	0	0
3588	0	0	0	0	0		3588	0	0	0	0	0		3588	0	0	0	0	0		0	0	0	0	0		0	0	0	0	0
3592	0	0	0	0	0		3592	0	0	0	0	0		3592	0	0	0	0	0		0	0	0	0	0		0	0	0	0	0
3598	0	0	0	0	0		3598	0	0	0	0	0		3598	0	0	0	0	0		0	0	0	0	0		0	0	0	0	0
3602	0	0	0	0	0		3602	0	0	0	0	0		3602	0	0	0	0	0		0	0	0	0	0		0	0	0	0	0
3608	0	0	0	0	0		3608	0	0	0	0	0		3608	0	0	0	0	0		0	0	0	0	0		0	0	0	0	0
3612	0	0	0	0	0		3612	0	0	0	0	0		3612	0	0	0	0	0		0	0	0	0	0		0	0	0	0	0
3618	0	0	0	0	0		3618	0	0	0	0	0		3618	0	0	0	0	0		0	0	0	0	0		0	0	0	0	0
3622	0	0	0	0	0		3622	0	0	0	0	0		3622	0	0	0	0	0		0	0	0	0	0		0	0	0	0	0
3628	0	0	0	0	0		3628	0	0	0	0	0		3628	0	0	0	0	0		0	0	0	0	0		0	0	0	0	0
3632	0	0	0	0	0		3632	0	0	0	0	0		3632	0	0	0	0	0		0	0	0	0	0		0	0	0	0	0
3638	0	0	0	0	0		3638	0	0	0	0	0		3638	0	0	0	0	0		0	0	0	0	0		0	0	0	0	0
3641	0	0	0	0	0		3641	0	0	0	0	0		3641	0	0	0	0	0		0	0	0	0	0		0	0	0	0	0
3642	0	0	0	0	0		3642	0	0	0	0	0		3642	0	0	0	0	0		0	0	0	0	0		0	0	0	0	0
3648	0	0	0	0	0		3648	0	0	0	0	0		3648	0	0	0	0	0		0	0	0	0	0		0	0	0	0	0
3652	0	0	0	0	0		3652	0	0	0	0	0		3652	0	0	0	0	0		0	0	0	0	0		0	0	0	0	0
3658	0	0	0	0	0		3658	0	0	0	0	0		3658	0	0	0	0	0		0	0	0	0	0		0	0	0	0	0
3662	0	0	0	0	0		3662	0	0	0	0	0		3662	0	0	0	0	0		0	0	0	0	0		0	0	0	0	0
3668	0	0	0	0	0		3668	0	0	0	0	0		3668	0	0	0	0	0		0	0	0	0	0		0	0	0	0	0
3672	0	0	0	0	0		3672	0	0	0	0	0		3672	0	0	0	0	0		0	0	0	0	0		0	0	0	0	0
3678	0	0	0	0	0		3678	0	0	0	0	0		3678	0	0	0	0	0		0	0	0	0	0		0	0	0	0	0
3682	0	0	0	0	0		3682	0	0	0	0	0		3682	0	0	0	0	0		0	0	0	0	0		0	0	0	0	0
3688	0	0	0	0	0		3688	0	0	0	0	0		3688	0	0	0	0	0		0	0	0	0	0		0	0	0	0	0
3692	0	0	0	0	0		3692	0	0	0	0	0		3692	0	0	0	0	0		0	0	0	0	0		0	0	0	0	0
3698	0	0	0	0	0		3698	0	0	0	0	0		3698	0	0	0	0	0		0	0	0	0	0		0	0	0	0	0
3702	0	0	0	0	0		3702	0	0	0	0	0		3702	0	0	0	0	0		0	0	0	0	0		0	0	0	0	0
3708	0	0	0	0	0		3708	0	0	0	0	0		3708	0	0	0	0	0		0	0	0	0	0		0	0	0	0	0
3712	0	0	0	0	0		3712	0	0	0	0	0		3712	0	0	0	0	0		0	0	0	0	0		0	0	0	0	0
3718	0	0	0	0	0		3718	0	0	0	0	0		3718	0	0	0	0	0		0	0	0	0	0		0	0	0	0	0
3722	0	0	0	0	0		3722	0	0	0	0	0		3722	0	0	0	0	0		0	0	0	0	0		0	0	0	0	0
3728	0	0	0	0	0		3728	0	0	0	0	0		3728	0	0	0	0	0		0	0	0	0	0		0	0	0	0	0
3732	0	0	0	0	0		3732	0	0	0	0	0		3732	0	0	0	0	0		0	0	0	0	0		0	0	0	0	0
3738	0	0	0	0	0		3738	0	0	0	0	0		3738	0	0	0	0	0		0	0	0	0	0		0	0	0	0	0
3742	0	0	0	0	0		3742	0	0	0	0	0		3742	0	0	0	0	0		0	0	0	0	0		0	0	0	0	0
3748	0	0	0	0	0		3748	0	0	0	0	0		3748	0	0	0	0	0		0	0	0	0	0		0	0	0	0	0
3752	0	0	0	0	0		3752	0	0	0	0	0		3752	0	0	0	0	0		0	0	0	0	0		0	0	0	0	0
3758	0	0	0	0	0		3758	0	0	0	0	0		3758	0	0	0	0	0		0	0	0	0	0		0	0	0	0	0
3762	0	0	0	0	0		3762	0	0	0	0	0		3762	0	0	0	0	0		0	0	0	0	0		0	0	0	0	0
3768	0	0	0	0	0		3768	0	0	0	0	0		3768	0	0	0	0	0		0	0	0	0	0		0	0	0	0	0
3772	0	0	0	0	0		3772	0	0	0	0	0		3772	0	0	0	0	0		0	0	0	0	0		0	0	0	0	0
3774	0	0	0	0	0		3774	0	0	0	0	0		3774	0	0	0	0	0		0	0	0	0	0		0	0	0	0	0
3778	0	0	0	0	0		3778	0	0	0	0	0		3778	0	0	0	0	0		0	0	0	0	0		0	0	0	0	0
3782	0	0	0	0	0		3782	0	0	0	0	0		3782	0	0	0	0	0		0	0	0	0	0		0	0	0	0	0
3788	0	0	0	0	0		3788	0	0	0	0	0		3788	0	0	0	0	0		0	0	0	0	0		0	0	0	0	0
3792	0	0	0	0	0		3792	0	0	0	0	0		3792	0	0	0	0	0		0	0	0	0	0		0	0	0	0	0
3798	0	0	0	0	0		3798	0	0	0	0	0		3798	0	0	0	0	0		0	0	0	0	0		0	0	0	0	0
3802	0	0	0	0	0		3802	0	0	0	0	0		3802	0	0	0	0	0		0	0	0	0	0		0	0	0	0	0
3808	0	0	0	0	0		3808	0	0	0	0	0		3808	0	0	0	0	0		0	0	0	0	0		0	0	0	0	0
3812	0	0	0	0	0		3812	0	0	0	0	0		3812	0	0	0	0	0		0	0	0	0	0		0	0	0	0	0
3818	0	0	0	0	0		3818	0	0	0	0	0		3818	0	0	0	0	0		0	0	0	0	0		0	0	0	0	0
3822	0	0	0	0	0		3822	0	0	0	0	0		3822	0	0	0	0	0		0	0	0	0	0		0	0	0	0	0
3828	0	0	0	0	0		3828	0	0	0	0	0		3828	0	0	0	0	0		0	0	0	0	0		0	0	0	0	0
3832	0	0	0	0	0		3832	0	0	0	0	0		3832	0	0	0	0	0		0	0	0	0	0		0	0	0	0	0
3838	0	0	0	0	0		3838	0	0	0	0	0		3838	0	0	0	0	0		0	0	0	0	0		0	0	0	0	0
3842	0	0	0	0	0		3842	0	0	0	0	0		3842	0	0	0	0	0		0	0	0	0	0		0	0	0	0	0
3848	0	0	0	0	0		3848	0	0	0	0	0		3848	0	0	0	0	0		0	0	0	0	0		0	0	0	0	0
3852	0	0	0	0	0		3852	0	0	0	0	0		3852	0	0	0	0	0		0	0	0	0	0		0	0	0	0	0
3858	0	0	0	0	0		3858	0	0	0	0	0		3858	0	0	0	0	0		0	0	0	0	0		0	0	0	0	0
3862	0	0	0	0	0		3862	0	0	0	0	0		3862	0	0	0	0	0		0	0	0	0	0		0	0	0	0	0
3868	0	0	0	0	0		3868	0	0	0	0	0		3868	0	0	0	0	0		0	0	0	0	0		0	0	0	0	0
3872	0	0	0	0	0		3872	0	0	0	0	0		3872	0	0	0	0	0		0	0	0	0	0		0	0	0	0	0
3878	0	0	0	0	0		3878	0	0	0	0	0		3878	0	0	0	0	0		0	0	0	0	0		0	0	0	0	0
3882	0	0	0	0	0		3882	0	0	0	0	0		3882	0	0	0	0	0		0	0	0	0	0		0	0	0	0	0
3888	0	0	0	0	0		3888	0	0	0	0	0		3888	0	0	0	0	0		0	0	0	0	0		0	0	0	0	0
3892	0	0	0	0	0		3892	0	0	0	0	0		3892	0	0	0	0	0		0	0	0	0	0		0	0	0	0	0
3898	0	0	0	0	0		3898	0	0	0	0	0		3898	0	0	0	0	0		0	0	0	0	0		0	0	0	0	0
3902	0	0	0	0	0		3902	0	0	0	0	0		3902	0	0	0	0	0		0	0	0	0	0		0	0	0	0	0
3908	0	0	0	0	0		3908	0	0	0	0	0		3908	0	0	0	0	0		0	0	0	0	0		0	0	0	0	0
3912	0	0	0	0	0		3912	0	0	0	0	0		3912	0	0	0	0	0		0	0	0	0	0		0	0	0	0	0
3912	0	0	0	0	0		3912	0	0	0	0	0		3912	0	0	0	0	0		0	0	0	0	0		0	0	0	0	0
3918	0	0	0	0	0		3918	0	0	0	0	0		3918	0	0	0	0	0		0	0	0	0	0		0	0	0	0	0
3922	0	0	0	0	0		3922	0	0	0	0	0		3922	0	0	0	0	0		0	0	0	0	0		0	0	0	0	0
3928	0	0	0	0	0		3928	0	0	0	0	0		3928	0	0	0	0	0		0	0	0	0	0		0	0	0	0	0
3932	0	0	0	0	0		3932	0	0	0	0	0		3932	0	0	0	0	0		0	0	0	0	0		0	0	0	0	0
3938	0	0	0	0	0		3938	0	0	0	0	0		3938	0	0	0	0	0		0	0	0	0	0		0	0	0	0	0
3942	0	0	0	0	0		3942	0	0	0	0	0		3942	0	0	0	0	0		0	0	0	0	0		0	0	0	0	0
3948	0	0	0	0	0		3948	0	0	0	0	0		3948	0	0	0	0	0		0	0	0	0	0		0	0	0	0	0
3952	0	0	0	0	0		3952	0	0	0	0	0		3952	0	0	0	0	0		0	0	0	0	0		0	0	0	0	0
3958	0	0	0	0	0		3958	0	0	0	0	0		3958	0	0	0	0	0		0	0	0	0	0		0	0	0	0	0
3962	0	0	0	0	0		3962	0	0	0	0	0		3962	0	0	0	0	0		0	0	0	0	0		0	0	0	0	0
3968	0	0	0	0	0		3968	0	0	0	0	0		3968	0	0	0	0	0		0	0	0	0	0		0	0	0	0	0
3972	0	0	0	0	0		3972	0	0	0	0	0		3972	0	0	0	0	0		0	0	0	0	0		0	0	0	0	0
3978	0	0	0	0	0		3978	0	0	0	0	0		3978	0	0	0	0	0		0	0	0	0	0		0	0	0	0	0
3982	0	0	0	0	0		3982	0	0	0	0	0		3982	0	0	0	0	0		0	0	0	0	0		0	0	0	0	0
3988	0	0	0	0	0		3988	0	0	0	0	0		3988	0	0	0	0	0		0	0	0	0	0		0	0	0	0	0
3992	0	0	0	0	0		3992	0	0	0	0	0		3992	0	0	0	0	0		0	0	0	0	0		0	0	0	0	0
3998	0	0	0	0	0		3998	0	0	0	0	0		3998	0	0	0	0	0		0	0	0	0	0		0	0	0	0	0
4003	0	0	0	0	0		4003	0	0	0	0	0		4003	0	0	0	0	0		0	0	0	0	0		0	0	0	0	0
4008	0	0	0	0	0		4008	0	0	0	0	0		4008	0	0	0	0	0		0	0	0	0	0		0	0	0	0	0
4012	0	0	0	0	0		4012	0	0	0	0	0		4012	0	0	0	0	0		0	0	0	0	0		0	0	0	0	0
4018	0	0	0	0	0		4018	0	0	0	0	0		4018	0	0	0	0	0		0	0	0	0	0		0	0	0	0	0
4022	0	0	0	0	0		4022	0	0	0	0	0		4022	0	0	0	0	0		0	0	0	0	0		0	0	0	0	0
4028	0	0	0	0	0		4028	0	0	0	0	0		4028	0	0	0	0	0		0	0	0	0	0		0	0	0	0	0
4032	0	0	0	0	0		4032	0	0	0	0	0		4032	0	0	0	0	0		0	0	0	0	0		0	0	0	0	0
4037	0	0	0	0	0		4037	0	0	0	0	0		4037	0	0	0	0	0		0	0	0	0	0		0	0	0	0	0
4043	0	0	0	0	0		4043	0	0	0	0	0		4043	0	0	0	0	0		0	0	0	0	0		0	0	0	0	0
4048	0	0	0	0	0		4048	0	0	0	0	0		4048	0	0	0	0	0		0	0	0	0	0		0	0	0	0	0
4052	0	0	0	0	0		4052	0	0	0	0	0		4052	0	0	0	0	0		0	0	0	0	0		0	0	0	0	0
4056	0	0	0	0	0		4056	0	0	0	0	0		4056	0	0	0	0	0		0	0	0	0	0		0	0	0	0	0
4058	0	0	0	0	0		4058	0	0	0	0	0		4058	0	0	0	0	0		0	0	0	0	0		0	0	0	0	0
4062	0	0	0	0	0		4062	0	0	0	0	0		4062	0	0	0	0	0		0	0	0	0	0		0	0	0	0	0
4068	0	0	0	0	0		4068	0	0	0	0	0		4068	0	0	0	0	0		0	0	0	0	0		0	0	0	0	0
4072	0	0	0	0	0		4072	0	0	0	0	0		4072	0	0	0	0	0		0	0	0	0	0		0	0	0	0	0
4077	0	0	0	0	0		4077	0	0	0	0	0		4077	0	0	0	0	0		0	0	0	0	0		0	0	0	0	0
4082	0	0	0	0	0		4082	0	0	0	0	0		4082	0	0	0	0	0		0	0	0	0	0		0	0	0	0	0
4088	0	0	0	0	0		4088	0	0	0	0	0		4088	0	0	0	0	0		0	0	0	0	0		0	0	0	0	0
4093	0	0	0	0	0		4093	0	0	0	0	0		4093	0	0	0	0	0		0	0	0	0	0		0	0	0	0	0
4098	0	0	0	0	0		4098	0	0	0	0	0		4098	0	0	0	0	0		0	0	0	0	0		0	0	0	0	0
4102	0	0	0	0	0		4102	0	0	0	0	0		4102	0	0	0	0	0		0	0	0	0	0		0	0	0	0	0
4108	0	0	0	0	0		4108	0	0	0	0	0		4108	0	0	0	0	0		0	0	0	0	0		0	0	0	0	0
4112	0	0	0	0	0		4112	0	0	0	0	0		4112	0	0	0	0	0		0	0	0	0	0		0	0	0	0	0
4118	0	0	0	0	0		4118	0	0	0	0	0		4118	0	0	0	0	0		0	0	0	0	0		0	0	0	0	0
4122	0	0	0	0	0		4122	0	0	0	0	0		4122	0	0	0	0	0		0	0	0	0	0		0	0	0	0	0
4128	0	0	0	0	0		4128	0	0	0	0	0		4128	0	0	0	0	0		0	0	0	0	0		0	0	0	0	0
4132	0	0	0	0	0		4132	0	0	0	0	0		4132	0	0	0	0	0		0	0	0	0	0		0	0	0	0	0
4138	0	0	0	0	0		4138	0	0	0	0	0		4138	0	0	0	0	0		0	0	0	0	0		0	0	0	0	0
4142	0	0	0	0	0		4142	0	0	0	0	0		4142	0	0	0	0	0		0	0	0	0	0		0	0	0	0	0
4148	0	0	0	0	0		4148	0	0	0	0	0		4148	0	0	0	0	0		0	0	0	0	0		0	0	0	0	0
4152	0	0	0	0	0		4152	0	0	0	0	0		4152	0	0	0	0	0		0	0	0	0	0		0	0	0	0	0
4158	0	0	0	0	0		4158	0	0	0	0	0		4158	0	0	0	0	0		0	0	0	0	0		0	0	0	0	0
4162	0	0	0	0	0		4162	0	0	0	0	0		4162	0	0	0	0	0		0	0	0	0	0		0	0	0	0	0
4168	0	0	0	0	0		4168	0	0	0	0	0		4168	0	0	0	0	0		0	0	0	0	0		0	0	0	0	0
4172	0	0	0	0	0		4172	0	0	0	0	0		4172	0	0	0	0	0		0	0	0	0	0		0	0	0	0	0
4178	0	0	0	0	0		4178	0	0	0	0	0		4178	0	0	0	0	0		0	0	0	0	0		0	0	0	0	0
4182	0	0	0	0	0		4182	0	0	0	0	0		4182	0	0	0	0	0		0	0	0	0	0		0	0	0	0	0
4188	0	0	0	0	0		4188	0	0	0	0	0		4188	0	0	0	0	0		0	0	0	0	0		0	0	0	0	0
4192	0	0	0	0	0		4192	0	0	0	0	0		4192	0	0	0	0	0		0	0	0	0	0		0	0	0	0	0
4198	0	0	0	0	0		4198	0	0	0	0	0		4198	0	0	0	0	0		0	0	0	0	0		0	0	0	0	0
4202	0	0	0	0	0		4202	0	0	0	0	0		4202	0	0	0	0	0		0	0	0	0	0		0	0	0	0	0
4204	0	0	0	0	0		4204	0	0	0	0	0		4204	0	0	0	0	0		0	0	0	0	0		0	0	0	0	0
4208	0	0	0	0	0		4208	0	0	0	0	0		4208	0	0	0	0	0		0	0	0	0	0		0	0	0	0	0
4212	0	0	0	0	0		4212	0	0	0	0	0		4212	0	0	0	0	0		0	0	0	0	0		0	0	0	0	0
4218	0	0	0	0	0		4218	0	0	0	0	0		4218	0	0	0	0	0		0	0	0	0	0		0	0	0	0	0
4222	0	0	0	0	0		4222	0	0	0	0	0		4222	0	0	0	0	0		0	0	0	0	0		0	0	0	0	0
4228	0	0	0	0	0		4228	0	0	0	0	0		4228	0	0	0	0	0		0	0	0	0	0		0	0	0	0	0
4232	0	0	0	0	0		4232	0	0	0	0	0		4232	0	0	0	0	0		0	0	0	0	0		0	0	0	0	0
4238	0	0	0	0	0		4238	0	0	0	0	0		4238	0	0	0	0	0		0	0	0	0	0		0	0	0	0	0
4242	0	0	0	0	0		4242	0	0	0	0	0		4242	0	0	0	0	0		0	0	0	0	0		0	0	0	0	0
4248	0	0	0	0	0		4248	0	0	0	0	0		4248	0	0	0	0	0		0	0	0	0	0		0	0	0	0	0
4252	0	0	0	0	0		4252	0	0	0	0	0		4252	0	0	0	0	0		0	0	0	0	0		0	0	0	0	0
4258	0	0	0	0	0		4258	0	0	0	0	0		4258	0	0	0	0	0		0	0	0	0	0		0	0	0	0	0
4262	0	0	0	0	0		4262	0	0	0	0	0		4262	0	0	0	0	0		0	0	0	0	0		0	0	0	0	0
4268	0	0	0	0	0		4268	0	0	0	0	0		4268	0	0	0	0	0		0	0	0	0	0		0	0	0	0	0
4272	0	0	0	0	0		4272	0	0	0	0	0		4272	0	0	0	0	0		0	0	0	0	0		0	0	0	0	0
4278	0	0	0	0	0		4278	0	0	0	0	0		4278	0	0	0	0	0		0	0	0	0	0		0	0	0	0	0
4282	0	0	0	0	0		4282	0	0	0	0	0		4282	0	0	0	0	0		0	0	0	0	0		0	0	0	0	0
4288	0	0	0	0	0		4288	0	0	0	0	0		4288	0	0	0	0	0		0	0	0	0	0		0	0	0	0	0
4292	0	0	0	0	0		4292	0	0	0	0	0		4292	0	0	0	0	0		0	0	0	0	0		0	0	0	0	0
4298	0	0	0	0	0		4298	0	0	0	0	0		4298	0	0	0	0	0		0	0	0	0	0		0	0	0	0	0
4302	0	0	0	0	0		4302	0	0	0	0	0		4302	0	0	0	0	0		0	0	0	0	0		0	0	0	0	0
4308	0	0	0	0	0		4308	0	0	0	0	0		4308	0	0	0	0	0		0	0	0	0	0		0	0	0	0	0
4312	0	0	0	0	0		4312	0	0	0	0	0		4312	0	0	0	0	0		0	0	0	0	0		0	0	0	0	0
4318	0	0	0	0	0		4318	0	0	0	0	0		4318	0	0	0	0	0		0	0	0	0	0		0	0	0	0	0
4322	0	0	0	0	0		4322	0	0	0	0	0		4322	0	0	0	0	0		0	0	0	0	0		0	0	0	0	0
4328	0	0	0	0	0		4328	0	0	0	0	0		4328	0	0	0	0	0		0	0	0	0	0		0	0	0	0	0
4332	0	0	0	0	0		4332	0	0	0	0	0		4332	0	0	0	0	0		0	0	0	0	0		0	0	0	0	0
4338	0	0	0	0	0		4338	0	0	0	0	0		4338	0	0	0	0	0		0	0	0	0	0		0	0	0	0	0
4342	0	0	0	0	0		4342	0	0	0	0	0		4342	0	0	0	0	0		0	0	0	0	0		0	0	0	0	0
4348	0	0	0	0	0		4348	0	0	0	0	0		4348	0	0	0	0	0		0	0	0	0	0		0	0	0	0	0
4352	0	0	0	0	0		4352	0	0	0	0	0		4352	0	0	0	0	0		0	0	0	0	0		0	0	0	0	0
4358	0	0	0	0	0		4358	0	0	0	0	0		4358	0	0	0	0	0		0	0	0	0	0		0	0	0	0	0
4358	0	0	0	0	0		4358	0	0	0	0	0		4358	0	0	0	0	0		0	0	0	0	0		0	0	0	0	0
4362	0	0	0	0	0		4362	0	0	0	0	0		4362	0	0	0	0	0		0	0	0	0	0		0	0	0	0	0
4368	0	0	0	0	0		4368	0	0	0	0	0		4368	0	0	0	0	0		0	0	0	0	0		0	0	0	0	0
4372	0	0	0	0	0		4372	0	0	0	0	0		4372	0	0	0	0	0		0	0	0	0	0		0	0	0	0	0
4378	0	0	0	0	0		4378	0	0	0	0	0		4378	0	0	0	0	0		0	0	0	0	0		0	0	0	0	0
4382	0	0	0	0	0		4382	0	0	0	0	0		4382	0	0	0	0	0		0	0	0	0	0		0	0	0	0	0
4388	0	0	0	0	0		4388	0	0	0	0	0		4388	0	0	0	0	0		0	0	0	0	0		0	0	0	0	0
4392	0	0	0	0	0		4392	0	0	0	0	0		4392	0	0	0	0	0		0	0	0	0	0		0	0	0	0	0
4398	0	0	0	0	0		4398	0	0	0	0	0		4398	0	0	0	0	0		0	0	0	0	0		0	0	0	0	0
4402	0	0	0	0	0		4402	0	0	0	0	0		4402	0	0	0	0	0		0	0	0	0	0		0	0	0	0	0
4408	0	0	0	0	0		4408	0	0	0	0	0		4408	0	0	0	0	0		0	0	0	0	0		0	0	0	0	0
4412	0	0	0	0	0		4412	0	0	0	0	0		4412	0	0	0	0	0		0	0	0	0	0		0	0	0	0	0
4418	0	0	0	0	0		4418	0	0	0	0	0		4418	0	0	0	0	0		0	0	0	0	0		0	0	0	0	0
4422	0	0	0	0	0		4422	0	0	0	0	0		4422	0	0	0	0	0		0	0	0	0	0		0	0	0	0	0
4428	0	0	0	0	0		4428	0	0	0	0	0		4428	0	0	0	0	0		0	0	0	0	0		0	0	0	0	0
4432	0	0	0	0	0		4432	0	0	0	0	0		4432	0	0	0	0	0		0	0	0	0	0		0	0	0	0	0
4438	0	0	0	0	0		4438	0	0	0	0	0		4438	0	0	0	0	0		0	0	0	0	0		0	0	0	0	0
4442	0	0	0	0	0		4442	0	0	0	0	0		4442	0	0	0	0	0		0	0	0	0	0		0	0	0	0	0
4448	0	0	0	0	0		4448	0	0	0	0	0		4448	0	0	0	0	0		0	0	0	0	0		0	0	0	0	0
4452	0	0	0	0	0		4452	0	0	0	0	0		4452	0	0	0	0	0		0	0	0	0	0		0	0	0	0	0
4458	0	0	0	0	0		4458	0	0	0	0	0		4458	0	0	0	0	0		0	0	0	0	0		0	0	0	0	0
4462	0	0	0	0	0		4462	0	0	0	0	0		4462	0	0	0	0	0		0	0	0	0	0		0	0	0	0	0
4468	0	0	0	0	0		4468	0	0	0	0	0		4468	0	0	0	0	0		0	0	0	0	0		0	0	0	0	0
4472	0	0	0	0	0		4472	0	0	0	0	0		4472	0	0	0	0	0		0	0	0	0	0		0	0	0	0	0
4478	0	0	0	0	0		4478	0	0	0	0	0		4478	0	0	0	0	0		0	0	0	0	0		0	0	0	0	0
4482	0	0	0	0	0		4482	0	0	0	0	0		4482	0	0	0	0	0		0	0	0	0	0		0	0	0	0	0
4488	0	0	0	0	0		4488	0	0	0	0	0		4488	0	0	0	0	0		0	0	0	0	0		0	0	0	0	0
4492	0	0	0	0	0		4492	0	0	0	0	0		4492	0	0	0	0	0		0	0	0	0	0		0	0	0	0	0
4498	0	0	0	0	0		4498	0	0	0	0	0		4498	0	0	0	0	0		0	0	0	0	0		0	0	0	0	0
4502	0	0	0	0	0		4502	0	0	0	0	0		4502	0	0	0	0	0		0	0	0	0	0		0	0	0	0	0
4508	0	0	0	0	0		4508	0	0	0	0	0		4508	0	0	0	0	0		0	0	0	0	0		0	0	0	0	0
4512	0	0	0	0	0		4512	0	0	0	0	0		4512	0	0	0	0	0		0	0	0	0	0		0	0	0	0	0
4518	0	0	0	0	0		4518	0	0	0	0	0		4518	0	0	0	0	0		0	0	0	0	0		0	0	0	0	0
4518	0	0	0	0	0		4518	0	0	0	0	0		4518	0	0	0	0	0		0	0	0	0	0		0	0	0	0	0
4522	0	0	0	0	0		4522	0	0	0	0	0		4522	0	0	0	0	0		0	0	0	0	0		0	0	0	0	0
4528	0	0	0	0	0		4528	0	0	0	0	0		4528	0	0	0	0	0		0	0	0	0	0		0	0	0	0	0
4532	0	0	0	0	0		4532	0	0	0	0	0		4532	0	0	0	0	0		0	0	0	0	0		0	0	0	0	0
4538	0	0	0	0	0		4538	0	0	0	0	0		4538	0	0	0	0	0		0	0	0	0	0		0	0	0	0	0
4542	0	0	0	0	0		4542	0	0	0	0	0		4542	0	0	0	0	0		0	0	0	0	0		0	0	0	0	0
4548	0	0	0	0	0		4548	0	0	0	0	0		4548	0	0	0	0	0		0	0	0	0	0		0	0	0	0	0
4552	0	0	0	0	0		4552	0	0	0	0	0		4552	0	0	0	0	0		0	0	0	0	0		0	0	0	0	0
4558	0	0	0	0	0		4558	0	0	0	0	0		4558	0	0	0	0	0		0	0	0	0	0		0	0	0	0	0
4562	0	0	0	0	0		4562	0	0	0	0	0		4562	0	0	0	0	0		0	0	0	0	0		0	0	0	0	0
4568	0	0	0	0	0		4568	0	0	0	0	0		4568	0	0	0	0	0		0	0	0	0	0		0	0	0	0	0
4572	0	0	0	0	0		4572	0	0	0	0	0		4572	0	0	0	0	0		0	0	0	0	0		0	0	0	0	0
4578	0	0	0	0	0		4578	0	0	0	0	0		4578	0	0	0	0	0		0	0	0	0	0		0	0	0	0	0
4582	0	0	0	0	0		4582	0	0	0	0	0		4582	0	0	0	0	0		0	0	0	0	0		0	0	0	0	0
4588	0	0	0	0	0		4588	0	0	0	0	0		4588	0	0	0	0	0		0	0	0	0	0		0	0	0	0	0
4592	0	0	0	0	0		4592	0	0	0	0	0		4592	0	0	0	0	0		0	0	0	0	0		0	0	0	0	0
4598	0	0	0	0	0		4598	0	0	0	0	0		4598	0	0	0	0	0		0	0	0	0	0		0	0	0	0	0
4602	0	0	0	0	0		4602	0	0	0	0	0		4602	0	0	0	0	0		0	0	0	0	0		0	0	0	0	0
4608	0	0	0	0	0		4608	0	0	0	0	0		4608	0	0	0	0	0		0	0	0	0	0		0	0	0	0	0
4612	0	0	0	0	0		4612	0	0	0	0	0		4612	0	0	0	0	0		0	0	0	0	0		0	0	0	0	0
4618	0	0	0	0	0		4618	0	0	0	0	0		4618	0	0	0	0	0		0	0	0	0	0		0	0	0	0	0
4622	0	0	0	0	0		4622	0	0	0	0	0		4622	0	0	0	0	0		0	0	0	0	0		0	0	0	0	0
4628	0	0	0	0	0		4628	0	0	0	0	0		4628	0	0	0	0	0		0	0	0	0	0		0	0	0	0	0
4632	0	0	0	0	0		4632	0	0	0	0	0		4632	0	0	0	0	0		0	0	0	0	0		0	0	0	0	0
4638	0	0	0	0	0		4638	0	0	0	0	0		4638	0	0	0	0	0		0	0	0	0	0		0	0	0	0	0
4642	0	0	0	0	0		4642	0	0	0	0	0		4642	0	0	0	0	0		0	0	0	0	0		0	0	0	0	0
4648	0	0	0	0	0		4648	0	0	0	0	0		4648	0	0	0	0	0		0	0	0	0	0		0	0	0	0	0
4652	0	0	0	0	0		4652	0	0	0	0	0		4652	0	0	0	0	0		0	0	0	0	0		0	0	0	0	0
4658	0	0	0	0	0		4658	0	0	0	0	0		4658	0	0	0	0	0		0	0	0	0	0		0	0	0	0	0
4662	0	0	0	0	0		4662	0	0	0	0	0		4662	0	0	0	0	0		0	0	0	0	0		0	0	0	0	0
4668	0	0	0	0	0		4668	0	0	0	0	0		4668	0	0	0	0	0		0	0	0	0	0		0	0	0	0	0
4672	0	0	0	0	0		4672	0	0	0	0	0		4672	0	0	0	0	0		0	0	0	0	0		0	0	0	0	0
4678	0	0	0	0	0		4678	0	0	0	0	0		4678	0	0	0	0	0		0	0	0	0	0		0	0	0	0	0
4682	0	0	0	0	0		4682	0	0	0	0	0		4682	0	0	0	0	0		0	0	0	0	0		0	0	0	0	0
4683	0	0	0	0	0		4683	0	0	0	0	0		4683	0	0	0	0	0		0	0	0	0	0		0	0	0	0	0
4688	0	0	0	0	0		4688	0	0	0	0	0		4688	0	0	0	0	0		0	0	0	0	0		0	0	0	0	0
4692	0	0	0	0	0		4692	0	0	0	0	0		4692	0	0	0	0	0		0	0	0	0	0		0	0	0	0	0
4698	0	0	0	0	0		4698	0	0	0	0	0		4698	0	0	0	0	0		0	0	0	0	0		0	0	0	0	0
4702	0	0	0	0	0		4702	0	0	0	0	0		4702	0	0	0	0	0		0	0	0	0	0		0	0	0	0	0
4708	0	0	0	0	0		4708	0	0	0	0	0		4708	0	0	0	0	0		0	0	0	0	0		0	0	0	0	0
4712	0	0	0	0	0		4712	0	0	0	0	0		4712	0	0	0	0	0		0	0	0	0	0		0	0	0	0	0
4718	0	0	0	0	0		4718	0	0	0	0	0		4718	0	0	0	0	0		0	0	0	0	0		0	0	0	0	0
4722	0	0	0	0	0		4722	0	0	0	0	0		4722	0	0	0	0	0		0	0	0	0	0		0	0	0	0	0
4728	0	0	0	0	0		4728	0	0	0	0	0		4728	0	0	0	0	0		0	0	0	0	0		0	0	0	0	0
4732	0	0	0	0	0		4732	0	0	0	0	0		4732	0	0	0	0	0		0	0	0	0	0		0	0	0	0	0
4738	0	0	0	0	0		4738	0	0	0	0	0		4738	0	0	0	0	0		0	0	0	0	0		0	0	0	0	0
4742	0	0	0	0	0		4742	0	0	0	0	0		4742	0	0	0	0	0		0	0	0	0	0		0	0	0	0	0
4748	0	0	0	0	0		4748	0	0	0	0	0		4748	0	0	0	0	0		0	0	0	0	0		0	0	0	0	0
4752	0	0	0	0	0		4752	0	0	0	0	0		4752	0	0	0	0	0		0	0	0	0	0		0	0	0	0	0
4758	0	0	0	0	0		4758	0	0	0	0	0		4758	0	0	0	0	0		0	0	0	0	0		0	0	0	0	0
4762	0	0	0	0	0		4762	0	0	0	0	0		4762	0	0	0	0	0		0	0	0	0	0		0	0	0	0	0
4768	0	0	0	0	0		4768	0	0	0	0	0		4768	0	0	0	0	0		0	0	0	0	0		0	0	0	0	0
4772	0	0	0	0	0		4772	0	0	0	0	0		4772	0	0	0	0	0		0	0	0	0	0		0	0	0	0	0
4778	0	0	0	0	0		4778	0	0	0	0	0		4778	0	0	0	0	0		0	0	0	0	0		0	0	0	0	0
4782	0	0	0	0	0		4782	0	0	0	0	0		4782	0	0	0	0	0		0	0	0	0	0		0	0	0	0	0
4788	0	0	0	0	0		4788	0	0	0	0	0		4788	0	0	0	0	0		0	0	0	0	0		0	0	0	0	0
4792	0	0	0	0	0		4792	0	0	0	0	0		4792	0	0	0	0	0		0	0	0	0	0		0	0	0	0	0
4798	0	0	0	0	0		4798	0	0	0	0	0		4798	0	0	0	0	0		0	0	0	0	0		0	0	0	0	0
4802	0	0	0	0	0		4802	0	0	0	0	0		4802	0	0	0	0	0		0	0	0	0	0		0	0	0	0	0
4808	0	0	0	0	0		4808	0	0	0	0	0		4808	0	0	0	0	0		0	0	0	0	0		0	0	0	0	0
4812	0	0	0	0	0		4812	0	0	0	0	0		4812	0	0	0	0	0		0	0	0	0	0		0	0	0	0	0
4818	0	0	0	0	0		4818	0	0	0	0	0		4818	0	0	0	0	0		0	0	0	0	0		0	0	0	0	0
4822	0	0	0	0	0		4822	0	0	0	0	0		4822	0	0	0	0	0		0	0	0	0	0		0	0	0	0	0
4828	0	0	0	0	0		4828	0	0	0	0	0		4828	0	0	0	0	0		0	0	0	0	0		0	0	0	0	0
4832	0	0	0	0	0		4832	0	0	0	0	0		4832	0	0	0	0	0		0	0	0	0	0		0	0	0	0	0
4838	0	0	0	0	0		4838	0	0	0	0	0		4838	0	0	0	0	0		0	0	0	0	0		0	0	0	0	0
4842	0	0	0	0	0		4842	0	0	0	0	0		4842	0	0	0	0	0		0	0	0	0	0		0	0	0	0	0
4848	0	0	0	0	0		4848	0	0	0	0	0		4848	0	0	0	0	0		0	0	0	0	0		0	0	0	0	0
4852	0	0	0	0	0		4852	0	0	0	0	0		4852	0	0	0	0	0		0	0	0	0	0		0	0	0	0	0
4855	0	0	0	0	0		4855	0	0	0	0	0		4855	0	0	0	0	0		0	0	0	0	0		0	0	0	0	0
4858	0	0	0	0	0		4858	0	0	0	0	0		4858	0	0	0	0	0		0	0	0	0	0		0	0	0	0	0
4862	0	0	0	0	0		4862	0	0	0	0	0		4862	0	0	0	0	0		0	0	0	0	0		0	0	0	0	0
4868	0	0	0	0	0		4868	0	0	0	0	0		4868	0	0	0	0	0		0	0	0	0	0		0	0	0	0	0
4872	0	0	0	0	0		4872	0	0	0	0	0		4872	0	0	0	0	0		0	0	0	0	0		0	0	0	0	0
4878	0	0	0	0	0		4878	0	0	0	0	0		4878	0	0	0	0	0		0	0	0	0	0		0	0	0	0	0
4882	0	0	0	0	0		4882	0	0	0	0	0		4882	0	0	0	0	0		0	0	0	0	0		0	0	0	0	0
4888	0	0	0	0	0		4888	0	0	0	0	0		4888	0	0	0	0	0		0	0	0	0	0		0	0	0	0	0
4892	0	0	0	0	0		4892	0	0	0	0	0		4892	0	0	0	0	0		0	0	0	0	0		0	0	0	0	0
4898	0	0	0	0	0		4898	0	0	0	0	0		4898	0	0	0	0	0		0	0	0	0	0		0	0	0	0	0
4902	0	0	0	0	0		4902	0	0	0	0	0		4902	0	0	0	0	0		0	0	0	0	0		0	0	0	0	0
4908	0	0	0	0	0		4908	0	0	0	0	0		4908	0	0	0	0	0		0	0	0	0	0		0	0	0	0	0
4912	0	0	0	0	0		4912	0	0	0	0	0		4912	0	0	0	0	0		0	0	0	0	0		0	0	0	0	0
4918	0	0	0	0	0		4918	0	0	0	0	0		4918	0	0	0	0	0		0	0	0	0	0		0	0	0	0	0
4922	0	0	0	0	0		4922	0	0	0	0	0		4922	0	0	0	0	0		0	0	0	0	0		0	0	0	0	0
4928	0	0	0	0	0		4928	0	0	0	0	0		4928	0	0	0	0	0		0	0	0	0	0		0	0	0	0	0
4932	0	0	0	0	0		4932	0	0	0	0	0		4932	0	0	0	0	0		0	0	0	0	0		0	0	0	0	0
4938	0	0	0	0	0		4938	0	0	0	0	0		4938	0	0	0	0	0		0	0	0	0	0		0	0	0	0	0
4942	0	0	0	0	0		4942	0	0	0	0	0		4942	0	0	0	0	0		0	0	0	0	0		0	0	0	0	0
4948	0	0	0	0	0		4948	0	0	0	0	0		4948	0	0	0	0	0		0	0	0	0	0		0	0	0	0	0
4952	0	0	0	0	0		4952	0	0	0	0	0		4952	0	0	0	0	0		0	0	0	0	0		0	0	0	0	0
4958	0	0	0	0	0		4958	0	0	0	0	0		4958	0	0	0	0	0		0	0	0	0	0		0	0	0	0	0
4962	0	0	0	0	0		4962	0	0	0	0	0		4962	0	0	0	0	0		0	0	0	0	0		0	0	0	0	0
4968	0	0	0	0	0		4968	0	0	0	0	0		4968	0	0	0	0	0		0	0	0	0	0		0	0	0	0	0
4972	0	0	0	0	0		4972	0	0	0	0	0		4972	0	0	0	0	0		0	0	0	0	0		0	0	0	0	0
4978	0	0	0	0	0		4978	0	0	0	0	0		4978	0	0	0	0	0		0	0	0	0	0		0	0	0	0	0
4982	0	0	0	0	0		4982	0	0	0	0	0		4982	0	0	0	0	0		0	0	0	0	0		0	0	0	0	0
4988	0	0	0	0	0		4988	0	0	0	0	0		4988	0	0	0	0	0		0	0	0	0	0		0	0	0	0	0
4992	0	0	0	0	0		4992	0	0	0	0	0		4992	0	0	0	0	0		0	0	0	0	0		0	0	0	0	0
4998	0	0	0	0	0		4998	0	0	0	0	0		4998	0	0	0	0	0		0	0	0	0	0		0	0	0	0	0
5002	0	0	0	0	0		5002	0	0	0	0	0		5002	0	0	0	0	0		0	0	0	0	0		0	0	0	0	0
5008	0	0	0	0	0		5008	0	0	0	0	0		5008	0	0	0	0	0		0	0	0	0	0		0	0	0	0	0
5012	0	0	0	0	0		5012	0	0	0	0	0		5012	0	0	0	0	0		0	0	0	0	0		0	0	0	0	0
5018	0	0	0	0	0		5018	0	0	0	0	0		5018	0	0	0	0	0		0	0	0	0	0		0	0	0	0	0
5022	0	0	0	0	0		5022	0	0	0	0	0		5022	0	0	0	0	0		0	0	0	0	0		0	0	0	0	0
5028	0	0	0	0	0		5028	0	0	0	0	0		5028	0	0	0	0	0		0	0	0	0	0		0	0	0	0	0
5032	0	0	0	0	0		5032	0	0	0	0	0		5032	0	0	0	0	0		0	0	0	0	0		0	0	0	0	0
5033	0	0	0	0	0		5033	0	0	0	0	0		5033	0	0	0	0	0		0	0	0	0	0		0	0	0	0	0
5038	0	0	0	0	0		5038	0	0	0	0	0		5038	0	0	0	0	0		0	0	0	0	0		0	0	0	0	0
5042	0	0	0	0	0		5042	0	0	0	0	0		5042	0	0	0	0	0		0	0	0	0	0		0	0	0	0	0
5048	0	0	0	0	0		5048	0	0	0	0	0		5048	0	0	0	0	0		0	0	0	0	0		0	0	0	0	0
5052	0	0	0	0	0		5052	0	0	0	0	0		5052	0	0	0	0	0		0	0	0	0	0		0	0	0	0	0
5058	0	0	0	0	0		5058	0	0	0	0	0		5058	0	0	0	0	0		0	0	0	0	0		0	0	0	0	0
5062	0	0	0	0	0		5062	0	0	0	0	0		5062	0	0	0	0	0		0	0	0	0	0		0	0	0	0	0
5068	0	0	0	0	0		5068	0	0	0	0	0		5068	0	0	0	0	0		0	0	0	0	0		0	0	0	0	0
5072	0	0	0	0	0		5072	0	0	0	0	0		5072	0	0	0	0	0		0	0	0	0	0		0	0	0	0	0
5078	0	0	0	0	0		5078	0	0	0	0	0		5078	0	0	0	0	0		0	0	0	0	0		0	0	0	0	0
5082	0	0	0	0	0		5082	0	0	0	0	0		5082	0	0	0	0	0		0	0	0	0	0		0	0	0	0	0
5088	0	0	0	0	0		5088	0	0	0	0	0		5088	0	0	0	0	0		0	0	0	0	0		0	0	0	0	0
5092	0	0	0	0	0		5092	0	0	0	0	0		5092	0	0	0	0	0		0	0	0	0	0		0	0	0	0	0
5098	0	0	0	0	0		5098	0	0	0	0	0		5098	0	0	0	0	0		0	0	0	0	0		0	0	0	0	0
5102	0	0	0	0	0		5102	0	0	0	0	0		5102	0	0	0	0	0		0	0	0	0	0		0	0	0	0	0
5108	0	0	0	0	0		5108	0	0	0	0	0		5108	0	0	0	0	0		0	0	0	0	0		0	0	0	0	0
5112	0	0	0	0	0		5112	0	0	0	0	0		5112	0	0	0	0	0		0	0	0	0	0		0	0	0	0	0
5118	0	0	0	0	0		5118	0	0	0	0	0		5118	0	0	0	0	0		0	0	0	0	0		0	0	0	0	0
5122	0	0	0	0	0		5122	0	0	0	0	0		5122	0	0	0	0	0		0	0	0	0	0		0	0	0	0	0
5128	0	0	0	0	0		5128	0	0	0	0	0		5128	0	0	0	0	0		0	0	0	0	0		0	0	0	0	0
5132	0	0	0	0	0		5132	0	0	0	0	0		5132	0	0	0	0	0		0	0	0	0	0		0	0	0	0	0
5138	0	0	0	0	0		5138	0	0	0	0	0		5138	0	0	0	0	0		0	0	0	0	0		0	0	0	0	0
5142	0	0	0	0	0		5142	0	0	0	0	0		5142	0	0	0	0	0		0	0	0	0	0		0	0	0	0	0
5148	0	0	0	0	0		5148	0	0	0	0	0		5148	0	0	0	0	0		0	0	0	0	0		0	0	0	0	0
5152	0	0	0	0	0		5152	0	0	0	0	0		5152	0	0	0	0	0		0	0	0	0	0		0	0	0	0	0
5158	0	0	0	0	0		5158	0	0	0	0	0		5158	0	0	0	0	0		0	0	0	0	0		0	0	0	0	0
5162	0	0	0	0	0		5162	0	0	0	0	0		5162	0	0	0	0	0		0	0	0	0	0		0	0	0	0	0
5168	0	0	0	0	0		5168	0	0	0	0	0		5168	0	0	0	0	0		0	0	0	0	0		0	0	0	0	0
5172	0	0	0	0	0		5172	0	0	0	0	0		5172	0	0	0	0	0		0	0	0	0	0		0	0	0	0	0
5178	0	0	0	0	0		5178	0	0	0	0	0		5178	0	0	0	0	0		0	0	0	0	0		0	0	0	0	0
5182	0	0	0	0	0		5182	0	0	0	0	0		5182	0	0	0	0	0		0	0	0	0	0		0	0	0	0	0
5188	0	0	0	0	0		5188	0	0	0	0	0		5188	0	0	0	0	0		0	0	0	0	0		0	0	0	0	0
5192	0	0	0	0	0		5192	0	0	0	0	0		5192	0	0	0	0	0		0	0	0	0	0		0	0	0	0	0
5198	0	0	0	0	0		5198	0	0	0	0	0		5198	0	0	0	0	0		0	0	0	0	0		0	0	0	0	0
5202	0	0	0	0	0		5202	0	0	0	0	0		5202	0	0	0	0	0		0	0	0	0	0		0	0	0	0	0
5208	0	0	0	0	0		5208	0	0	0	0	0		5208	0	0	0	0	0		0	0	0	0	0		0	0	0	0	0
5212	0	0	0	0	0		5212	0	0	0	0	0		5212	0	0	0	0	0		0	0	0	0	0		0	0	0	0	0
5217	0	0	0	0	0		5217	0	0	0	0	0		5217	0	0	0	0	0		0	0	0	0	0		0	0	0	0	0
5218	0	0	0	0	0		5218	0	0	0	0	0		5218	0	0	0	0	0		0	0	0	0	0		0	0	0	0	0
5222	0	0	0	0	0		5222	0	0	0	0	0		5222	0	0	0	0	0		0	0	0	0	0		0	0	0	0	0
5228	0	0	0	0	0		5228	0	0	0	0	0		5228	0	0	0	0	0		0	0	0	0	0		0	0	0	0	0
5232	0	0	0	0	0		5232	0	0	0	0	0		5232	0	0	0	0	0		0	0	0	0	0		0	0	0	0	0
5238	0	0	0	0	0		5238	0	0	0	0	0		5238	0	0	0	0	0		0	0	0	0	0		0	0	0	0	0
5242	0	0	0	0	0		5242	0	0	0	0	0		5242	0	0	0	0	0		0	0	0	0	0		0	0	0	0	0
5248	0	0	0	0	0		5248	0	0	0	0	0		5248	0	0	0	0	0		0	0	0	0	0		0	0	0	0	0
5252	0	0	0	0	0		5252	0	0	0	0	0		5252	0	0	0	0	0		0	0	0	0	0		0	0	0	0	0
5258	0	0	0	0	0		5258	0	0	0	0	0		5258	0	0	0	0	0		0	0	0	0	0		0	0	0	0	0
5262	0	0	0	0	0		5262	0	0	0	0	0		5262	0	0	0	0	0		0	0	0	0	0		0	0	0	0	0
5268	0	0	0	0	0		5268	0	0	0	0	0		5268	0	0	0	0	0		0	0	0	0	0		0	0	0	0	0
5272	0	0	0	0	0		5272	0	0	0	0	0		5272	0	0	0	0	0		0	0	0	0	0		0	0	0	0	0
5278	0	0	0	0	0		5278	0	0	0	0	0		5278	0	0	0	0	0		0	0	0	0	0		0	0	0	0	0
5282	0	0	0	0	0		5282	0	0	0	0	0		5282	0	0	0	0	0		0	0	0	0	0		0	0	0	0	0
5288	0	0	0	0	0		5288	0	0	0	0	0		5288	0	0	0	0	0		0	0	0	0	0		0	0	0	0	0
5292	0	0	0	0	0		5292	0	0	0	0	0		5292	0	0	0	0	0		0	0	0	0	0		0	0	0	0	0
5298	0	0	0	0	0		5298	0	0	0	0	0		5298	0	0	0	0	0		0	0	0	0	0		0	0	0	0	0
5302	0	0	0	0	0		5302	0	0	0	0	0		5302	0	0	0	0	0		0	0	0	0	0		0	0	0	0	0
5308	0	0	0	0	0		5308	0	0	0	0	0		5308	0	0	0	0	0		0	0	0	0	0		0	0	0	0	0
5312	0	0	0	0	0		5312	0	0	0	0	0		5312	0	0	0	0	0		0	0	0	0	0		0	0	0	0	0
5318	0	0	0	0	0		5318	0	0	0	0	0		5318	0	0	0	0	0		0	0	0	0	0		0	0	0	0	0
5322	0	0	0	0	0		5322	0	0	0	0	0		5322	0	0	0	0	0		0	0	0	0	0		0	0	0	0	0
5328	0	0	0	0	0		5328	0	0	0	0	0		5328	0	0	0	0	0		0	0	0	0	0		0	0	0	0	0
5332	0	0	0	0	0		5332	0	0	0	0	0		5332	0	0	0	0	0		0	0	0	0	0		0	0	0	0	0
5338	0	0	0	0	0		5338	0	0	0	0	0		5338	0	0	0	0	0		0	0	0	0	0		0	0	0	0	0
5342	0	0	0	0	0		5342	0	0	0	0	0		5342	0	0	0	0	0		0	0	0	0	0		0	0	0	0	0
5348	0	0	0	0	0		5348	0	0	0	0	0		5348	0	0	0	0	0		0	0	0	0	0		0	0	0	0	0
5352	0	0	0	0	0		5352	0	0	0	0	0		5352	0	0	0	0	0		0	0	0	0	0		0	0	0	0	0
5358	0	0	0	0	0		5358	0	0	0	0	0		5358	0	0	0	0	0		0	0	0	0	0		0	0	0	0	0
5362	0	0	0	0	0		5362	0	0	0	0	0		5362	0	0	0	0	0		0	0	0	0	0		0	0	0	0	0
5368	0	0	0	0	0		5368	0	0	0	0	0		5368	0	0	0	0	0		0	0	0	0	0		0	0	0	0	0
5372	0	0	0	0	0		5372	0	0	0	0	0		5372	0	0	0	0	0		0	0	0	0	0		0	0	0	0	0
5378	0	0	0	0	0		5378	0	0	0	0	0		5378	0	0	0	0	0		0	0	0	0	0		0	0	0	0	0
5382	0	0	0	0	0		5382	0	0	0	0	0		5382	0	0	0	0	0		0	0	0	0	0		0	0	0	0	0
5388	0	0	0	0	0		5388	0	0	0	0	0		5388	0	0	0	0	0		0	0	0	0	0		0	0	0	0	0
5392	0	0	0	0	0		5392	0	0	0	0	0		5392	0	0	0	0	0		0	0	0	0	0		0	0	0	0	0
5398	0	0	0	0	0		5398	0	0	0	0	0		5398	0	0	0	0	0		0	0	0	0	0		0	0	0	0	0
5402	0	0	0	0	0		5402	0	0	0	0	0		5402	0	0	0	0	0		0	0	0	0	0		0	0	0	0	0
5408	0	0	0	0	0		5408	0	0	0	0	0		5408	0	0	0	0	0		0	0	0	0	0		0	0	0	0	0
5408	0	0	0	0	0		5408	0	0	0	0	0		5408	0	0	0	0	0		0	0	0	0	0		0	0	0	0	0
5412	0	0	0	0	0		5412	0	0	0	0	0		5412	0	0	0	0	0		0	0	0	0	0		0	0	0	0	0
5418	0	0	0	0	0		5418	0	0	0	0	0		5418	0	0	0	0	0		0	0	0	0	0		0	0	0	0	0
5422	0	0	0	0	0		5422	0	0	0	0	0		5422	0	0	0	0	0		0	0	0	0	0		0	0	0	0	0
5428	0	0	0	0	0		5428	0	0	0	0	0		5428	0	0	0	0	0		0	0	0	0	0		0	0	0	0	0
5432	0	0	0	0	0		5432	0	0	0	0	0		5432	0	0	0	0	0		0	0	0	0	0		0	0	0	0	0
5438	0	0	0	0	0		5438	0	0	0	0	0		5438	0	0	0	0	0		0	0	0	0	0		0	0	0	0	0
5442	0	0	0	0	0		5442	0	0	0	0	0		5442	0	0	0	0	0		0	0	0	0	0		0	0	0	0	0
5448	0	0	0	0	0		5448	0	0	0	0	0		5448	0	0	0	0	0		0	0	0	0	0		0	0	0	0	0
5452	0	0	0	0	0		5452	0	0	0	0	0		5452	0	0	0	0	0		0	0	0	0	0		0	0	0	0	0
5458	0	0	0	0	0		5458	0	0	0	0	0		5458	0	0	0	0	0		0	0	0	0	0		0	0	0	0	0
5462	0	0	0	0	0		5462	0	0	0	0	0		5462	0	0	0	0	0		0	0	0	0	0		0	0	0	0	0
5468	0	0	0	0	0		5468	0	0	0	0	0		5468	0	0	0	0	0		0	0	0	0	0		0	0	0	0	0
5472	0	0	0	0	0		5472	0	0	0	0	0		5472	0	0	0	0	0		0	0	0	0	0		0	0	0	0	0
5478	0	0	0	0	0		5478	0	0	0	0	0		5478	0	0	0	0	0		0	0	0	0	0		0	0	0	0	0
5482	0	0	0	0	0		5482	0	0	0	0	0		5482	0	0	0	0	0		0	0	0	0	0		0	0	0	0	0
5488	0	0	0	0	0		5488	0	0	0	0	0		5488	0	0	0	0	0		0	0	0	0	0		0	0	0	0	0
5492	0	0	0	0	0		5492	0	0	0	0	0		5492	0	0	0	0	0		0	0	0	0	0		0	0	0	0	0
5498	0	0	0	0	0		5498	0	0	0	0	0		5498	0	0	0	0	0		0	0	0	0	0		0	0	0	0	0
5502	0	0	0	0	0		5502	0	0	0	0	0		5502	0	0	0	0	0		0	0	0	0	0		0	0	0	0	0
5508	0	0	0	0	0		5508	0	0	0	0	0		5508	0	0	0	0	0		0	0	0	0	0		0	0	0	0	0
5512	0	0	0	0	0		5512	0	0	0	0	0		5512	0	0	0	0	0		0	0	0	0	0		0	0	0	0	0
5518	0	0	0	0	0		5518	0	0	0	0	0		5518	0	0	0	0	0		0	0	0	0	0		0	0	0	0	0
5522	0	0	0	0	0		5522	0	0	0	0	0		5522	0	0	0	0	0		0	0	0	0	0		0	0	0	0	0
5528	0	0	0	0	0		5528	0	0	0	0	0		5528	0	0	0	0	0		0	0	0	0	0		0	0	0	0	0
5532	0	0	0	0	0		5532	0	0	0	0	0		5532	0	0	0	0	0		0	0	0	0	0		0	0	0	0	0
5538	0	0	0	0	0		5538	0	0	0	0	0		5538	0	0	0	0	0		0	0	0	0	0		0	0	0	0	0
5542	0	0	0	0	0		5542	0	0	0	0	0		5542	0	0	0	0	0		0	0	0	0	0		0	0	0	0	0
5548	0	0	0	0	0		5548	0	0	0	0	0		5548	0	0	0	0	0		0	0	0	0	0		0	0	0	0	0
5552	0	0	0	0	0		5552	0	0	0	0	0		5552	0	0	0	0	0		0	0	0	0	0		0	0	0	0	0
5558	0	0	0	0	0		5558	0	0	0	0	0		5558	0	0	0	0	0		0	0	0	0	0		0	0	0	0	0
5562	0	0	0	0	0		5562	0	0	0	0	0		5562	0	0	0	0	0		0	0	0	0	0		0	0	0	0	0
5568	0	0	0	0	0		5568	0	0	0	0	0		5568	0	0	0	0	0		0	0	0	0	0		0	0	0	0	0
5572	0	0	0	0	0		5572	0	0	0	0	0		5572	0	0	0	0	0		0	0	0	0	0		0	0	0	0	0
5578	0	0	0	0	0		5578	0	0	0	0	0		5578	0	0	0	0	0		0	0	0	0	0		0	0	0	0	0
5582	0	0	0	0	0		5582	0	0	0	0	0		5582	0	0	0	0	0		0	0	0	0	0		0	0	0	0	0
5588	0	0	0	0	0		5588	0	0	0	0	0		5588	0	0	0	0	0		0	0	0	0	0		0	0	0	0	0
5592	0	0	0	0	0		5592	0	0	0	0	0		5592	0	0	0	0	0		0	0	0	0	0		0	0	0	0	0
5598	0	0	0	0	0		5598	0	0	0	0	0		5598	0	0	0	0	0		0	0	0	0	0		0	0	0	0	0
5602	0	0	0	0	0		5602	0	0	0	0	0		5602	0	0	0	0	0		0	0	0	0	0		0	0	0	0	0
5607	0	0	0	0	0		5607	0	0	0	0	0		5607	0	0	0	0	0		0	0	0	0	0		0	0	0	0	0
5608	0	0	0	0	0		5608	0	0	0	0	0		5608	0	0	0	0	0		0	0	0	0	0		0	0	0	0	0
5612	0	0	0	0	0		5612	0	0	0	0	0		5612	0	0	0	0	0		0	0	0	0	0		0	0	0	0	0
5618	0	0	0	0	0		5618	0	0	0	0	0		5618	0	0	0	0	0		0	0	0	0	0		0	0	0	0	0
5622	0	0	0	0	0		5622	0	0	0	0	0		5622	0	0	0	0	0		0	0	0	0	0		0	0	0	0	0
5628	0	0	0	0	0		5628	0	0	0	0	0		5628	0	0	0	0	0		0	0	0	0	0		0	0	0	0	0
5632	0	0	0	0	0		5632	0	0	0	0	0		5632	0	0	0	0	0		0	0	0	0	0		0	0	0	0	0
5638	0	0	0	0	0		5638	0	0	0	0	0		5638	0	0	0	0	0		0	0	0	0	0		0	0	0	0	0
5642	0	0	0	0	0		5642	0	0	0	0	0		5642	0	0	0	0	0		0	0	0	0	0		0	0	0	0	0
5648	0	0	0	0	0		5648	0	0	0	0	0		5648	0	0	0	0	0		0	0	0	0	0		0	0	0	0	0
5652	0	0	0	0	0		5652	0	0	0	0	0		5652	0	0	0	0	0		0	0	0	0	0		0	0	0	0	0
5658	0	0	0	0	0		5658	0	0	0	0	0		5658	0	0	0	0	0		0	0	0	0	0		0	0	0	0	0
5662	0	0	0	0	0		5662	0	0	0	0	0		5662	0	0	0	0	0		0	0	0	0	0		0	0	0	0	0
5668	0	0	0	0	0		5668	0	0	0	0	0		5668	0	0	0	0	0		0	0	0	0	0		0	0	0	0	0
5672	0	0	0	0	0		5672	0	0	0	0	0		5672	0	0	0	0	0		0	0	0	0	0		0	0	0	0	0
5678	0	0	0	0	0		5678	0	0	0	0	0		5678	0	0	0	0	0		0	0	0	0	0		0	0	0	0	0
5682	0	0	0	0	0		5682	0	0	0	0	0		5682	0	0	0	0	0		0	0	0	0	0		0	0	0	0	0
5688	0	0	0	0	0		5688	0	0	0	0	0		5688	0	0	0	0	0		0	0	0	0	0		0	0	0	0	0
5692	0	0	0	0	0		5692	0	0	0	0	0		5692	0	0	0	0	0		0	0	0	0	0		0	0	0	0	0
5698	0	0	0	0	0		5698	0	0	0	0	0		5698	0	0	0	0	0		0	0	0	0	0		0	0	0	0	0
5702	0	0	0	0	0		5702	0	0	0	0	0		5702	0	0	0	0	0		0	0	0	0	0		0	0	0	0	0
5708	0	0	0	0	0		5708	0	0	0	0	0		5708	0	0	0	0	0		0	0	0	0	0		0	0	0	0	0
5712	0	0	0	0	0		5712	0	0	0	0	0		5712	0	0	0	0	0		0	0	0	0	0		0	0	0	0	0
5718	0	0	0	0	0		5718	0	0	0	0	0		5718	0	0	0	0	0		0	0	0	0	0		0	0	0	0	0
5722	0	0	0	0	0		5722	0	0	0	0	0		5722	0	0	0	0	0		0	0	0	0	0		0	0	0	0	0
5728	0	0	0	0	0		5728	0	0	0	0	0		5728	0	0	0	0	0		0	0	0	0	0		0	0	0	0	0
5732	0	0	0	0	0		5732	0	0	0	0	0		5732	0	0	0	0	0		0	0	0	0	0		0	0	0	0	0
5738	0	0	0	0	0		5738	0	0	0	0	0		5738	0	0	0	0	0		0	0	0	0	0		0	0	0	0	0
5742	0	0	0	0	0		5742	0	0	0	0	0		5742	0	0	0	0	0		0	0	0	0	0		0	0	0	0	0
5748	0	0	0	0	0		5748	0	0	0	0	0		5748	0	0	0	0	0		0	0	0	0	0		0	0	0	0	0
5752	0	0	0	0	0		5752	0	0	0	0	0		5752	0	0	0	0	0		0	0	0	0	0		0	0	0	0	0
5758	0	0	0	0	0		5758	0	0	0	0	0		5758	0	0	0	0	0		0	0	0	0	0		0	0	0	0	0
5762	0	0	0	0	0		5762	0	0	0	0	0		5762	0	0	0	0	0		0	0	0	0	0		0	0	0	0	0
5768	0	0	0	0	0		5768	0	0	0	0	0		5768	0	0	0	0	0		0	0	0	0	0		0	0	0	0	0
5772	0	0	0	0	0		5772	0	0	0	0	0		5772	0	0	0	0	0		0	0	0	0	0		0	0	0	0	0
5778	0	0	0	0	0		5778	0	0	0	0	0		5778	0	0	0	0	0		0	0	0	0	0		0	0	0	0	0
5782	0	0	0	0	0		5782	0	0	0	0	0		5782	0	0	0	0	0		0	0	0	0	0		0	0	0	0	0
5788	0	0	0	0	0		5788	0	0	0	0	0		5788	0	0	0	0	0		0	0	0	0	0		0	0	0	0	0
5792	0	0	0	0	0		5792	0	0	0	0	0		5792	0	0	0	0	0		0	0	0	0	0		0	0	0	0	0
5798	0	0	0	0	0		5798	0	0	0	0	0		5798	0	0	0	0	0		0	0	0	0	0		0	0	0	0	0
5802	0	0	0	0	0		5802	0	0	0	0	0		5802	0	0	0	0	0		0	0	0	0	0		0	0	0	0	0
5808	0	0	0	0	0		5808	0	0	0	0	0		5808	0	0	0	0	0		0	0	0	0	0		0	0	0	0	0
5812	0	0	0	0	0		5812	0	0	0	0	0		5812	0	0	0	0	0		0	0	0	0	0		0	0	0	0	0
5812	0	0	0	0	0		5812	0	0	0	0	0		5812	0	0	0	0	0		0	0	0	0	0		0	0	0	0	0
5818	0	0	0	0	0		5818	0	0	0	0	0		5818	0	0	0	0	0		0	0	0	0	0		0	0	0	0	0
5822	0	0	0	0	0		5822	0	0	0	0	0		5822	0	0	0	0	0		0	0	0	0	0		0	0	0	0	0
5828	0	0	0	0	0		5828	0	0	0	0	0		5828	0	0	0	0	0		0	0	0	0	0		0	0	0	0	0
5832	0	0	0	0	0		5832	0	0	0	0	0		5832	0	0	0	0	0		0	0	0	0	0		0	0	0	0	0
5838	0	0	0	0	0		5838	0	0	0	0	0		5838	0	0	0	0	0		0	0	0	0	0		0	0	0	0	0
5842	0	0	0	0	0		5842	0	0	0	0	0		5842	0	0	0	0	0		0	0	0	0	0		0	0	0	0	0
5848	0	0	0	0	0		5848	0	0	0	0	0		5848	0	0	0	0	0		0	0	0	0	0		0	0	0	0	0
5852	0	0	0	0	0		5852	0	0	0	0	0		5852	0	0	0	0	0		0	0	0	0	0		0	0	0	0	0
5858	0	0	0	0	0		5858	0	0	0	0	0		5858	0	0	0	0	0		0	0	0	0	0		0	0	0	0	0
5862	0	0	0	0	0		5862	0	0	0	0	0		5862	0	0	0	0	0		0	0	0	0	0		0	0	0	0	0
5868	0	0	0	0	0		5868	0	0	0	0	0		5868	0	0	0	0	0		0	0	0	0	0		0	0	0	0	0
5872	0	0	0	0	0		5872	0	0	0	0	0		5872	0	0	0	0	0		0	0	0	0	0		0	0	0	0	0
5878	0	0	0	0	0		5878	0	0	0	0	0		5878	0	0	0	0	0		0	0	0	0	0		0	0	0	0	0
5882	0	0	0	0	0		5882	0	0	0	0	0		5882	0	0	0	0	0		0	0	0	0	0		0	0	0	0	0
5888	0	0	0	0	0		5888	0	0	0	0	0		5888	0	0	0	0	0		0	0	0	0	0		0	0	0	0	0
5892	0	0	0	0	0		5892	0	0	0	0	0		5892	0	0	0	0	0		0	0	0	0	0		0	0	0	0	0
5898	0	0	0	0	0		5898	0	0	0	0	0		5898	0	0	0	0	0		0	0	0	0	0		0	0	0	0	0
5902	0	0	0	0	0		5902	0	0	0	0	0		5902	0	0	0	0	0		0	0	0	0	0		0	0	0	0	0
5908	0	0	0	0	0		5908	0	0	0	0	0		5908	0	0	0	0	0		0	0	0	0	0		0	0	0	0	0
5912	0	0	0	0	0		5912	0	0	0	0	0		5912	0	0	0	0	0		0	0	0	0	0		0	0	0	0	0
5918	0	0	0	0	0		5918	0	0	0	0	0		5918	0	0	0	0	0		0	0	0	0	0		0	0	0	0	0
5922	0	0	0	0	0		5922	0	0	0	0	0		5922	0	0	0	0	0		0	0	0	0	0		0	0	0	0	0
5928	0	0	0	0	0		5928	0	0	0	0	0		5928	0	0	0	0	0		0	0	0	0	0		0	0	0	0	0
5932	0	0	0	0	0		5932	0	0	0	0	0		5932	0	0	0	0	0		0	0	0	0	0		0	0	0	0	0
5938	0	0	0	0	0		5938	0	0	0	0	0		5938	0	0	0	0	0		0	0	0	0	0		0	0	0	0	0
5942	0	0	0	0	0		5942	0	0	0	0	0		5942	0	0	0	0	0		0	0	0	0	0		0	0	0	0	0
5948	0	0	0	0	0		5948	0	0	0	0	0		5948	0	0	0	0	0		0	0	0	0	0		0	0	0	0	0
5952	0	0	0	0	0		5952	0	0	0	0	0		5952	0	0	0	0	0		0	0	0	0	0		0	0	0	0	0
5958	0	0	0	0	0		5958	0	0	0	0	0		5958	0	0	0	0	0		0	0	0	0	0		0	0	0	0	0
5962	0	0	0	0	0		5962	0	0	0	0	0		5962	0	0	0	0	0		0	0	0	0	0		0	0	0	0	0
5968	0	0	0	0	0		5968	0	0	0	0	0		5968	0	0	0	0	0		0	0	0	0	0		0	0	0	0	0
5972	0	0	0	0	0		5972	0	0	0	0	0		5972	0	0	0	0	0		0	0	0	0	0		0	0	0	0	0
5978	0	0	0	0	0		5978	0	0	0	0	0		5978	0	0	0	0	0		0	0	0	0	0		0	0	0	0	0
5982	0	0	0	0	0		5982	0	0	0	0	0		5982	0	0	0	0	0		0	0	0	0	0		0	0	0	0	0
5988	0	0	0	0	0		5988	0	0	0	0	0		5988	0	0	0	0	0		0	0	0	0	0		0	0	0	0	0
5992	0	0	0	0	0		5992	0	0	0	0	0		5992	0	0	0	0	0		0	0	0	0	0		0	0	0	0	0
5998	0	0	0	0	0		5998	0	0	0	0	0		5998	0	0	0	0	0		0	0	0	0	0		0	0	0	0	0
6025	0	0	0	0	0		6025	0	0	0	0	0		6025	0	0	0	0	0		0	0	0	0	0		0	0	0	0	0
Size / nm							Size / nm							Size / nm
sum/mL	28285201550	30325452620	28114333500				sum/mL	44196283450	40856354350	30072767950				sum/mL	24673299500	32127105800	30416586200
sum*5mL	141426007750	151627263100	140571667500				sum*5mL	220981417250	204281771750	150363839750				sum*5mL	123366497500	160635529000	152082931000

## Sheet: Figure1_e,f,g
Protein content																	Vesicle number
	dmem					rolpa					tgf
	n=1	n=2	n=3	average	stdev	n=1	n=2	n=3	average	stdev	n=1	n=2	n=3	average	stdev			n=1		7	8	9	10	11
5	0.135922	-0.0416665	-0.0377356	0.01884	0.101415	0.0178571	0.0240383	0.247573	0.0964894	0.130879	0.0310078	0.804348	0.0204082	0.285255	0.449579				dmem	370000000	3800000000	2100000000	350000000	140000000
6	-0.228155	-0.283333	-0.273585	-0.261691	0.0294489	-0.191964	-0.384615	-0.0388348	-0.205138	0.173266	-0.162791	-0.0217393	-0.163265	-0.115932	0.0815733				rolpa	450000000	5100000000	2300000000	970000000	220000000
7	0.616505	0.416667	-0.0188677	0.338101	0.324891	1.37946	1.24519	0.470874	1.03184	0.490431	1.20155	3.66304	0.295918	1.72017	1.74244				tgf	2500000000	4900000000	860000000	320000000	140000000
8	7.57767	4.25	4.3066	5.37809	1.9051	9.69196	5.57692	6.2233	7.16406	2.21295	7.65116	4.83152	4.32143	5.60137	1.7934
9	4.69417	1.29583	2.42453	2.80485	1.7308	2.59821	3.16346	3.47087	3.07752	0.442632	1.95349	0.61413	1.64286	1.40349	0.701029			n=2		7	8	9	10	11
10	0.606796	-0.0416668	0.273585	0.279571	0.324273	0.321429	0.615384	0.742718	0.559844	0.216067	0.166666	-0.0271738	0.168368	0.10262	0.112408				dmem	230000000	4400000000	4500000000	800000000	250000000
11	0.228155	-0.175	0.037736	0.0302971	0.201681	0.0491073	-0.0432691	0.257282	0.0877066	0.153948	0.577519	-0.146739	0.0918372	0.174206	0.369088				rolpa	560000000	7700000000	2500000000	530000000	170000000
12	0.291262	-0.225	0.0849059	0.0503894	0.259856	0.107143	-0.173077	0.271845	0.068637	0.224946	0.0426356	-0.233696	0.47449	0.0944766	0.356928				tgf	460000000	5500000000	2100000000	340000000	120000000
13	-0.0097088	-0.129166	0.0330189	-0.0352854	0.0840634	-0.0848212	-0.0817309	0.276699	0.0367157	0.207838	0.0426356	0.119565	0.0765308	0.0795771	0.0385551
14	-0.160194	-0.4	-0.0849058	-0.215033	0.16455	-0.183036	-0.240385	0.174757	-0.0828878	0.224962	0.0465117	-0.217391	0.0816329	-0.0297489	0.163449			n=3		7	8	9	10	11
15	-0.252427	-0.516666	-0.264151	-0.344415	0.149289	-0.303571	-0.394231	0.0631069	-0.211565	0.242153	-0.174419	-0.320652	-0.0408162	-0.178629	0.139965				dmem	82000000	3100000000	4000000000	860000000	300000000
16	-0.15534	-0.345833	-0.259434	-0.253536	0.0953835	0.290178	-0.432692	0.140777	-0.000579044	0.381604	-0.120155	0.619565	-0.0612244	0.146062	0.411123				rolpa	98000000	3200000000	4200000000	1300000000	440000000
17	-0.101942	0.3625	-0.231132	0.00980877	0.312195	1.60714	0.125	0.150485	0.627543	0.848454	-0.0697677	3.95652	-0.0408162	1.28198	2.31627				tgf	290000000	4700000000	3800000000	890000000	290000000
18	1.23301	4.5	0.386793	2.03993	2.17209	5.93304	2.88461	1.14078	3.31948	2.42554	0.895349	11.2989	1.09694	4.4304	5.94916
19	6.30097	9.275	2.90566	6.16054	3.18699	13.8973	10.5817	5.01456	9.83121	4.48869	5.8876	24.6902	4.7449	11.7742	11.2001				dmem		rolpa		tgf
20	23.165	17.8833	12.4953	17.8479	5.33497	28.8214	35.6683	16.6553	27.0483	9.62968	22.3411	50.6467	19.398	30.7953	17.2547				average	std	average	std	average	std
21	64.7524	31.7417	38.684	45.0594	17.4044	51.1161	93.4952	47.0243	63.8785	25.7303	69.9419	106.918	59.6071	78.8225	24.8745			7	2.27333e+08	1.44019e+08	3.69333e+08	2.41332e+08	1.08333e+09	1.22981e+09
22	122.015	59.5042	87.8491	89.7893	31.3003	88.5134	156.505	96.932	113.983	37.0644	147.027	162.788	118.837	142.884	22.2667			8	3.76667e+09	6.50641e+08	5.33333e+09	2.25906e+09	5.03333e+09	4.16333e+08
23	155.874	78.675	117.288	117.279	38.5994	123.134	175.298	118.655	139.029	31.4896	183.182	159.223	130.378	157.594	26.44			9	3.53333e+09	1.26623e+09	3000000000	1.04403e+09	2.25333e+09	1.47599e+09
24	130.874	79.4167	99.9292	103.407	25.9042	108.446	125.668	93.1117	109.075	16.2874	131.806	87.7717	90.2092	103.262	24.7497			10	670000000	2.78747e+08	9.33333e+08	3.86307e+08	5.16667e+08	3.23471e+08
25	72.9903	39.3458	46.1179	52.818	17.7948	60.1339	63.5433	48.0534	57.2435	8.1394	57.7015	31.6848	40.648	43.3448	13.2164			11	230000000	8.18535e+07	2.76667e+08	1.43643e+08	1.83333e+08	9.29157e+07
26	28.835	12.6583	17.1557	19.5496	8.3498	20.6786	19.0337	16.9466	18.8863	1.87034	16.593	8.7663	13.0255	12.7949	3.91845
27	8.73301	2.42083	6.74057	5.9648	3.2268	7.34375	6.27885	5.45631	6.35964	0.946309	5.30233	2.13587	3.90816	3.78212	1.58699
28	3.40291	0.4375	4.46698	2.76913	2.08817	2.08482	2.52404	2.16505	2.25797	0.233888	2.58915	1.1413	2.14286	1.95777	0.741455
29	2.16019	0.279167	3.32547	1.92161	1.5371	1.25893	1.37019	0.84466	1.15793	0.276942	1.87597	0.923913	1.31123	1.37037	0.478776
30	1.43689	-0.241667	2.41509	1.20344	1.34368	0.84375	0.706731	0.839806	0.796762	0.0779945	1.42248	0.413044	0.97449	0.936671	0.50578
31	0.888349	-0.391667	1.99528	0.830655	1.19452	0.397321	0.288462	0.684466	0.45675	0.204582	1.08527	0.304348	0.571429	0.653683	0.396906
32	0.747573	-0.170833	1.7217	0.766146	0.946402	0.540179	0.129808	0.606796	0.425594	0.258315	0.953488	-0.0815217	0.535714	0.469227	0.520698
33	0.558253	-0.6875	1.41981	0.430188	1.05948	0.129464	-0.0576924	0.242718	0.10483	0.151713	0.624031	-0.358696	0.372449	0.212595	0.510493
34	0.480582	-0.375	1.36321	0.489597	0.869139	0.357143	0.0769231	0.368932	0.267666	0.165293	0.77907	-0.0923911	0.428571	0.37175	0.4385
35	0.330097	-0.575	1.08491	0.280001	0.831086	0.299107	-0.0480768	0.383495	0.211509	0.228733	0.546512	-0.130435	0.311224	0.242434	0.343676
36	0.936893	-0.133333	1.37736	0.726973	0.776915	0.513393	0.259616	0.582524	0.451844	0.170026	0.75969	0.228261	0.637755	0.541902	0.278379

## Sheet: Figure1_h,i,j
time (min)	raw UV absorbance data: detector voltage (V) channel 1	dmem_count rate at corr. func.: count rate (Hz)		time (min)	raw UV absorbance data: detector voltage (V) channel 1	rolpa_count rate at corr. func.: count rate (Hz)		time (min)	raw UV absorbance data: detector voltage (V) channel 1	TGF_count rate at corr. func.: count rate (Hz)
-0.182121				-0.172104				-0.177554
-0.165286		129146		-0.155269		136415		-0.160719		126150
-0.148451		129190		-0.138435		128198		-0.143885		125726
-0.131617		129341		-0.1216		128103		-0.12705		125522
-0.114782		129658		-0.104766		128133		-0.110216		125340
-0.0979478		129133		-0.0879312		135300		-0.0933812		123313
-0.0811133		127319		-0.0710966		142542		-0.0765466		121110
-0.0642787		126911		-0.054262		142653		-0.059712		128115
-0.0474441		128616		-0.0374275		142725		-0.0428775		135941
-0.0306096		128324		-0.0205929		137770		-0.0260429		131966
-0.013775		125087		-0.00375836		132827		-0.00920836		127005
0.00305953		123137		0.0130762		132315		0.00762619		125309
0.0198941	0.0570871	123050		0.0299108	0.0570785	131845		0.0244608	0.0571796	123867
0.0367286	0.0570853	123591		0.0467453	0.0570778	136103		0.0412953	0.0571814	126723
0.0535632	0.0570865	125023		0.0635799	0.0570786	140249		0.0581299	0.0571808	129891
0.0703978	0.0570868	126942		0.0804144	0.0570806	136127		0.0749644	0.0571813	131663
0.0872323	0.0570829	129539		0.097249	0.0570807	132078		0.091799	0.0571817	133341
0.104067	0.0570808	129456		0.114084	0.0570806	131956		0.108634	0.0571776	131336
0.120901	0.0570835	125720		0.130918	0.05708	131812		0.125468	0.0571744	129103
0.137736	0.0570859	126211		0.147753	0.0570761	130719		0.142303	0.0571754	128547
0.154571	0.0570895	132354		0.164587	0.0570751	129650		0.159137	0.0571781	128086
0.171405	0.0570902	134619		0.181422	0.057078	129416		0.175972	0.057178	135848
0.18824	0.0570853	131796		0.198256	0.0570787	129186		0.192806	0.0571781	144031
0.205074	0.0570823	129119		0.215091	0.0570797	129104		0.209641	0.0571793	140760
0.221909	0.0570864	126631		0.231925	0.0570809	129046		0.226475	0.0571754	136962
0.238743	0.0570904	124649		0.24876	0.0570801	129627		0.24331	0.0571727	135081
0.255578	0.0570906	123309		0.265595	0.0570763	130203		0.260145	0.0571738	133277
0.272412	0.0570892	122698		0.282429	0.0570737	130657		0.276979	0.0571734	129731
0.289247	0.0570878	122993		0.299264	0.0570734	130993		0.293814	0.0571748	126124
0.306082	0.0570871	125276		0.316098	0.0570721	128900		0.310648	0.0571764	126236
0.322916	0.0570883	129977		0.332933	0.0570726	127170		0.327483	0.0571757	126462
0.339751	0.0570885	132372		0.349767	0.0570744	132149		0.344317	0.0571743	126493
0.356585	0.057087	132020		0.366602	0.0570768	136728		0.361152	0.0571744	126519
0.37342	0.0570888	129729		0.383436	0.0570777	134546		0.377986	0.0571758	123988
0.390254	0.0570914	125173		0.400271	0.0570787	132340		0.394821	0.0571781	121403
0.407089	0.0570905	123828		0.417106	0.0570793	129759		0.411656	0.057181	127002
0.423923	0.0570876	126168		0.43394	0.0570783	128548		0.42849	0.0571807	132731
0.440758	0.057086	126572		0.450775	0.0570775	146903		0.445325	0.0571764	128171
0.457593	0.0570865	124794		0.467609	0.0570773	162774		0.462159	0.0571733	123500
0.474427	0.0570862	124535		0.484444	0.0570759	145761		0.478994	0.0571732	124265
0.491262	0.057083	125952		0.501278	0.057074	129901		0.495828	0.0571746	125064
0.508096	0.0570826	128009		0.518113	0.0570721	128258		0.512663	0.0571751	125977
0.524931	0.0570867	130758		0.534947	0.0570725	126746		0.529497	0.057178	126878
0.541765	0.0570907	130549		0.551782	0.0570747	126753		0.546332	0.0571817	124460
0.5586	0.0570915	127197		0.568617	0.0570739	127343		0.563167	0.0571792	122135
0.575434	0.0570901	126703		0.585451	0.0570717	134258		0.580001	0.0571747	131160
0.592269	0.0570892	129193		0.602286	0.0570734	140013		0.596836	0.0571709	139959
0.609104	0.0570869	130625		0.61912	0.0570735	133917		0.61367	0.0571722	131442
0.625938	0.0570866	130974		0.635955	0.0570703	128548		0.630505	0.0571759	123054
0.642773	0.0570879	129426		0.652789	0.0570712	130208		0.647339	0.057174	121800
0.659607	0.057085	125972		0.669624	0.0570712	132267		0.664174	0.0571722	120710
0.676442	0.0570848	124277		0.686459	0.0570728	137963		0.681009	0.0571721	126800
0.693276	0.0570925	124316		0.703293	0.0570757	142494		0.697843	0.0571716	132618
0.710111	0.057095	129361		0.720128	0.0570765	136915		0.714678	0.0571732	128674
0.726946	0.0570912	139246		0.736962	0.0570786	131434		0.731512	0.057176	124894
0.74378	0.057088	144302		0.753797	0.057079	126762		0.748347	0.057177	126114
0.760615	0.0570896	144775		0.770631	0.0570759	123366		0.765181	0.0571773	127323
0.777449	0.0570909	143594		0.787466	0.0570703	130004		0.782016	0.057175	128259
0.794284	0.0570853	140874		0.8043	0.0570691	136027		0.79885	0.0571725	129187
0.811118	0.0570804	138204		0.821135	0.057071	137436		0.815685	0.0571737	129928
0.827953	0.0570805	135582		0.83797	0.057072	138656		0.83252	0.0571739	130487
0.844787	0.0570831	133400		0.854804	0.0570757	138514		0.849354	0.0571732	127281
0.861622	0.057084	131614		0.871639	0.057078	140013		0.866189	0.0571706	124232
0.878457	0.0570847	133026		0.888473	0.057076	152791		0.883023	0.0571705	124115
0.895291	0.0570842	137252		0.905308	0.0570724	161983		0.899858	0.0571726	124401
0.912126	0.0570823	139566		0.922142	0.057071	147544		0.916692	0.0571751	131558
0.92896	0.0570797	140229		0.938977	0.0570735	135588		0.933527	0.0571752	137899
0.945795	0.0570794	137151		0.955811	0.0570782	139331		0.950361	0.0571732	131545
0.962629	0.0570802	130907		0.972646	0.0570797	142187		0.967196	0.0571739	125882
0.979464	0.057081	130749		0.989481	0.0570757	139644		0.984031	0.0571715	130154
0.996298	0.0570829	135646		1.00632	0.0570737	138831		1.00087	0.05717	133727
1.01313	0.0570828	138080		1.02315	0.0570755	148137		1.0177	0.0571731	127976
1.02997	0.0570847	138506		1.03998	0.0570761	154275		1.03453	0.0571764	123109
1.0468	0.0570878	137936		1.05682	0.0570757	142557		1.05137	0.0571785	129217
1.06364	0.0570912	136570		1.07365	0.0570833	133503		1.0682	0.0571883	135814
1.08047	0.0571022	135398		1.09049	0.057097	138925		1.08504	0.0572017	148097
1.09731	0.0571089	134378		1.10732	0.0570965	145885		1.10187	0.0571999	159449
1.11414	0.057101	140655		1.12416	0.0570853	160909		1.11871	0.0571862	160640
1.13097	0.0570972	152545		1.14099	0.0570847	173763		1.13554	0.0571811	161030
1.14781	0.0570992	163621		1.15783	0.0570769	175632		1.15238	0.0571756	153197
1.16464	0.0570782	174084		1.17466	0.057036	177376		1.16921	0.0571459	147149
1.18148	0.0570262	180780		1.1915	0.0569886	178502		1.18605	0.0571016	158417
1.19831	0.0569802	184689		1.20833	0.0569652	179398		1.20288	0.0570666	169932
1.21515	0.0569609	183864		1.22516	0.0569673	179198		1.21971	0.0570571	183714
1.23198	0.0569781	179603		1.242	0.0570035	177996		1.23655	0.057081	193896
1.24882	0.0570414	174312		1.25883	0.0570704	172202		1.25338	0.0571248	172695
1.26565	0.0571238	168288		1.27567	0.0571409	168472		1.27022	0.057168	153819
1.28249	0.057193	163871		1.2925	0.0572019	173908		1.28705	0.0572074	154218
1.29932	0.0572402	160575		1.30934	0.0572711	177791		1.30389	0.0572468	153406
1.31616	0.0572791	160043		1.32617	0.0573439	174996		1.32072	0.0572867	143035
1.33299	0.0573138	161404		1.34301	0.0573959	170599		1.33756	0.0573186	134260
1.34982	0.0573356	153625		1.35984	0.0574252	159520		1.35439	0.0573364	137523
1.36666	0.0573401	139711		1.37668	0.0574227	151531		1.37123	0.0573421	142079
1.38349	0.0573225	134860		1.39351	0.0573897	156045		1.38806	0.0573331	155944
1.40033	0.0572848	135975		1.41034	0.0573418	157881		1.40489	0.0573079	165427
1.41716	0.0572384	135193		1.42718	0.0572854	149187		1.42173	0.0572717	144676
1.434	0.0571911	133188		1.44401	0.057229	142439		1.43856	0.0572362	126468
1.45083	0.0571459	133290		1.46085	0.0571754	143118		1.4554	0.057203	125075
1.46767	0.0571048	134724		1.47768	0.0571263	142770		1.47223	0.0571712	124268
1.4845	0.0570697	133941		1.49452	0.0570895	138616		1.48907	0.0571518	127182
1.50134	0.057046	131783		1.51135	0.0570625	135748		1.5059	0.0571347	129218
1.51817	0.057028	128906		1.52819	0.0570402	137522		1.52274	0.0571162	125896
1.535	0.0570152	125591		1.54502	0.0570227	138358		1.53957	0.0571014	123130
1.55184	0.0570089	126615		1.56186	0.0570079	135903		1.55641	0.057086	123634
1.56867	0.0569977	130224		1.57869	0.056995	133483		1.57324	0.0570755	125050
1.58551	0.0569855	128637		1.59552	0.0569852	131183		1.59007	0.0570723	131625
1.60234	0.0569808	124019		1.61236	0.0569747	132770		1.60691	0.0570682	136711
1.61918	0.0569763	125479		1.62919	0.056961	147276		1.62374	0.0570611	133683
1.63601	0.0569676	130414		1.64603	0.0569533	156927		1.64058	0.0570567	131504
1.65285	0.0569596	133622		1.66286	0.0569509	150858		1.65741	0.0570541	133798
1.66968	0.0569523	135862		1.6797	0.0569512	145105		1.67425	0.0570534	135197
1.68652	0.0569469	133836		1.69653	0.0569535	140349		1.69108	0.0570519	132050
1.70335	0.0569469	129468		1.71337	0.056951	136680		1.70792	0.0570484	128722
1.72018	0.0569465	126578		1.7302	0.0569437	136352		1.72475	0.0570422	124503
1.73702	0.0569438	124481		1.74704	0.0569368	134531		1.74159	0.0570419	121223
1.75385	0.0569422	125112		1.76387	0.0569333	128234		1.75842	0.0570435	122401
1.77069	0.05694	127179		1.7807	0.056932	123491		1.77525	0.0570394	124486
1.78752	0.0569364	128112		1.79754	0.0569294	123289		1.79209	0.0570367	130739
1.80436	0.0569336	128460		1.81437	0.056927	124156		1.80892	0.0570325	134546
1.82119	0.0569319	128172		1.83121	0.056926	128073		1.82576	0.0570307	127462
1.83803	0.0569298	127562		1.84804	0.0569273	130183		1.84259	0.0570328	122728
1.85486	0.0569249	126704		1.86488	0.0569281	127271		1.85943	0.0570343	128134
1.8717	0.056922	125724		1.88171	0.0569238	127680		1.87626	0.0570362	131519
1.88853	0.0569255	127133		1.89855	0.0569191	137106		1.8931	0.0570353	126453
1.90536	0.05693	129698		1.91538	0.0569157	141642		1.90993	0.0570343	122639
1.9222	0.0569288	127995		1.93222	0.0569178	133215		1.92677	0.0570317	123908
1.93903	0.0569272	124275		1.94905	0.0569226	129685		1.9436	0.0570289	125056
1.95587	0.0569294	123459		1.96588	0.0569235	138835		1.96043	0.0570297	125728
1.9727	0.0569302	123988		1.98272	0.0569218	143296		1.97727	0.0570274	126884
1.98954	0.0569279	126711		1.99955	0.0569209	135897		1.9941	0.0570218	129890
2.00637	0.0569234	130429		2.01639	0.0569199	130590		2.01094	0.0570183	131009
2.02321	0.0569204	128380		2.03322	0.0569171	130456		2.02777	0.0570208	125112
2.04004	0.0569181	123777		2.05006	0.0569149	129120		2.04461	0.0570241	120658
2.05688	0.0569149	121657		2.06689	0.0569112	124884		2.06144	0.0570255	121424
2.07371	0.0569119	120612		2.08373	0.0569076	123434		2.07828	0.0570239	122073
2.09054	0.0569121	124255		2.10056	0.0569071	128560		2.09511	0.0570225	122312
2.10738	0.0569124	129883		2.1174	0.0569058	131122		2.11195	0.0570229	122303
2.12421	0.0569091	129723		2.13423	0.0569075	127764		2.12878	0.0570257	121447
2.14105	0.0569077	127168		2.15107	0.0569105	128010		2.14562	0.0570288	120985
2.15788	0.0569088	125839		2.1679	0.056908	136390		2.16245	0.057027	121837
2.17472	0.0569092	125008		2.18473	0.0569032	140501		2.17928	0.0570237	122650
2.19155	0.0569108	123554		2.20157	0.0569032	135191		2.19612	0.0570227	123341
2.20839	0.0569104	121854		2.2184	0.0569065	132833		2.21295	0.0570225	124285
2.22522	0.0569102	120863		2.23524	0.0569062	136850		2.22979	0.0570208	126034
2.24206	0.0569132	120145		2.25207	0.0569063	140421		2.24662	0.0570202	127104
2.25889	0.056914	120418		2.26891	0.0569063	143052		2.26346	0.0570206	126083
2.27572	0.0569108	121064		2.28574	0.0569023	141323		2.28029	0.0570195	124885
2.29256	0.0569071	121538		2.30258	0.0569017	130581		2.29713	0.0570195	123153
2.30939	0.056905	121949		2.31941	0.0569048	123964		2.31396	0.0570199	121597
2.32623	0.0569069	123031		2.33625	0.0569056	125696		2.3308	0.057019	120557
2.34306	0.0569099	124353		2.35308	0.056902	128419		2.34763	0.0570177	121509
2.3599	0.0569103	125924		2.36991	0.0568979	133109		2.36446	0.0570165	128152
2.37673	0.056911	127582		2.38675	0.0568983	134323		2.3813	0.0570194	131932
2.39357	0.0569114	126861		2.40358	0.0569015	128797		2.39813	0.0570206	127728
2.4104	0.0569103	125326		2.42042	0.0569044	124776		2.41497	0.0570149	124406
2.42724	0.0569103	124469		2.43725	0.0569068	123616		2.4318	0.0570124	123487
2.44407	0.0569106	123839		2.45409	0.0569095	123032		2.44864	0.0570146	122562
2.4609	0.05691	123644		2.47092	0.056908	123520		2.46547	0.0570157	121625
2.47774	0.0569102	123589		2.48776	0.0569065	125281		2.48231	0.0570155	121170
2.49457	0.0569103	123032		2.50459	0.0569065	129363		2.49914	0.0570169	121970
2.51141	0.0569116	122316		2.52143	0.0569044	130416		2.51598	0.0570199	122811
2.52824	0.0569122	124438		2.53826	0.0569022	126064		2.53281	0.0570193	123761
2.54508	0.0569122	127435		2.55509	0.0568997	125366		2.54964	0.0570176	124231
2.56191	0.0569098	125115		2.57193	0.0569001	131054		2.56648	0.0570162	123512
2.57875	0.0569068	121196		2.58876	0.0569014	133788		2.58331	0.0570128	122625
2.59558	0.0569111	126258		2.6056	0.0568997	131461		2.60015	0.0570115	121330
2.61242	0.056914	133947		2.62243	0.0569009	129881		2.61698	0.0570129	121215
2.62925	0.0569084	133008		2.63927	0.0569029	129554		2.63382	0.0570112	123895
2.64609	0.0569041	129612		2.6561	0.0569012	130123		2.65065	0.0570071	126606
2.66292	0.0569049	128386		2.67294	0.056899	132164		2.66749	0.0570073	129391
2.67975	0.0569078	127761		2.68977	0.0568937	132102		2.68432	0.0570121	130452
2.69659	0.0569111	126542		2.70661	0.0568907	128649		2.70116	0.0570142	127613
2.71342	0.056915	125162		2.72344	0.0568965	125479		2.71799	0.0570137	126548
2.73026	0.0569167	124393		2.74027	0.0569001	122756		2.73482	0.057013	129403
2.74709	0.0569152	123784		2.75711	0.0568978	121640		2.75166	0.0570125	131435
2.76393	0.0569126	125843		2.77394	0.0568968	123015		2.76849	0.0570125	131684
2.78076	0.0569103	128580		2.79078	0.0568962	124396		2.78533	0.0570138	130376
2.7976	0.0569089	125161		2.80761	0.0568957	125786		2.80216	0.057018	125773
2.81443	0.0569068	120222		2.82445	0.0568969	130435		2.819	0.0570196	122215
2.83127	0.0569078	125521		2.84128	0.0568944	139938		2.83583	0.0570176	120821
2.8481	0.056911	133272		2.85812	0.0568913	141482		2.85267	0.0570166	120293
2.86493	0.0569102	131694		2.87495	0.0568924	131408		2.8695	0.0570141	121519
2.88177	0.0569056	127950		2.89179	0.0568945	126829		2.88634	0.0570089	122680
2.8986	0.0568996	125722		2.90862	0.056893	130117		2.90317	0.0570077	123710
2.91544	0.0568958	123836		2.92545	0.0568923	130341		2.92	0.0570108	125385
2.93227	0.0568979	123685		2.94229	0.0568934	126261		2.93684	0.0570121	128312
2.94911	0.0569041	123912		2.95912	0.0568934	124100		2.95367	0.0570094	129375
2.96594	0.0569094	129933		2.97596	0.0568926	124580		2.97051	0.0570102	126891
2.98278	0.0569116	137177		2.99279	0.0568891	127484		2.98734	0.0570122	124588
2.99961	0.0569092	130763		3.00963	0.056887	133662		3.00418	0.0570097	122623
3.01645	0.0569039	121561		3.02646	0.0568895	134496		3.02101	0.057006	122795
3.03328	0.0569013	120521		3.0433	0.0568934	128252		3.03785	0.057005	126867
3.05011	0.0569011	121090		3.06013	0.0568922	124880		3.05468	0.0570063	128357
3.06695	0.0569018	121542		3.07697	0.0568895	125240		3.07152	0.0570052	125232
3.08378	0.0569018	121970		3.0938	0.0568906	125029		3.08835	0.0570041	124521
3.10062	0.0568986	123525		3.11063	0.0568924	124091		3.10518	0.0570073	128038
3.11745	0.0568992	125286		3.12747	0.0568909	126555		3.12202	0.0570098	128289
3.13429	0.056902	127241		3.1443	0.056887	133273		3.13885	0.0570088	122938
3.15112	0.0568992	129231		3.16114	0.0568877	135991		3.15569	0.0570089	119367
3.16796	0.0568983	125388		3.17797	0.0568885	133805		3.17252	0.0570088	118790
3.18479	0.056901	120549		3.19481	0.0568882	130233		3.18936	0.0570095	119963
3.20163	0.0569014	120941		3.21164	0.0568918	124994		3.20619	0.057009	124021
3.21846	0.0569008	122192		3.22848	0.0568938	122013		3.22303	0.0570081	126314
3.23529	0.0568983	121685		3.24531	0.0568942	121695		3.23986	0.0570106	125760
3.25213	0.0568969	120901		3.26215	0.0568945	122590		3.2567	0.0570126	125827
3.26896	0.056898	126799		3.27898	0.056891	124888		3.27353	0.0570131	126879
3.2858	0.0568981	133710		3.29581	0.0568896	127648		3.29036	0.0570103	126628
3.30263	0.0568988	132258		3.31265	0.0568897	130931		3.3072	0.0570079	124354
3.31947	0.0569003	129591		3.32948	0.0568879	130540		3.32403	0.0570063	123454
3.3363	0.0569022	126170		3.34632	0.0568898	126051		3.34087	0.0570045	124645
3.35314	0.0569022	122643		3.36315	0.0568911	125103		3.3577	0.057008	125031
3.36997	0.0569002	127435		3.37999	0.0568915	128027		3.37454	0.057011	124215
3.38681	0.0568989	133333		3.39682	0.0568918	128562		3.39137	0.0570094	124120
3.40364	0.0568986	132196		3.41366	0.0568897	126533		3.40821	0.0570066	125081
3.42047	0.0568977	130166		3.43049	0.0568905	126036		3.42504	0.0570062	125489
3.43731	0.0568957	127175		3.44733	0.0568919	127152		3.44188	0.0570065	125105
3.45414	0.0568941	124067		3.46416	0.0568902	133352		3.45871	0.0570075	123705
3.47098	0.0568968	128177		3.481	0.0568885	144805		3.47555	0.0570085	120878
3.48781	0.0568985	133119		3.49783	0.0568867	143958		3.49238	0.0570085	121151
3.50465	0.0568976	132705		3.51466	0.056883	130638		3.50921	0.0570103	125700
3.52148	0.0568963	131706		3.5315	0.0568797	125111		3.52605	0.0570107	126639
3.53832	0.0568947	129826		3.54833	0.0568802	127337		3.54288	0.0570087	122695
3.55515	0.056894	127854		3.56517	0.0568808	126543		3.55972	0.0570056	120937
3.57199	0.056897	129091		3.582	0.0568822	122799		3.57655	0.0570031	122080
3.58882	0.0569013	130641		3.59884	0.0568867	121445		3.59339	0.057003	122185
3.60565	0.0569026	125921		3.61567	0.0568911	122381		3.61022	0.057004	120941
3.62249	0.0569019	120625		3.63251	0.0568893	123213		3.62706	0.0570056	121135
3.63932	0.0569005	119051		3.64934	0.0568843	123946		3.64389	0.0570071	123165
3.65616	0.0569024	117800		3.66618	0.0568833	123267		3.66073	0.0570067	124090
3.67299	0.0569042	125430		3.68301	0.056885	121287		3.67756	0.0570064	123630
3.68983	0.0569036	133779		3.69984	0.0568868	121164		3.69439	0.0570072	122481
3.70666	0.0569001	129376		3.71668	0.0568866	122720		3.71123	0.0570056	120485
3.7235	0.056899	124012		3.73351	0.0568852	124447		3.72806	0.0570046	120533
3.74033	0.0569009	123034		3.75035	0.0568883	126327		3.7449	0.0570039	123045
3.75717	0.0569001	122362		3.76718	0.0568913	126245		3.76173	0.0570029	123405
3.774	0.0568999	123794		3.78402	0.0568861	124456		3.77857	0.0570029	121220
3.79084	0.0568984	125362		3.80085	0.0568806	126389		3.7954	0.0570028	120880
3.80767	0.0568916	123391		3.81769	0.0568799	131506		3.81224	0.0570003	122681
3.8245	0.0568928	121210		3.83452	0.0568814	132431		3.82907	0.0569973	124043
3.84134	0.0568992	124690		3.85136	0.0568836	129841		3.84591	0.0570019	124908
3.85817	0.0568991	128475		3.86819	0.0568845	128159		3.86274	0.0570071	124598
3.87501	0.0568985	125224		3.88502	0.0568851	127226		3.87957	0.057007	122976
3.89184	0.0568988	121631		3.90186	0.0568853	125754		3.89641	0.0570041	123198
3.90868	0.0568973	126536		3.91869	0.0568855	123849		3.91324	0.0570032	125441
3.92551	0.0568937	131809		3.93553	0.0568851	127559		3.93008	0.0570042	125682
3.94235	0.0568912	127675		3.95236	0.0568841	135716		3.94691	0.0570022	123771
3.95918	0.0568945	123180		3.9692	0.0568845	136417		3.96375	0.0570013	128064
3.97602	0.0568974	128642		3.98603	0.056885	131327		3.98058	0.0570022	138902
3.99285	0.0568942	134436		4.00287	0.0568845	127857		3.99742	0.057004	141760
4.00968	0.0568932	130383		4.0197	0.0568855	125622		4.01425	0.0570058	136355
4.02652	0.0568952	126052		4.03654	0.0568873	123837		4.03109	0.0570057	131110
4.04335	0.0568972	126148		4.05337	0.0568844	122389		4.04792	0.0570051	126026
4.06019	0.0568993	126347		4.0702	0.0568775	126118		4.06475	0.0570041	129492
4.07702	0.0569005	123207		4.08704	0.0568749	133641		4.08159	0.0570024	141482
4.09386	0.0568986	120006		4.10387	0.0568779	135894		4.09842	0.0570018	142418
4.11069	0.0568947	123989		4.12071	0.0568801	134357		4.11526	0.0570024	132544
4.12753	0.0568906	128068		4.13754	0.0568784	131706		4.13209	0.0570039	128346
4.14436	0.0568881	128402		4.15438	0.0568774	128268		4.14893	0.0570038	129595
4.1612	0.0568935	128703		4.17121	0.0568801	126349		4.16576	0.0569998	127909
4.17803	0.0568991	127856		4.18805	0.0568817	125480		4.1826	0.0569982	123460
4.19486	0.0568972	127002		4.20488	0.0568797	126126		4.19943	0.056999	124283
4.2117	0.0568925	123879		4.22172	0.056879	127797		4.21627	0.0569968	129979
4.22853	0.0568891	120782		4.23855	0.0568789	129090		4.2331	0.0569967	131131
4.24537	0.0568903	122352		4.25538	0.0568781	130130		4.24993	0.0570006	128164
4.2622	0.0568927	123907		4.27222	0.0568785	128970		4.26677	0.0570038	126739
4.27904	0.056894	124045		4.28905	0.0568806	126375		4.2836	0.0570052	126686
4.29587	0.0568961	124169		4.30589	0.056883	125716		4.30044	0.0570036	125634
4.31271	0.0568944	123442		4.32272	0.0568822	126294		4.31727	0.0570034	123712
4.32954	0.0568934	122802		4.33956	0.0568801	130927		4.33411	0.0570058	121915
4.34638	0.0568951	126498		4.35639	0.0568768	138101		4.35094	0.0570045	120227
4.36321	0.0568964	130230		4.37323	0.0568752	139741		4.36778	0.0570021	120714
4.38004	0.0568965	135383		4.39006	0.0568786	137985		4.38461	0.0570012	123029
4.39688	0.056896	140131		4.4069	0.0568809	137194		4.40145	0.0570014	123472
4.41371	0.0568952	131500		4.42373	0.0568791	136984		4.41828	0.0570026	122373
4.43055	0.0568926	123107		4.44056	0.0568774	135195		4.43511	0.0570033	124358
4.44738	0.0568923	121466		4.4574	0.0568759	132476		4.45195	0.057003	128836
4.46422	0.0568919	119969		4.47423	0.0568741	130858		4.46878	0.0570023	129132
4.48105	0.0568933	122051		4.49107	0.0568733	129875		4.48562	0.0570004	126112
4.49789	0.056896	124262		4.5079	0.0568713	127834		4.50245	0.0569993	124956
4.51472	0.0568974	129291		4.52474	0.056872	125195		4.51929	0.0570012	125252
4.53156	0.056894	133867		4.54157	0.0568786	129007		4.53612	0.0570029	124666
4.54839	0.0568911	129512		4.55841	0.0568808	136396		4.55296	0.0570021	123406
4.56522	0.0568936	125512		4.57524	0.0568774	141397		4.56979	0.0569997	122402
4.58206	0.056893	127858		4.59208	0.0568765	145101		4.58663	0.0569997	121589
4.59889	0.0568925	129760		4.60891	0.056878	143196		4.60346	0.057	121367
4.61573	0.0568937	124437		4.62574	0.0568778	138309		4.62029	0.0569986	121579
4.63256	0.0568945	119499		4.64258	0.0568785	133717		4.63713	0.0569997	121185
4.6494	0.0568956	120334		4.65941	0.0568785	129279		4.65396	0.0570022	120353
4.66623	0.0568949	121055		4.67625	0.0568764	128437		4.6708	0.0570022	120908
4.68307	0.0568935	120190		4.69308	0.0568783	129429		4.68763	0.0569996	122441
4.6999	0.056896	119405		4.70992	0.0568788	130611		4.70447	0.0569981	123147
4.71674	0.0568998	119656		4.72675	0.0568772	131888		4.7213	0.0569986	123282
4.73357	0.0569001	119896		4.74359	0.0568773	133884		4.73814	0.057001	124637
4.7504	0.0568962	120000		4.76042	0.0568757	136232		4.75497	0.0570002	126822
4.76724	0.0568947	120223		4.77726	0.0568742	134213		4.77181	0.0569977	125438
4.78407	0.0568962	121787		4.79409	0.0568746	130107		4.78864	0.0569987	121677
4.80091	0.0568949	123211		4.81093	0.0568753	126232		4.80548	0.0569999	120694
4.81774	0.0568965	123171		4.82776	0.0568769	122465		4.82231	0.0570011	121524
4.83458	0.0568966	123165		4.84459	0.0568786	124359		4.83914	0.0570009	121731
4.85141	0.0568927	123505		4.86143	0.0568815	128845		4.85598	0.0569998	121539
4.86825	0.0568923	123684		4.87826	0.0568825	127595		4.87281	0.0569988	120928
4.88508	0.0568909	122330		4.8951	0.0568795	123777		4.88965	0.0569989	120053
4.90192	0.0568892	121233		4.91193	0.0568764	125611		4.90648	0.0570016	121967
4.91875	0.0568902	122435		4.92877	0.0568717	129921		4.92332	0.057001	125595
4.93558	0.0568917	123531		4.9456	0.0568693	131957		4.94015	0.056999	126763
4.95242	0.056893	123729		4.96244	0.0568683	133020		4.95699	0.0570007	126451
4.96925	0.0568905	124257		4.97927	0.056865	130166		4.97382	0.0570024	125049
4.98609	0.0568867	127451		4.99611	0.0568623	125674		4.99066	0.0570046	123005
5.00292	0.0568871	130000		5.01294	0.056863	127385		5.00749	0.057004	121890
5.01976	0.056889	127560		5.02977	0.0568679	131634		5.02432	0.0569994	121311
5.03659	0.0568894	125086		5.04661	0.0568721	128534		5.04116	0.0569964	121569
5.05343	0.0568904	122371		5.06344	0.0568727	122496		5.05799	0.056997	122301
5.07026	0.0568933	120469		5.08028	0.0568729	121676		5.07483	0.0569981	123033
5.0871	0.0568951	124302		5.09711	0.056872	122895		5.09166	0.0569995	123765
5.10393	0.0568947	127259		5.11395	0.0568688	122471		5.1085	0.057	126443
5.12077	0.0568943	124302		5.13078	0.0568677	121421		5.12533	0.0569977	130180
5.1376	0.0568913	121574		5.14762	0.0568675	128159		5.14217	0.0569973	128990
5.15443	0.0568907	120331		5.16445	0.0568683	137798		5.159	0.0569979	125175
5.17127	0.0568939	119206		5.18129	0.0568719	136589		5.17584	0.0569965	123104
5.1881	0.0568928	118810		5.19812	0.0568722	131435		5.19267	0.0569976	121943
5.20494	0.0568898	118752		5.21495	0.0568696	127710		5.2095	0.0569966	123769
5.22177	0.0568894	120713		5.23179	0.0568708	124491		5.22634	0.056994	127121
5.23861	0.0568901	122235		5.24862	0.056873	125032		5.24317	0.0569933	126551
5.25544	0.0568895	121225		5.26546	0.0568727	126875		5.26001	0.0569962	124021
5.27228	0.0568909	120472		5.28229	0.056871	126872		5.27684	0.0569987	124274
5.28911	0.0568923	121148		5.29913	0.0568689	126247		5.29368	0.0570001	125889
5.30595	0.0568923	121489		5.31596	0.0568685	136637		5.31051	0.0570007	123993
5.32278	0.0568952	120039		5.3328	0.0568684	150653		5.32735	0.0569997	120415
5.33961	0.0568983	119579		5.34963	0.0568682	144752		5.34418	0.0569984	120585
5.35645	0.0568983	124232		5.36647	0.0568671	132459		5.36102	0.0569969	122512
5.37328	0.0568961	128808		5.3833	0.0568688	126701		5.37785	0.0569986	123442
5.39012	0.0568931	132997		5.40013	0.056873	122988		5.39468	0.0569995	123914
5.40695	0.0568915	135638		5.41697	0.0568721	121576		5.41152	0.057	124541
5.42379	0.0568919	130801		5.4338	0.0568703	120866		5.42835	0.0570001	125238
5.44062	0.0568922	126953		5.45064	0.0568707	132691		5.44519	0.056998	124846
5.45746	0.0568905	127735		5.46747	0.0568709	148233		5.46202	0.0569952	123975
5.47429	0.0568879	127641		5.48431	0.0568717	140040		5.47886	0.0569989	122751
5.49113	0.0568883	123580		5.50114	0.0568729	124996		5.49569	0.0570041	121375
5.50796	0.0568898	120676		5.51798	0.0568746	121486		5.51253	0.0570027	121863
5.52479	0.0568901	122847		5.53481	0.0568734	121215		5.52936	0.0569983	123134
5.54163	0.0568919	125777		5.55165	0.0568708	123174		5.5462	0.0569967	124451
5.55846	0.0568961	131929		5.56848	0.0568731	125742		5.56303	0.0569968	125788
5.5753	0.0568971	135993		5.58531	0.0568748	125911		5.57986	0.0569944	125212
5.59213	0.0568932	131450		5.60215	0.0568741	125443		5.5967	0.0569954	123872
5.60897	0.0568886	127215		5.61898	0.0568741	127827		5.61353	0.0569993	124818
5.6258	0.0568862	124219		5.63582	0.0568731	130948		5.63037	0.0570006	126658
5.64264	0.0568862	121611		5.65265	0.056873	126765		5.6472	0.0569979	126724
5.65947	0.05689	120514		5.66949	0.0568754	120753		5.66404	0.0569958	126110
5.67631	0.0568948	120171		5.68632	0.0568761	122550		5.68087	0.0569957	125000
5.69314	0.0568975	122672		5.70316	0.0568726	126246		5.69771	0.0569941	123705
5.70997	0.0568985	125048		5.71999	0.0568693	124475		5.71454	0.0569934	122340
5.72681	0.0568975	126965		5.73683	0.0568679	121416		5.73138	0.0569951	120950
5.74364	0.056896	128997		5.75366	0.0568696	126969		5.74821	0.0569957	122544
5.76048	0.056893	131440		5.77049	0.0568711	134491		5.76504	0.0569938	125199
5.77731	0.0568903	132985		5.78733	0.0568711	129815		5.78188	0.0569935	124621
5.79415	0.0568891	131411		5.80416	0.056872	122437		5.79871	0.0569964	122922
5.81098	0.0568893	129893		5.821	0.0568722	120986		5.81555	0.0569987	127876
5.82782	0.0568915	128561		5.83783	0.0568729	120807		5.83238	0.0569963	135082
5.84465	0.0568932	126999		5.85467	0.0568738	121653		5.84922	0.056993	135346
5.86149	0.0568935	124684		5.8715	0.0568743	122712		5.86605	0.0569939	133320
5.87832	0.0568938	123938		5.88834	0.0568733	123316		5.88289	0.0569958	129532
5.89515	0.0568939	128226		5.90517	0.0568736	123828		5.89972	0.0569967	125177
5.91199	0.0568934	130316		5.92201	0.0568741	125009		5.91656	0.0569964	121980
5.92882	0.056891	125542		5.93884	0.0568718	126320		5.93339	0.0569931	119146
5.94566	0.0568897	122481		5.95568	0.0568677	125202		5.95023	0.0569897	120082
5.96249	0.0568887	124630		5.97251	0.056862	123629		5.96706	0.0569892	122168
5.97933	0.056887	128420		5.98934	0.0568614	127086		5.98389	0.0569926	123927
5.99616	0.0568849	137083		6.00618	0.0568679	131452		6.00073	0.0569991	125589
6.013	0.0568848	140922		6.02301	0.0568729	130016		6.01756	0.057002	124622
6.02983	0.0568863	130801		6.03985	0.0568725	127570		6.0344	0.0570022	122895
6.04667	0.0568874	123551		6.05668	0.0568696	132298		6.05123	0.0570026	121650
6.0635	0.0568888	124407		6.07352	0.0568712	138227		6.06807	0.0570003	120540
6.08033	0.0568899	124991		6.09035	0.0568715	132335		6.0849	0.0570001	121261
6.09717	0.0568917	124827		6.10719	0.0568693	124539		6.10174	0.0570001	122484
6.114	0.0568919	125456		6.12402	0.05687	126383		6.11857	0.0570012	121854
6.13084	0.0568918	128219		6.14086	0.0568723	129718		6.13541	0.0570011	120732
6.14767	0.0568942	128645		6.15769	0.0568742	127508		6.15224	0.056998	121611
6.16451	0.0568976	122932		6.17452	0.0568731	124474		6.16907	0.0569976	123008
6.18134	0.0568998	119040		6.19136	0.0568709	127325		6.18591	0.0569955	121781
6.19818	0.0568965	119818		6.20819	0.0568711	131013		6.20274	0.0569908	119894
6.21501	0.0568901	120686		6.22503	0.0568713	132667		6.21958	0.0569894	121651
6.23185	0.0568869	121777		6.24186	0.056866	134045		6.23641	0.0569909	124297
6.24868	0.0568874	123164		6.2587	0.0568629	129291		6.25325	0.0569919	123109
6.26551	0.0568894	125276		6.27553	0.0568632	123740		6.27008	0.056993	121014
6.28235	0.0568901	125877		6.29237	0.0568619	124024		6.28692	0.0569925	120054
6.29918	0.0568891	122861		6.3092	0.0568598	125031		6.30375	0.0569908	119354
6.31602	0.0568866	121866		6.32604	0.0568583	124091		6.32059	0.0569912	120898
6.33285	0.0568865	125597		6.34287	0.0568605	122921		6.33742	0.0569921	122941
6.34969	0.05689	128338		6.3597	0.0568619	123042		6.35425	0.0569937	122887
6.36652	0.0568933	128813		6.37654	0.0568612	123308		6.37109	0.0569944	122382
6.38336	0.0568942	127569		6.39337	0.0568631	124029		6.38792	0.0569935	121111
6.40019	0.0568932	122481		6.41021	0.056868	124797		6.40476	0.056994	119681
6.41703	0.0568926	120733		6.42704	0.0568717	124510		6.42159	0.056996	120868
6.43386	0.0568929	126294		6.44388	0.0568696	124116		6.43843	0.0569972	122582
6.4507	0.0568938	128915		6.46071	0.0568649	125171		6.45526	0.0569963	126202
6.46753	0.056892	125241		6.47755	0.0568639	126363		6.4721	0.0569958	130194
6.48436	0.0568911	125309		6.49438	0.0568651	123079		6.48893	0.0569945	134534
6.5012	0.0568921	133218		6.51122	0.0568645	119396		6.50577	0.0569922	138940
6.51803	0.0568924	135492		6.52805	0.0568644	127202		6.5226	0.0569929	133240
6.53487	0.0568938	126214		6.54488	0.0568655	135968		6.53943	0.0569922	125708
6.5517	0.0568926	119919		6.56172	0.0568668	129196		6.55627	0.056989	122449
6.56854	0.0568908	119610		6.57855	0.0568663	121211		6.5731	0.0569882	119936
6.58537	0.0568927	121838		6.59539	0.0568659	121292		6.58994	0.0569891	122300
6.60221	0.0568939	129049		6.61222	0.056864	121958		6.60677	0.05699	125483
6.61904	0.0568931	131696		6.62906	0.0568611	125117		6.62361	0.0569911	122897
6.63588	0.0568932	125560		6.64589	0.056861	128443		6.64044	0.0569931	119379
6.65271	0.0568933	121872		6.66273	0.0568649	128624		6.65728	0.0569946	120023
6.66954	0.0568946	122792		6.67956	0.0568684	128610		6.67411	0.0569997	121315
6.68638	0.0568941	125197		6.6964	0.0568662	128842		6.69095	0.057001	120297
6.70321	0.0568919	130341		6.71323	0.0568655	129087		6.70778	0.0569971	118935
6.72005	0.0568906	134165		6.73006	0.0568661	125515		6.72461	0.0569944	124220
6.73688	0.0568889	135604		6.7469	0.056865	121747		6.74145	0.0569914	130454
6.75372	0.0568895	135249		6.76373	0.056862	124079		6.75828	0.0569904	129607
6.77055	0.0568919	131719		6.78057	0.056858	126692		6.77512	0.0569902	127793
6.78739	0.0568937	128048		6.7974	0.0568576	124739		6.79195	0.0569898	126785
6.80422	0.0568957	124131		6.81424	0.0568597	122599		6.80879	0.0569895	125882
6.82106	0.0568975	121253		6.83107	0.0568618	141036		6.82562	0.0569902	126369
6.83789	0.0568968	120138		6.84791	0.0568658	160208		6.84246	0.0569894	127030
6.85472	0.0568933	120730		6.86474	0.0568674	151787		6.85929	0.0569894	125150
6.87156	0.0568915	124166		6.88158	0.0568655	142518		6.87613	0.0569907	122970
6.88839	0.0568957	126927		6.89841	0.0568632	134324		6.89296	0.0569905	120944
6.90523	0.0569006	128588		6.91524	0.0568633	126157		6.90979	0.0569912	118936
6.92206	0.0568986	129466		6.93208	0.0568673	123824		6.92663	0.0569901	119099
6.9389	0.0568941	129091		6.94891	0.0568679	121611		6.94346	0.0569881	119495
6.95573	0.0568938	127209		6.96575	0.0568643	125001		6.9603	0.0569905	126405
6.97257	0.0568935	122965		6.98258	0.0568606	128479		6.97713	0.0569948	133974
6.9894	0.0568935	124425		6.99942	0.0568604	126964		6.99397	0.0569975	130133
7.00624	0.0568951	134654		7.01625	0.0568631	125395		7.0108	0.0569979	125204
7.02307	0.056892	140052		7.03309	0.0568658	121630		7.02764	0.0569946	121652
7.0399	0.0568879	138169		7.04992	0.0568685	117852		7.04447	0.0569916	118224
7.05674	0.0568897	133325		7.06676	0.0568739	128879		7.06131	0.0569933	118264
7.07357	0.0568937	124106		7.08359	0.0568829	139890		7.07814	0.0570012	118596
7.09041	0.0569018	118698		7.10042	0.0568881	140253		7.09497	0.0570065	118629
7.10724	0.0569091	118811		7.11726	0.0568883	140595		7.11181	0.0570086	118639
7.12408	0.056908	119353		7.13409	0.0568846	138373		7.12864	0.0570106	122326
7.14091	0.0569062	120506		7.15093	0.0568824	136118		7.14548	0.057011	126282
7.15775	0.056905	120983		7.16776	0.0568836	131333		7.16231	0.0570111	124449
7.17458	0.0569029	120521		7.1846	0.056882	126730		7.17915	0.0570099	122224
7.19142	0.0569024	120255		7.20143	0.0568785	132340		7.19598	0.0570076	124921
7.20825	0.0569063	120255		7.21827	0.0568796	137711		7.21282	0.0570105	127924
7.22508	0.0569163	119850		7.2351	0.0568921	132564		7.22965	0.0570243	124376
7.24192	0.0569312	118899		7.25194	0.056909	127475		7.24649	0.057041	120455
7.25875	0.056943	119877		7.26877	0.05692	124483		7.26332	0.0570496	120133
7.27559	0.056949	123389		7.28561	0.0569234	121604		7.28016	0.0570487	119997
7.29242	0.0569486	124500		7.30244	0.0569207	122151		7.29699	0.0570428	121729
7.30926	0.0569416	122513		7.31927	0.0569118	122781		7.31382	0.0570342	123547
7.32609	0.0569363	121156		7.33611	0.0569023	125594		7.33066	0.0570288	123706
7.34293	0.0569351	120597		7.35294	0.0568984	128751		7.34749	0.0570293	123796
7.35976	0.0569352	120780		7.36978	0.0568989	139912		7.36433	0.05703	122808
7.3766	0.0569361	121885		7.38661	0.0569038	150029		7.38116	0.057033	121782
7.39343	0.0569414	122798		7.40345	0.0569138	138512		7.398	0.0570417	123889
7.41026	0.0569498	123479		7.42028	0.0569273	128196		7.41483	0.0570503	126093
7.4271	0.0569607	126657		7.43712	0.0569419	140346		7.43167	0.057059	125622
7.44393	0.0569778	132818		7.45395	0.0569571	151928		7.4485	0.0570707	125080
7.46077	0.0569978	138374		7.47079	0.0569717	153860		7.46534	0.0570855	146429
7.4776	0.0570147	143220		7.48762	0.0569841	155617		7.48217	0.0571014	168242
7.49444	0.0570289	145910		7.50445	0.0569964	154652		7.499	0.0571136	163354
7.51127	0.0570419	146119		7.52129	0.0570099	154107		7.51584	0.0571264	158032
7.52811	0.0570528	149310		7.53812	0.0570269	159609		7.53267	0.057139	155742
7.54494	0.0570671	155865		7.55496	0.0570504	164480		7.54951	0.0571559	153486
7.56178	0.0570924	154726		7.57179	0.0570833	160911		7.56634	0.0571839	152542
7.57861	0.0571309	145075		7.58863	0.0571282	158012		7.58318	0.05722	151606
7.59545	0.0571788	142191		7.60546	0.0571841	163439		7.60001	0.0572659	146820
7.61228	0.0572355	146657		7.6223	0.0572476	168109		7.61685	0.057322	142041
7.62911	0.0573003	152775		7.63913	0.0573136	163959		7.63368	0.0573801	141726
7.64595	0.0573645	160655		7.65597	0.0573729	159958		7.65052	0.0574365	141411
7.66278	0.057422	161175		7.6728	0.0574277	157577		7.66735	0.057492	141182
7.67962	0.0574729	154003		7.68963	0.0574779	155107		7.68418	0.0575418	141002
7.69645	0.0575191	151654		7.70647	0.0575198	151716		7.70102	0.0575857	144700
7.71329	0.0575587	154254		7.7233	0.0575562	150514		7.71785	0.0576218	148298
7.73012	0.0575863	151904		7.74014	0.0575785	170566		7.73469	0.057648	146216
7.74696	0.0575986	144571		7.75697	0.0575889	186258		7.75152	0.0576632	144063
7.76379	0.0576037	139840		7.77381	0.057593	161872		7.76836	0.05767	138788
7.78063	0.0576073	137677		7.79064	0.0575925	140247		7.78519	0.0576739	133823
7.79746	0.0576067	136920		7.80748	0.0575882	142707		7.80203	0.0576716	140180
7.81429	0.0576048	137526		7.82431	0.0575798	144727		7.81886	0.0576651	146177
7.83113	0.0575949	138047		7.84115	0.0575684	143107		7.8357	0.0576576	141054
7.84796	0.0575778	138486		7.85798	0.0575532	142275		7.85253	0.0576433	136346
7.8648	0.0575625	142348		7.87481	0.0575397	147679		7.86936	0.0576234	142749
7.88163	0.0575508	149402		7.89165	0.057525	152164		7.8862	0.057605	148670
7.89847	0.057537	148991		7.90848	0.0575065	149710		7.90303	0.0575938	143235
7.9153	0.0575202	141747		7.92532	0.0574912	146472		7.91987	0.0575851	137859
7.93214	0.0575038	136722		7.94215	0.0574797	137588		7.9367	0.0575733	133696
7.94897	0.0574874	133690		7.95899	0.0574697	130382		7.95354	0.0575616	130028
7.96581	0.0574754	134109		7.97582	0.0574547	134757		7.97037	0.0575488	135693
7.98264	0.0574669	137567		7.99266	0.0574407	138956		7.98721	0.0575355	140618
7.99947	0.0574602	138305		8.00949	0.0574305	141981		8.00404	0.057528	132810
8.01631	0.0574521	136691		8.02633	0.0574225	146014		8.02088	0.0575244	125891
8.03314	0.0574387	136126		8.04316	0.0574145	156449		8.03771	0.0575161	132947
8.04998	0.0574296	136451		8.05999	0.0574045	163945		8.05454	0.0575041	139781
8.06681	0.0574247	140000		8.07683	0.0573961	153491		8.07138	0.0574916	143407
8.08365	0.0574145	146232		8.09366	0.0573891	144579		8.08821	0.0574816	146153
8.10048	0.0574035	145396		8.1105	0.0573853	144726		8.10505	0.0574772	137068
8.11732	0.0573933	138789		8.12733	0.0573812	145511		8.12188	0.0574738	129541
8.13415	0.0573846	138999		8.14417	0.0573733	149903		8.13872	0.0574678	141506
8.15099	0.057379	144671		8.161	0.0573664	152157		8.15555	0.0574586	151700
8.16782	0.0573746	144875		8.17784	0.0573622	142745		8.17239	0.0574506	141164
8.18465	0.0573709	140781		8.19467	0.0573583	134352		8.18922	0.0574461	131562
8.20149	0.0573665	137008		8.21151	0.0573522	131323		8.20606	0.0574438	132227
8.21832	0.0573633	133483		8.22834	0.057344	130072		8.22289	0.057441	133327
8.23516	0.0573536	134240		8.24517	0.0573342	137859		8.23972	0.057436	138917
8.25199	0.0573468	138234		8.26201	0.0573264	147269		8.25656	0.0574325	143780
8.26883	0.0573491	136378		8.27884	0.0573243	164645		8.27339	0.0574298	141544
8.28566	0.0573467	130182		8.29568	0.0573242	175898		8.29023	0.0574235	139315
8.3025	0.0573383	130424		8.31251	0.0573215	158062		8.30706	0.057415	137154
8.31933	0.0573339	135349		8.32935	0.0573192	143316		8.3239	0.0574096	135748
8.33617	0.0573354	141082		8.34618	0.0573186	142776		8.34073	0.0574054	140947
8.353	0.0573342	147392		8.36302	0.057318	143665		8.35757	0.0574051	145191
8.36983	0.0573328	149400		8.37985	0.0573185	150913		8.3744	0.0574081	141471
8.38667	0.0573344	148401		8.39669	0.0573185	154333		8.39124	0.0574105	139023
8.4035	0.0573354	143857		8.41352	0.057319	141230		8.40807	0.0574116	146675
8.42034	0.0573371	136882		8.43036	0.0573212	130507		8.42491	0.0574094	152753
8.43717	0.0573369	136661		8.44719	0.0573236	129751		8.44174	0.0574058	146906
8.45401	0.0573335	140984		8.46402	0.0573228	131227		8.45857	0.0574041	141072
8.47084	0.0573349	139882		8.48086	0.0573237	141775		8.47541	0.0574053	135322
8.48768	0.0573384	135203		8.49769	0.0573263	149409		8.49224	0.0574094	130322
8.50451	0.0573384	134572		8.51453	0.0573274	145554		8.50908	0.0574105	130510
8.52135	0.0573374	136557		8.53136	0.0573309	142686		8.52591	0.0574086	132997
8.53818	0.0573375	136573		8.5482	0.0573363	143602		8.54275	0.0574106	150752
8.55501	0.0573439	135340		8.56503	0.0573401	144034		8.55958	0.0574117	164134
8.57185	0.0573493	137941		8.58187	0.0573409	142669		8.57642	0.0574102	149624
8.58868	0.0573479	142925		8.5987	0.05734	141261		8.59325	0.0574103	138682
8.60552	0.0573445	146405		8.61554	0.0573382	139699		8.61009	0.0574131	149602
8.62235	0.057343	148969		8.63237	0.0573378	138882		8.62692	0.057414	157336
8.63919	0.0573459	149723		8.6492	0.0573393	140683		8.64375	0.0574113	146292
8.65602	0.0573463	149397		8.66604	0.0573383	143561		8.66059	0.0574121	136459
8.67286	0.0573445	148206		8.68287	0.0573377	150127		8.67742	0.0574135	133494
8.68969	0.0573448	146509		8.69971	0.0573407	156483		8.69426	0.0574108	133090
8.70653	0.0573474	145179		8.71654	0.0573442	162135		8.71109	0.0574104	146702
8.72336	0.0573512	144061		8.73338	0.0573458	164979		8.72793	0.0574124	156067
8.74019	0.0573531	141590		8.75021	0.0573443	158709		8.74476	0.0574135	143013
8.75703	0.0573553	138358		8.76705	0.0573417	154249		8.7616	0.0574131	132385
8.77386	0.0573563	139706		8.78388	0.0573354	155512		8.77843	0.0574108	134122
8.7907	0.0573532	143573		8.80072	0.0573324	156191		8.79527	0.0574089	135264
8.80753	0.0573481	146582		8.81755	0.0573347	155075		8.8121	0.0574086	133469
8.82437	0.0573426	149128		8.83438	0.0573357	155146		8.82893	0.0574066	132394
8.8412	0.0573441	146646		8.85122	0.0573347	158787		8.84577	0.0574049	134754
8.85804	0.0573477	141510		8.86805	0.0573326	161036		8.8626	0.0574062	136399
8.87487	0.0573476	139896		8.88489	0.0573307	159202		8.87944	0.0574051	134744
8.89171	0.0573451	140100		8.90172	0.0573283	156885		8.89627	0.0574012	133229
8.90854	0.0573384	147968		8.91856	0.0573259	153184		8.91311	0.0573993	132335
8.92538	0.0573363	159712		8.93539	0.0573217	148606		8.92994	0.0573956	132841
8.94221	0.0573375	165221		8.95223	0.057316	141582		8.94678	0.0573926	139409
8.95904	0.0573367	167643		8.96906	0.0573133	137499		8.96361	0.0573918	144367
8.97588	0.0573332	157849		8.9859	0.0573128	141421		8.98045	0.057391	142571
8.99271	0.0573292	142135		9.00273	0.0573102	144065		8.99728	0.0573909	143594
9.00955	0.0573279	135941		9.01956	0.057307	143307		9.01411	0.0573867	156097
9.02638	0.0573241	134260		9.0364	0.0573034	142252		9.03095	0.057383	162485
9.04322	0.0573194	135128		9.05323	0.057299	140426		9.04778	0.0573847	144699
9.06005	0.0573149	137179		9.07007	0.0572991	140648		9.06462	0.0573856	130531
9.07689	0.0573101	137332		9.0869	0.0572985	146062		9.08145	0.0573839	130255
9.09372	0.0573079	136625		9.10374	0.0572938	147701		9.09829	0.0573825	131001
9.11056	0.0573111	133338		9.12057	0.0572899	139987		9.11512	0.0573817	135565
9.12739	0.0573172	128906		9.13741	0.0572882	134134		9.13196	0.0573803	140254
9.14422	0.0573182	131996		9.15424	0.057288	132784		9.14879	0.0573791	145400
9.16106	0.0573141	138350		9.17108	0.0572891	134227		9.16563	0.0573756	147805
9.17789	0.0573098	139512		9.18791	0.0572897	142278		9.18246	0.0573725	140539
9.19473	0.0573087	138469		9.20474	0.0572889	148656		9.19929	0.0573719	134803
9.21156	0.0573108	140510		9.22158	0.0572861	151161		9.21613	0.0573786	134323
9.2284	0.057312	143831		9.23841	0.0572801	150976		9.23296	0.0573824	134356
9.24523	0.0573122	142335		9.25525	0.0572794	144704		9.2498	0.0573783	136105
9.26207	0.057312	138886		9.27208	0.057279	140142		9.26663	0.0573737	136323
9.2789	0.0573074	138362		9.28892	0.0572756	139367		9.28347	0.0573657	131558
9.29574	0.0573013	138997		9.30575	0.0572719	139278		9.3003	0.0573611	129503
9.31257	0.057298	136074		9.32259	0.0572657	140673		9.31714	0.0573626	136037
9.3294	0.0572959	131775		9.33942	0.0572621	143078		9.33397	0.0573661	140532
9.34624	0.0572918	132145		9.35626	0.0572617	147618		9.35081	0.057365	138723
9.36307	0.0572888	134279		9.37309	0.0572626	150000		9.36764	0.0573611	137211
9.37991	0.0572868	132505		9.38992	0.0572619	147909		9.38447	0.0573598	136593
9.39674	0.057284	129289		9.40676	0.0572632	145144		9.40131	0.0573622	136749
9.41358	0.057284	132713		9.42359	0.0572651	141015		9.41814	0.0573646	139178
9.43041	0.0572878	138530		9.44043	0.0572638	139963		9.43498	0.0573612	140308
9.44725	0.0572904	141398		9.45726	0.057262	145024		9.45181	0.0573559	137718
9.46408	0.0572895	143230		9.4741	0.057261	151697		9.46865	0.0573547	137563
9.48092	0.0572909	140969		9.49093	0.0572619	161504		9.48548	0.0573536	144219
9.49775	0.0572923	137304		9.50777	0.0572641	164822		9.50232	0.0573535	147022
9.51458	0.0572875	141738		9.5246	0.0572648	155790		9.51915	0.0573525	139312
9.53142	0.0572813	148880		9.54144	0.0572634	149152		9.53599	0.0573508	134585
9.54825	0.0572803	150001		9.55827	0.057261	146978		9.55282	0.0573501	137807
9.56509	0.0572811	149160		9.5751	0.0572589	144082		9.56965	0.0573501	141344
9.58192	0.0572791	144258		9.59194	0.0572565	139868		9.58649	0.05735	145702
9.59876	0.0572802	138066		9.60877	0.0572553	138776		9.60332	0.0573511	150454
9.61559	0.0572805	137452		9.62561	0.0572562	143266		9.62016	0.0573522	156204
9.63243	0.0572771	138564		9.64244	0.0572542	143849		9.63699	0.0573487	158734
9.64926	0.057276	142867		9.65928	0.0572528	137586		9.65383	0.057349	153271
9.6661	0.0572784	148132		9.67611	0.0572504	135896		9.67066	0.0573528	148060
9.68293	0.0572812	147685		9.69295	0.0572471	142058		9.6875	0.057354	143460
9.69976	0.0572805	145561		9.70978	0.0572456	146974		9.70433	0.0573529	139905
9.7166	0.0572762	142076		9.72662	0.0572446	149796		9.72117	0.0573514	138830
9.73343	0.0572722	138202		9.74345	0.0572431	149504		9.738	0.0573521	138958
9.75027	0.0572705	137171		9.76029	0.0572436	144081		9.75484	0.0573635	141875
9.7671	0.0572731	136930		9.77712	0.057249	139888		9.77167	0.0573782	142795
9.78394	0.0572769	134720		9.79395	0.0572508	137681		9.7885	0.0573745	139189
9.80077	0.0572773	131978		9.81079	0.0572471	138027		9.80534	0.0573607	137900
9.81761	0.0572776	136658		9.82762	0.0572432	142414		9.82217	0.0573525	141746
9.83444	0.0572773	143286		9.84446	0.0572438	145880		9.83901	0.0573484	144439
9.85128	0.057277	141631		9.86129	0.0572441	147915		9.85584	0.0573473	144629
9.86811	0.0572734	137864		9.87813	0.0572413	145020		9.87268	0.0573487	146329
9.88494	0.0572703	136167		9.89496	0.057242	134623		9.88951	0.0573499	151235
9.90178	0.0572685	134984		9.9118	0.0572442	132251		9.90635	0.0573489	156547
9.91861	0.0572659	134833		9.92863	0.0572454	141856		9.92318	0.0573494	162703
9.93545	0.0572642	134930		9.94547	0.0572407	149511		9.94002	0.0573508	164215
9.95228	0.057265	135266		9.9623	0.0572344	154313		9.95685	0.0573504	156288
9.96912	0.0572665	135656		9.97913	0.0572352	156063		9.97368	0.0573505	149733
9.98595	0.0572664	136256		9.99597	0.0572359	153433		9.99052	0.0573514	145909
10.0028	0.0572666	136904		10.0128	0.0572348	153639		10.0074	0.0573492	143338
10.0196	0.0572654	139084		10.0296	0.0572389	157835		10.0242	0.0573466	143208
10.0365	0.0572646	141601		10.0465	0.0572411	159333		10.041	0.0573488	143343
10.0533	0.057264	148726		10.0633	0.0572385	157111		10.0579	0.0573482	143986
10.0701	0.0572628	156828		10.0801	0.0572376	155432		10.0747	0.0573465	146287
10.087	0.0572604	152747		10.097	0.0572353	154488		10.0915	0.0573486	151681
10.1038	0.0572603	146171		10.1138	0.0572301	152755		10.1084	0.0573505	156052
10.1206	0.057264	140038		10.1306	0.0572282	149974		10.1252	0.0573529	158551
10.1375	0.0572652	133992		10.1475	0.0572298	149657		10.142	0.0573546	160030
10.1543	0.057262	137915		10.1643	0.057231	152546		10.1589	0.0573521	159684
10.1711	0.0572618	143744		10.1811	0.0572312	153406		10.1757	0.0573496	158434
10.188	0.057265	137735		10.198	0.0572281	151674		10.1925	0.0573526	155597
10.2048	0.0572642	129539		10.2148	0.0572264	152516		10.2094	0.0573556	154608
10.2216	0.0572609	133407		10.2317	0.0572293	156582		10.2262	0.0573529	156798
10.2385	0.057258	139422		10.2485	0.057231	162060		10.243	0.057351	157762
10.2553	0.0572573	134890		10.2653	0.0572291	169274		10.2599	0.0573525	156658
10.2721	0.0572619	128548		10.2822	0.0572248	165501		10.2767	0.0573548	158368
10.289	0.0572655	132106		10.299	0.0572238	148484		10.2935	0.0573557	164726
10.3058	0.0572641	137297		10.3158	0.0572262	139496		10.3104	0.0573543	167500
10.3226	0.0572632	139662		10.3327	0.0572277	140006		10.3272	0.0573548	164474
10.3395	0.0572605	141579		10.3495	0.057228	141244		10.344	0.0573576	162665
10.3563	0.0572581	143633		10.3663	0.0572283	143328		10.3609	0.0573615	162784
10.3731	0.0572594	145709		10.3832	0.0572277	143576		10.3777	0.0573645	164047
10.39	0.0572605	138537		10.4	0.0572241	141732		10.3945	0.0573655	167089
10.4068	0.0572584	130016		10.4168	0.0572211	139061		10.4114	0.0573682	170622
10.4237	0.0572553	130657		10.4337	0.0572227	135464		10.4282	0.057373	174904
10.4405	0.0572551	132580		10.4505	0.0572247	136900		10.4451	0.0573757	177703
10.4573	0.0572584	134062		10.4673	0.0572273	143851		10.4619	0.0573758	178285
10.4742	0.0572585	135486		10.4842	0.0572298	148894		10.4787	0.0573781	178155
10.491	0.0572571	137855		10.501	0.0572294	151884		10.4956	0.0573813	176981
10.5078	0.0572549	140345		10.5178	0.0572305	152955		10.5124	0.057381	177145
10.5247	0.0572514	143967		10.5347	0.0572302	152001		10.5292	0.0573808	179231
10.5415	0.0572518	147726		10.5515	0.0572298	150427		10.5461	0.0573826	181824
10.5583	0.0572507	140965		10.5683	0.0572285	148210		10.5629	0.057383	185130
10.5752	0.0572496	132986		10.5852	0.0572246	146749		10.5797	0.0573846	185250
10.592	0.0572496	144889		10.602	0.057222	146056		10.5966	0.0573872	180967
10.6088	0.0572513	158977		10.6188	0.0572209	145011		10.6134	0.0573899	183355
10.6257	0.057252	159481		10.6357	0.0572188	143615		10.6302	0.0573924	194788
10.6425	0.0572498	158572		10.6525	0.0572162	142503		10.6471	0.0573931	200533
10.6593	0.0572489	152499		10.6694	0.0572145	141669		10.6639	0.0573936	198716
10.6762	0.0572471	145918		10.6862	0.057212	146776		10.6807	0.0573922	197528
10.693	0.0572471	146420		10.703	0.0572117	157585		10.6976	0.0573909	197162
10.7098	0.057251	147577		10.7199	0.0572125	159063		10.7144	0.0573926	199792
10.7267	0.0572521	144519		10.7367	0.0572108	151751		10.7312	0.0573965	206256
10.7435	0.0572515	141095		10.7535	0.0572116	150773		10.7481	0.0574018	208899
10.7603	0.0572508	146571		10.7704	0.0572172	155649		10.7649	0.0574053	206747
10.7772	0.0572498	152773		10.7872	0.0572206	153815		10.7817	0.0574062	206681
10.794	0.0572515	157318		10.804	0.0572194	145894		10.7986	0.0574039	209183
10.8108	0.0572505	161737		10.8209	0.0572187	143349		10.8154	0.057403	209455
10.8277	0.0572457	154533		10.8377	0.0572183	145588		10.8322	0.0574083	207036
10.8445	0.0572447	146510		10.8545	0.0572176	150841		10.8491	0.0574097	209770
10.8613	0.0572492	142144		10.8714	0.0572211	158726		10.8659	0.0574074	218614
10.8782	0.0572537	138017		10.8882	0.0572246	157094		10.8828	0.0574085	225487
10.895	0.057254	149735		10.905	0.0572251	147308		10.8996	0.0574093	230070
10.9119	0.0572527	162401		10.9219	0.057224	149152		10.9164	0.0574123	228710
10.9287	0.0572527	151566		10.9387	0.0572203	160769		10.9333	0.0574156	220571
10.9455	0.0572535	139452		10.9555	0.0572164	162429		10.9501	0.0574181	216923
10.9624	0.0572523	147453		10.9724	0.0572139	155880		10.9669	0.0574216	218302
10.9792	0.0572484	156443		10.9892	0.0572153	150834		10.9838	0.057427	216851
10.996	0.0572436	152778		11.006	0.0572176	147002		11.0006	0.0574332	212292
11.0129	0.0572423	148556		11.0229	0.0572179	149206		11.0174	0.0574355	214781
11.0297	0.0572417	144392		11.0397	0.0572176	156199		11.0343	0.0574367	224862
11.0465	0.0572428	140231		11.0565	0.0572151	155433		11.0511	0.0574389	235445
11.0634	0.0572458	141336		11.0734	0.0572149	148629		11.0679	0.0574406	246558
11.0802	0.0572461	142620		11.0902	0.0572167	148352		11.0848	0.057438	244723
11.097	0.0572474	148814		11.107	0.0572147	153059		11.1016	0.0574341	229457
11.1139	0.0572488	155149		11.1239	0.0572131	152297		11.1184	0.0574338	221698
11.1307	0.0572487	148987		11.1407	0.0572125	147440		11.1353	0.0574354	221581
11.1475	0.0572491	142527		11.1576	0.0572102	145008		11.1521	0.0574406	222157
11.1644	0.0572496	136832		11.1744	0.0572111	144358		11.1689	0.0574447	223424
11.1812	0.0572493	131152		11.1912	0.0572122	150056		11.1858	0.0574419	227327
11.198	0.0572496	135029		11.2081	0.0572094	160327		11.2026	0.0574375	233814
11.2149	0.0572495	139040		11.2249	0.0572081	165853		11.2194	0.0574355	238740
11.2317	0.0572456	142460		11.2417	0.0572115	168028		11.2363	0.0574362	242165
11.2485	0.0572399	145874		11.2586	0.057214	159708		11.2531	0.0574386	238868
11.2654	0.0572384	147709		11.2754	0.0572102	144117		11.2699	0.057441	229229
11.2822	0.0572402	149533		11.2922	0.0572054	141833		11.2868	0.0574432	223475
11.299	0.0572408	144225		11.3091	0.0572041	148588		11.3036	0.0574423	221319
11.3159	0.0572416	138967		11.3259	0.0572037	147973		11.3204	0.0574379	228086
11.3327	0.0572392	143425		11.3427	0.0572037	142450		11.3373	0.0574346	242957
11.3496	0.057236	147884		11.3596	0.0572038	142265		11.3541	0.0574368	247971
11.3664	0.0572391	152548		11.3764	0.0572057	145568		11.371	0.0574409	244199
11.3832	0.0572402	157142		11.3932	0.057208	145822		11.3878	0.057446	237888
11.4001	0.057239	157107		11.4101	0.0572105	144125		11.4046	0.0574453	229356
11.4169	0.057237	157056		11.4269	0.057213	149740		11.4215	0.0574396	228106
11.4337	0.0572354	156219		11.4437	0.0572087	159945		11.4383	0.0574367	233105
11.4506	0.0572372	155514		11.4606	0.0572016	159399		11.4551	0.0574338	236269
11.4674	0.0572416	160153		11.4774	0.0572015	152241		11.472	0.0574341	237887
11.4842	0.0572442	164658		11.4942	0.0572044	148163		11.4888	0.0574358	233883
11.5011	0.0572422	164644		11.5111	0.0572056	145942		11.5056	0.057435	225237
11.5179	0.0572419	164224		11.5279	0.0572049	145114		11.5225	0.0574366	221332
11.5347	0.0572422	152177		11.5447	0.0572038	145109		11.5393	0.0574387	221269
11.5516	0.0572458	140593		11.5616	0.0572027	145824		11.5561	0.0574378	224915
11.5684	0.0572468	140629		11.5784	0.0572053	146956		11.573	0.0574382	231510
11.5852	0.0572446	141247		11.5953	0.0572079	145320		11.5898	0.0574404	233200
11.6021	0.0572437	154785		11.6121	0.0572083	142113		11.6066	0.0574398	231066
11.6189	0.0572435	167094		11.6289	0.0572094	142268		11.6235	0.0574371	230026
11.6357	0.0572427	154948		11.6458	0.0572073	144291		11.6403	0.0574357	229823
11.6526	0.0572412	143608		11.6626	0.0572037	151987		11.6571	0.0574353	228276
11.6694	0.0572452	146790		11.6794	0.057202	162769		11.674	0.0574344	225722
11.6862	0.0572495	149667		11.6963	0.0572049	162470		11.6908	0.057431	234407
11.7031	0.0572481	147525		11.7131	0.0572088	156264		11.7076	0.057428	251362
11.7199	0.057246	145790		11.7299	0.0572064	151032		11.7245	0.0574306	248004
11.7367	0.057245	150207		11.7468	0.0572003	146307		11.7413	0.0574328	229986
11.7536	0.0572414	154028		11.7636	0.0571994	148830		11.7581	0.0574329	223982
11.7704	0.0572395	149511		11.7804	0.0572017	155056		11.775	0.0574334	226479
11.7872	0.0572409	145587		11.7973	0.0572045	154924		11.7918	0.0574303	230329
11.8041	0.0572434	149347		11.8141	0.0572052	151612		11.8087	0.0574254	235117
11.8209	0.0572446	152712		11.8309	0.0572025	151255		11.8255	0.0574256	233796
11.8378	0.0572458	151287		11.8478	0.0572023	152345		11.8423	0.0574274	228317
11.8546	0.0572472	150082		11.8646	0.0572011	154259		11.8592	0.0574287	228122
11.8714	0.0572459	151375		11.8814	0.0571983	156568		11.876	0.0574323	231453
11.8883	0.0572445	152506		11.8983	0.0571966	162314		11.8928	0.0574345	229976
11.9051	0.0572441	151896		11.9151	0.0571943	169672		11.9097	0.0574346	225352
11.9219	0.057242	151693		11.9319	0.0571927	163023		11.9265	0.0574322	229251
11.9388	0.0572404	155572		11.9488	0.0571948	149946		11.9433	0.0574294	238615
11.9556	0.0572409	158908		11.9656	0.0571971	146013		11.9602	0.057427	240005
11.9724	0.0572403	157082		11.9824	0.0571979	146183		11.977	0.0574231	236381
11.9893	0.0572398	155519		11.9993	0.0571986	148840		11.9938	0.0574224	236207
12.0061	0.0572417	156329		12.0161	0.0571952	152588		12.0107	0.0574262	238158
12.0229	0.057244	156916		12.033	0.0571941	158304		12.0275	0.0574289	238562
12.0398	0.0572428	155597		12.0498	0.0571965	164865		12.0443	0.0574283	238031
12.0566	0.0572423	154235		12.0666	0.0571966	160157		12.0612	0.0574259	241420
12.0734	0.057245	152527		12.0835	0.0571985	150720		12.078	0.0574247	247130
12.0903	0.0572439	152235		12.1003	0.0572004	147536		12.0948	0.0574234	241547
12.1071	0.057241	162918		12.1171	0.057199	146918		12.1117	0.057422	229415
12.1239	0.0572443	171654		12.134	0.0571962	147634		12.1285	0.0574232	228198
12.1408	0.057247	165963		12.1508	0.0571953	148884		12.1453	0.0574255	233182
12.1576	0.0572481	161460		12.1676	0.0571971	153294		12.1622	0.0574294	240854
12.1744	0.0572483	165380		12.1845	0.0571993	158941		12.179	0.0574327	250023
12.1913	0.0572468	168473		12.2013	0.0571978	162208		12.1958	0.0574344	248959
12.2081	0.057247	165957		12.2181	0.0571941	164566		12.2127	0.0574343	242315
12.2249	0.0572472	163736		12.235	0.0571924	158985		12.2295	0.0574323	241058
12.2418	0.0572479	163437		12.2518	0.0571939	150439		12.2463	0.0574305	242677
12.2586	0.0572462	163488		12.2686	0.0571984	149144		12.2632	0.0574331	242589
12.2755	0.0572448	165732		12.2855	0.0572	150492		12.28	0.0574347	241608
12.2923	0.0572439	167998		12.3023	0.0571967	148296		12.2969	0.0574325	246957
12.3091	0.0572451	170400		12.3191	0.0571954	144840		12.3137	0.0574316	255546
12.326	0.0572516	172036		12.336	0.0571943	147211		12.3305	0.0574311	254313
12.3428	0.0572576	169239		12.3528	0.0571916	151605		12.3474	0.0574332	248157
12.3596	0.057257	166429		12.3696	0.0571918	159055		12.3642	0.057436	243580
12.3765	0.0572525	163546		12.3865	0.057194	167540		12.381	0.0574397	239777
12.3933	0.0572479	161318		12.4033	0.0571956	164110		12.3979	0.0574413	243519
12.4101	0.0572466	162617		12.4201	0.0571966	156746		12.4147	0.0574428	250884
12.427	0.0572514	163563		12.437	0.0571956	156388		12.4315	0.0574455	250608
12.4438	0.0572566	162671		12.4538	0.0571912	158286		12.4484	0.0574437	246742
12.4606	0.0572588	162862		12.4706	0.0571882	154146		12.4652	0.0574432	242285
12.4775	0.0572575	168479		12.4875	0.0571908	148113		12.482	0.057442	237556
12.4943	0.0572532	173071		12.5043	0.0571932	156709		12.4989	0.0574355	234380
12.5111	0.0572504	172690		12.5212	0.0571914	169775		12.5157	0.0574317	231901
12.528	0.0572502	172566		12.538	0.0571878	161693		12.5325	0.0574305	231381
12.5448	0.0572509	173643		12.5548	0.057185	147321		12.5494	0.0574276	231721
12.5616	0.0572536	175281		12.5717	0.0571848	147952		12.5662	0.0574284	236507
12.5785	0.0572524	179472		12.5885	0.057189	152927		12.583	0.057432	243205
12.5953	0.057247	182586		12.6053	0.0571883	163850		12.5999	0.0574351	239484
12.6121	0.0572471	180968		12.6222	0.0571808	176449		12.6167	0.057435	231383
12.629	0.0572508	181377		12.639	0.0571802	166099		12.6335	0.0574323	231687
12.6458	0.0572535	190434		12.6558	0.0571846	149463		12.6504	0.057431	235446
12.6626	0.0572559	196078		12.6727	0.057184	147487		12.6672	0.0574319	236518
12.6795	0.0572564	187607		12.6895	0.057182	149415		12.684	0.0574334	236511
12.6963	0.0572559	181465		12.7063	0.0571852	156099		12.7009	0.0574331	232083
12.7132	0.057254	184674		12.7232	0.0571891	164015		12.7177	0.0574309	225921
12.73	0.057252	185740		12.74	0.0571906	162217		12.7346	0.0574289	230123
12.7468	0.0572514	178459		12.7568	0.0571928	157978		12.7514	0.0574237	238297
12.7637	0.0572513	172804		12.7737	0.0571903	158132		12.7682	0.0574177	236483
12.7805	0.057252	173310		12.7905	0.0571849	159359		12.7851	0.057415	230931
12.7973	0.0572531	175146		12.8073	0.0571822	157551		12.8019	0.0574133	228815
12.8142	0.0572515	181881		12.8242	0.0571814	155024		12.8187	0.057413	227955
12.831	0.0572473	187945		12.841	0.0571826	158368		12.8356	0.0574134	228002
12.8478	0.0572461	191611		12.8578	0.057184	163059		12.8524	0.0574115	228371
12.8647	0.0572496	192853		12.8747	0.0571832	166179		12.8692	0.0574087	232185
12.8815	0.0572547	185655		12.8915	0.0571806	168950		12.8861	0.0574098	237197
12.8983	0.0572592	181018		12.9083	0.0571822	164864		12.9029	0.0574126	235740
12.9152	0.0572596	185063		12.9252	0.0571876	159301		12.9197	0.0574115	232087
12.932	0.0572545	189284		12.942	0.0571896	153857		12.9366	0.0574098	231892
12.9488	0.0572497	194086		12.9589	0.0571857	148438		12.9534	0.0574113	232841
12.9657	0.0572493	195532		12.9757	0.0571815	150281		12.9702	0.0574141	232849
12.9825	0.0572526	186193		12.9925	0.0571774	153588		12.9871	0.0574162	232554
12.9993	0.0572565	180142		13.0094	0.0571772	154464		13.0039	0.0574142	234327
13.0162	0.0572578	184387		13.0262	0.057179	154868		13.0207	0.0574069	236750
13.033	0.0572575	188349		13.043	0.0571777	166503		13.0376	0.0574034	238295
13.0498	0.0572612	191448		13.0599	0.057179	180249		13.0544	0.0574078	239572
13.0667	0.0572631	194864		13.0767	0.0571803	171660		13.0712	0.0574098	237602
13.0835	0.0572584	199221		13.0935	0.057181	159021		13.0881	0.0574072	234664
13.1003	0.0572541	200476		13.1104	0.0571806	153881		13.1049	0.0574034	233074
13.1172	0.0572529	192730		13.1272	0.0571784	150050		13.1217	0.057403	231876
13.134	0.0572539	185975		13.144	0.0571776	145154		13.1386	0.0574043	232770
13.1508	0.0572565	182026		13.1609	0.057178	140078		13.1554	0.0574026	234254
13.1677	0.0572556	179018		13.1777	0.0571784	150046		13.1723	0.0574003	229209
13.1845	0.0572573	178610		13.1945	0.0571793	162448		13.1891	0.0574001	222370
13.2014	0.057264	179798		13.2114	0.057177	159315		13.2059	0.0573987	221789
13.2182	0.0572659	185290		13.2282	0.0571755	153768		13.2228	0.0573977	222879
13.235	0.0572639	187440		13.245	0.0571792	154175		13.2396	0.0573977	227605
13.2519	0.0572645	180789		13.2619	0.0571823	155470		13.2564	0.0573969	233274
13.2687	0.0572653	176195		13.2787	0.0571796	160370		13.2733	0.0573974	229966
13.2855	0.0572646	176890		13.2955	0.0571764	165785		13.2901	0.057396	224396
13.3024	0.057264	178464		13.3124	0.0571794	167968		13.3069	0.0573949	238518
13.3192	0.0572624	182249		13.3292	0.0571814	169710		13.3238	0.0573946	257455
13.336	0.0572635	184007		13.346	0.0571809	160070		13.3406	0.0573925	244457
13.3529	0.0572635	180787		13.3629	0.0571787	148942		13.3574	0.057392	223880
13.3697	0.0572599	180514		13.3797	0.0571743	150711		13.3743	0.0573951	225461
13.3865	0.0572573	187311		13.3965	0.0571721	154087		13.3911	0.0573973	232141
13.4034	0.0572568	194738		13.4134	0.0571741	149389		13.4079	0.0573968	227426
13.4202	0.0572566	203640		13.4302	0.0571776	143733		13.4248	0.0573962	220171
13.437	0.0572569	207275		13.4471	0.0571803	151306		13.4416	0.057395	222411
13.4539	0.0572571	198833		13.4639	0.0571805	160371		13.4584	0.0573927	226701
13.4707	0.0572564	194263		13.4807	0.05718	162609		13.4753	0.0573914	231077
13.4875	0.0572588	198378		13.4976	0.0571778	164116		13.4921	0.0573939	235471
13.5044	0.0572607	202245		13.5144	0.0571776	165598		13.5089	0.057397	232342
13.5212	0.0572609	205566		13.5312	0.0571777	167078		13.5258	0.0573982	227693
13.538	0.0572615	204821		13.5481	0.0571753	163207		13.5426	0.0573978	238050
13.5549	0.0572603	195352		13.5649	0.0571744	158824		13.5594	0.0573947	251338
13.5717	0.0572595	188759		13.5817	0.0571732	162178		13.5763	0.0573914	245980
13.5885	0.0572639	188206		13.5986	0.0571755	166227		13.5931	0.0573889	237106
13.6054	0.0572663	190013		13.6154	0.0571783	160830		13.6099	0.0573876	232476
13.6222	0.0572635	196667		13.6322	0.0571775	154638		13.6268	0.0573891	228619
13.6391	0.0572611	202746		13.6491	0.0571771	156034		13.6436	0.0573903	235997
13.6559	0.0572585	207665		13.6659	0.0571807	158027		13.6605	0.0573902	245345
13.6727	0.05726	209259		13.6827	0.0571782	161238		13.6773	0.0573923	237560
13.6896	0.0572648	204301		13.6996	0.0571737	164538		13.6941	0.0573956	226883
13.7064	0.0572651	200151		13.7164	0.0571742	159075		13.711	0.0573951	220883
13.7232	0.0572645	197556		13.7332	0.0571702	153019		13.7278	0.0573904	215642
13.7401	0.0572682	196839		13.7501	0.0571663	150042		13.7446	0.0573895	218451
13.7569	0.0572684	199665		13.7669	0.0571675	147257		13.7615	0.0573906	222516
13.7737	0.0572662	200586		13.7837	0.0571704	158192		13.7783	0.0573905	221115
13.7906	0.057267	197984		13.8006	0.0571718	169910		13.7951	0.0573897	218895
13.8074	0.0572694	202375		13.8174	0.0571713	167213		13.812	0.0573898	216483
13.8242	0.0572739	219429		13.8342	0.0571707	163770		13.8288	0.0573899	214045
13.8411	0.0572771	226110		13.8511	0.0571699	167898		13.8456	0.0573888	214492
13.8579	0.0572784	214390		13.8679	0.0571701	172379		13.8625	0.0573894	215336
13.8747	0.0572785	204503		13.8848	0.057172	164254		13.8793	0.0573882	219508
13.8916	0.0572768	197803		13.9016	0.0571689	155607		13.8961	0.0573857	224116
13.9084	0.0572761	194948		13.9184	0.0571632	158506		13.913	0.0573867	218629
13.9252	0.0572783	198641		13.9353	0.0571625	161824		13.9298	0.0573879	211878
13.9421	0.0572801	200071		13.9521	0.0571645	157214		13.9466	0.0573873	213334
13.9589	0.0572765	197728		13.9689	0.0571669	152355		13.9635	0.057385	215768
13.9757	0.0572708	197318		13.9858	0.0571668	159430		13.9803	0.057384	218957
13.9926	0.0572728	200069		14.0026	0.0571706	166818		13.9971	0.0573825	222232
14.0094	0.0572793	199473		14.0194	0.0571761	161611		14.014	0.05738	222356
14.0262	0.0572795	193511		14.0363	0.0571728	156136		14.0308	0.0573812	222142
14.0431	0.0572756	193813		14.0531	0.0571683	179367		14.0476	0.0573808	218679
14.0599	0.0572747	203958		14.0699	0.0571674	203068		14.0645	0.057379	214885
14.0767	0.0572733	210951		14.0868	0.0571685	176379		14.0813	0.0573773	212746
14.0936	0.0572706	213088		14.1036	0.0571682	149111		14.0982	0.057379	210766
14.1104	0.0572727	211044		14.1204	0.0571647	149626		14.115	0.0573822	213575
14.1273	0.0572745	202684		14.1373	0.0571607	150326		14.1318	0.057381	216817
14.1441	0.0572723	203940		14.1541	0.0571599	147811		14.1487	0.057379	215215
14.1609	0.057271	219436		14.1709	0.0571622	145313		14.1655	0.0573801	213202
14.1778	0.0572717	222061		14.1878	0.0571627	150908		14.1823	0.057382	218679
14.1946	0.0572707	205999		14.2046	0.0571614	156459		14.1992	0.0573807	224749
14.2114	0.0572702	198487		14.2214	0.0571617	156298		14.216	0.0573786	226462
14.2283	0.0572731	203150		14.2383	0.0571657	156137		14.2328	0.0573774	227854
14.2451	0.0572745	203223		14.2551	0.0571702	155932		14.2497	0.0573764	226307
14.2619	0.0572733	196889		14.2719	0.0571814	155719		14.2665	0.0573763	224559
14.2788	0.057273	195075		14.2888	0.0571835	155023		14.2833	0.0573755	220146
14.2956	0.0572717	199452		14.3056	0.0571714	154295		14.3002	0.0573742	215566
14.3124	0.0572692	200045		14.3225	0.0571693	152111		14.317	0.0573718	212749
14.3293	0.0572681	195555		14.3393	0.0571719	150123		14.3338	0.0573696	210034
14.3461	0.057269	197007		14.3561	0.0571678	155331		14.3507	0.0573694	208092
14.3629	0.0572671	206285		14.373	0.0571609	160664		14.3675	0.0573709	206191
14.3798	0.0572652	213183		14.3898	0.057158	169887		14.3843	0.0573716	211344
14.3966	0.0572691	217005		14.4066	0.0571613	178524		14.4012	0.0573733	216828
14.4134	0.0572714	214497		14.4235	0.0571689	171483		14.418	0.0573761	214843
14.4303	0.05727	203966		14.4403	0.0571709	164274		14.4348	0.0573739	212545
14.4471	0.0572683	199781		14.4571	0.0571692	153124		14.4517	0.0573674	216030
14.4639	0.0572667	203488		14.474	0.0571684	142971		14.4685	0.0573634	219728
14.4808	0.0572658	205661		14.4908	0.0571657	153735		14.4853	0.0573643	218414
14.4976	0.0572693	205961		14.5076	0.0571646	163692		14.5022	0.057367	216941
14.5144	0.0572754	208550		14.5245	0.0571642	158399		14.519	0.0573722	218248
14.5313	0.0572771	213879		14.5413	0.0571623	154225		14.5358	0.0573765	219629
14.5481	0.0572729	214259		14.5581	0.0571588	169317		14.5527	0.0573753	219096
14.565	0.0572691	208828		14.575	0.0571555	182718		14.5695	0.0573732	218522
14.5818	0.057268	204931		14.5918	0.0571552	169493		14.5864	0.0573719	212969
14.5986	0.0572668	202802		14.6086	0.0571545	157370		14.6032	0.0573717	207333
14.6155	0.0572647	205082		14.6255	0.0571543	161234		14.62	0.057372	210673
14.6323	0.0572629	212345		14.6423	0.0571541	164944		14.6369	0.0573705	214121
14.6491	0.0572632	217615		14.6591	0.0571542	166587		14.6537	0.0573674	210637
14.666	0.057264	220675		14.676	0.0571548	168098		14.6705	0.0573688	207103
14.6828	0.0572642	216684		14.6928	0.0571544	167946		14.6874	0.0573695	206665
14.6996	0.057266	205020		14.7096	0.0571563	167435		14.7042	0.0573657	206243
14.7165	0.0572679	200488		14.7265	0.0571599	162708		14.721	0.0573625	209053
14.7333	0.0572704	203569		14.7433	0.0571597	158142		14.7379	0.0573629	211896
14.7501	0.0572702	209975		14.7601	0.0571557	155341		14.7547	0.0573673	219233
14.767	0.0572669	219864		14.777	0.0571526	153111		14.7715	0.0573687	226376
14.7838	0.057264	221822		14.7938	0.0571505	156800		14.7884	0.0573665	217477
14.8006	0.0572632	215629		14.8107	0.0571516	160883		14.8052	0.0573663	208785
14.8175	0.0572648	213234		14.8275	0.0571569	168821		14.822	0.0573652	212391
14.8343	0.0572633	214669		14.8443	0.0571615	175544		14.8389	0.0573633	215855
14.8511	0.0572634	215623		14.8612	0.0571633	171042		14.8557	0.0573669	212787
14.868	0.0572674	216103		14.878	0.0571618	166790		14.8725	0.0573685	209853
14.8848	0.0572686	217523		14.8948	0.057159	164744		14.8894	0.0573663	211962
14.9016	0.0572683	219858		14.9117	0.0571584	163875		14.9062	0.0573638	213962
14.9185	0.0572707	216850		14.9285	0.0571605	172817		14.923	0.0573615	212561
14.9353	0.0572707	208752		14.9453	0.0571634	180589		14.9399	0.0573627	211269
14.9521	0.0572657	203499		14.9622	0.0571647	179053		14.9567	0.0573653	212948
14.969	0.0572611	200906		14.979	0.0571642	176165		14.9735	0.0573664	214484
14.9858	0.0572611	198247		14.9958	0.0571639	163021		14.9904	0.0573694	212610
15.0027	0.057265	195530		15.0127	0.0571615	151765		15.0072	0.0573702	210727
15.0195	0.0572675	197359		15.0295	0.057157	154187		15.0241	0.0573658	208651
15.0363	0.0572686	203282		15.0463	0.0571547	156289		15.0409	0.0573609	206885
15.0532	0.0572713	208644		15.0632	0.0571576	156178		15.0577	0.0573582	211035
15.07	0.0572713	213512		15.08	0.0571597	155923		15.0746	0.0573594	214531
15.0868	0.0572674	210121		15.0968	0.0571567	154720		15.0914	0.0573618	206682
15.1037	0.0572644	199572		15.1137	0.0571549	153719		15.1082	0.057366	199267
15.1205	0.0572647	198781		15.1305	0.0571569	154016		15.1251	0.0573671	198730
15.1373	0.0572687	206286		15.1473	0.0571573	154477		15.1419	0.0573636	198200
15.1542	0.0572728	209472		15.1642	0.0571555	155952		15.1587	0.0573628	197768
15.171	0.0572722	209056		15.181	0.0571581	157466		15.1756	0.0573642	198060
15.1878	0.0572687	208143		15.1978	0.0571629	159214		15.1924	0.0573636	208185
15.2047	0.0572656	206822		15.2147	0.0571643	161192		15.2092	0.0573638	217094
15.2215	0.057265	205557		15.2315	0.0571637	164472		15.2261	0.0573644	210676
15.2383	0.0572666	204338		15.2484	0.0571633	168203		15.2429	0.0573625	204802
15.2552	0.0572657	200575		15.2652	0.0571639	174399		15.2597	0.057359	205329
15.272	0.0572642	194810		15.282	0.0571606	177757		15.2766	0.0573566	205491
15.2888	0.0572659	192262		15.2989	0.0571559	166122		15.2934	0.0573562	201621
15.3057	0.0572649	192197		15.3157	0.0571564	156646		15.3102	0.0573606	198606
15.3225	0.0572635	192598		15.3325	0.0571571	158180		15.3271	0.057364	204487
15.3393	0.0572622	193350		15.3494	0.057156	160447		15.3439	0.0573621	209713
15.3562	0.0572612	198862		15.3662	0.0571554	166329		15.3607	0.0573629	208501
15.373	0.0572631	207910		15.383	0.0571558	170090		15.3776	0.0573643	207137
15.3898	0.0572637	216542		15.3999	0.0571592	163745		15.3944	0.0573632	204368
15.4067	0.057264	224870		15.4167	0.0571622	158644		15.4112	0.0573587	202491
15.4235	0.057265	227322		15.4335	0.0571591	159285		15.4281	0.0573592	208470
15.4403	0.0572628	225574		15.4504	0.0571557	160035		15.4449	0.0573625	213295
15.4572	0.0572595	215269		15.4672	0.0571542	161274		15.4618	0.0573615	208447
15.474	0.0572599	198964		15.484	0.0571545	168099		15.4786	0.0573605	203826
15.4909	0.0572583	197824		15.5009	0.0571563	199118		15.4954	0.0573587	201022
15.5077	0.057257	207111		15.5177	0.0571585	219469		15.5123	0.0573564	198790
15.5245	0.0572605	206823		15.5345	0.0571612	195024		15.5291	0.0573583	200914
15.5414	0.0572628	200080		15.5514	0.0571591	173951		15.5459	0.0573605	203059
15.5582	0.0572622	197786		15.5682	0.0571537	166615		15.5628	0.0573572	205357
15.575	0.0572613	198434		15.585	0.0571514	163520		15.5796	0.057357	206802
15.5919	0.0572591	198365		15.6019	0.0571541	177200		15.5964	0.0573566	202315
15.6087	0.0572608	197831		15.6187	0.0571569	188204		15.6133	0.0573495	198479
15.6255	0.0572633	196248		15.6355	0.0571535	188932		15.6301	0.0573472	198989
15.6424	0.0572614	193998		15.6524	0.0571491	188781		15.6469	0.0573498	199941
15.6592	0.0572613	196544		15.6692	0.0571455	185352		15.6638	0.0573501	203723
15.676	0.0572616	202077		15.686	0.0571479	180751		15.6806	0.057355	206608
15.6929	0.057261	202131		15.7029	0.0571547	171896		15.6974	0.0573586	203969
15.7097	0.0572625	198843		15.7197	0.0571572	165260		15.7143	0.0573559	201953
15.7265	0.0572641	196921		15.7366	0.0571593	166460		15.7311	0.0573555	203618
15.7434	0.0572663	195816		15.7534	0.0571611	169123		15.7479	0.057355	204118
15.7602	0.0572702	199732		15.7702	0.0571605	176813		15.7648	0.0573527	197979
15.777	0.0572655	206590		15.7871	0.0571604	179728		15.7816	0.057349	193339
15.7939	0.05726	206843		15.8039	0.0571586	166674		15.7984	0.0573474	196937
15.8107	0.0572592	203303		15.8207	0.0571564	162268		15.8153	0.057351	200086
15.8275	0.0572557	204472		15.8376	0.0571566	186022		15.8321	0.0573515	200855
15.8444	0.0572555	208290		15.8544	0.0571579	200197		15.8489	0.0573492	201534
15.8612	0.0572601	215373		15.8712	0.0571601	183987		15.8658	0.0573486	201746
15.878	0.0572655	224254		15.8881	0.0571577	171725		15.8826	0.0573488	201880
15.8949	0.0572652	225102		15.9049	0.0571526	171670		15.8994	0.0573475	201629
15.9117	0.0572613	221612		15.9217	0.0571522	172738		15.9163	0.0573481	200801
15.9286	0.0572612	214968		15.9386	0.0571533	177189		15.9331	0.0573518	197213
15.9454	0.057262	206656		15.9554	0.0571531	179009		15.95	0.0573534	195584
15.9622	0.0572609	202287		15.9722	0.0571566	173098		15.9668	0.0573535	203028
15.9791	0.0572586	199958		15.9891	0.0571592	166964		15.9836	0.0573516	207563
15.9959	0.0572571	202824		16.0059	0.0571592	160190		16.0005	0.0573506	199061
16.0127	0.057259	208324		16.0227	0.0571615	156016		16.0173	0.0573513	193366
16.0296	0.0572618	207232		16.0396	0.0571601	159107		16.0341	0.0573522	199863
16.0464	0.057263	202868		16.0564	0.0571561	161322		16.051	0.0573531	206632
16.0632	0.0572609	203125		16.0732	0.0571544	161143		16.0678	0.0573515	214550
16.0801	0.0572602	205626		16.0901	0.057155	162206		16.0846	0.0573501	218548
16.0969	0.0572638	209490		16.1069	0.0571557	166582		16.1015	0.057351	206529
16.1137	0.0572625	214003		16.1237	0.0571527	168622		16.1183	0.0573526	196997
16.1306	0.0572589	211911		16.1406	0.0571527	164582		16.1351	0.0573532	197329
16.1474	0.05726	206748		16.1574	0.0571586	168084		16.152	0.0573538	198081
16.1642	0.0572617	202442		16.1743	0.0571605	190758		16.1688	0.0573554	200448
16.1811	0.0572636	198525		16.1911	0.0571588	204610		16.1856	0.0573528	203160
16.1979	0.0572652	198328		16.2079	0.057157	196551		16.2025	0.0573503	207164
16.2147	0.0572659	199785		16.2248	0.057155	185669		16.2193	0.0573495	211776
16.2316	0.0572649	200900		16.2416	0.0571557	167935		16.2361	0.0573487	218603
16.2484	0.0572605	201866		16.2584	0.057158	156768		16.253	0.0573514	221075
16.2652	0.0572586	203193		16.2753	0.0571619	161182		16.2698	0.0573535	208137
16.2821	0.0572578	204675		16.2921	0.057163	166097		16.2866	0.057352	196920
16.2989	0.0572565	203440		16.3089	0.0571578	172174		16.3035	0.0573486	191629
16.3157	0.0572566	201075		16.3258	0.0571541	174785		16.3203	0.0573461	188114
16.3326	0.057258	198873		16.3426	0.0571532	169536		16.3371	0.057344	190547
16.3494	0.057259	196737		16.3594	0.0571522	166461		16.354	0.0573443	193831
16.3662	0.0572586	200673		16.3763	0.0571544	168205		16.3708	0.057344	199889
16.3831	0.0572599	207020		16.3931	0.0571571	169035		16.3877	0.057341	203924
16.3999	0.057259	204198		16.4099	0.0571562	167880		16.4045	0.0573389	201529
16.4168	0.0572548	197817		16.4268	0.0571543	167622		16.4213	0.0573397	200411
16.4336	0.0572544	195301		16.4436	0.0571539	169264		16.4382	0.0573389	203250
16.4504	0.0572583	194251		16.4604	0.0571545	171943		16.455	0.0573355	203522
16.4673	0.0572589	199125		16.4773	0.0571508	176777		16.4718	0.0573387	196043
16.4841	0.0572585	206191		16.4941	0.0571472	179217		16.4887	0.0573455	190017
16.5009	0.0572599	206713		16.5109	0.0571502	176788		16.5055	0.0573475	188272
16.5178	0.057259	204872		16.5278	0.0571525	176465		16.5223	0.0573458	186933
16.5346	0.0572564	204498		16.5446	0.0571528	180329		16.5392	0.0573453	186758
16.5514	0.0572529	204642		16.5614	0.0571553	186891		16.556	0.0573456	186528
16.5683	0.0572513	209592		16.5783	0.0571591	198709		16.5728	0.0573445	186145
16.5851	0.0572507	216195		16.5951	0.05716	199663		16.5897	0.0573424	185922
16.6019	0.0572505	211073		16.612	0.0571575	179894		16.6065	0.0573411	186137
16.6188	0.0572494	202020		16.6288	0.0571543	168618		16.6233	0.0573389	187189
16.6356	0.0572518	197834		16.6456	0.057154	173213		16.6402	0.0573343	190479
16.6524	0.0572585	195240		16.6625	0.0571577	173697		16.657	0.05733	193970
16.6693	0.0572623	191445		16.6793	0.0571559	166659		16.6738	0.0573312	197983
16.6861	0.0572577	187268		16.6961	0.0571549	164243		16.6907	0.0573333	200468
16.7029	0.0572512	189913		16.713	0.0571572	170113		16.7075	0.0573354	199062
16.7198	0.0572495	194677		16.7298	0.057157	177845		16.7243	0.0573378	197673
16.7366	0.0572506	200439		16.7466	0.0571591	188848		16.7412	0.0573384	196331
16.7534	0.0572547	206504		16.7635	0.0571586	189127		16.758	0.0573362	195671
16.7703	0.0572576	206467		16.7803	0.0571567	170956		16.7748	0.0573332	196672
16.7871	0.057259	204633		16.7971	0.0571594	163217		16.7917	0.0573351	195121
16.8039	0.0572632	199046		16.814	0.0571591	173061		16.8085	0.0573383	187501
16.8208	0.0572638	192384		16.8308	0.0571531	176029		16.8253	0.0573384	185787
16.8376	0.057259	197274		16.8476	0.0571516	167636		16.8422	0.0573359	197801
16.8545	0.0572578	205383		16.8645	0.0571538	162866		16.859	0.0573357	206641
16.8713	0.0572566	201392		16.8813	0.0571533	163964		16.8759	0.0573368	208270
16.8881	0.0572514	194121		16.8981	0.0571518	167483		16.8927	0.0573356	211525
16.905	0.0572508	204897		16.915	0.0571533	174844		16.9095	0.0573363	218397
16.9218	0.0572559	220426		16.9318	0.0571558	177827		16.9264	0.05734	218100
16.9386	0.0572554	211306		16.9486	0.0571561	174000		16.9432	0.0573402	202215
16.9555	0.0572515	195880		16.9655	0.0571521	171688		16.96	0.0573383	191040
16.9723	0.0572495	187951		16.9823	0.057149	171686		16.9769	0.0573386	189883
16.9891	0.0572509	181886		16.9991	0.0571502	172318		16.9937	0.0573397	190102
17.006	0.0572537	191206		17.016	0.0571536	173900		17.0105	0.0573386	193184
17.0228	0.057255	204235		17.0328	0.057154	170682		17.0274	0.0573355	197214
17.0396	0.0572575	202485		17.0496	0.0571529	160428		17.0442	0.0573327	203177
17.0565	0.0572574	197278		17.0665	0.0571559	158994		17.061	0.0573345	205214
17.0733	0.0572561	198405		17.0833	0.0571569	170241		17.0779	0.0573367	199426
17.0901	0.0572585	200967		17.1002	0.0571546	173715		17.0947	0.057335	198374
17.107	0.0572623	196691		17.117	0.0571541	166228		17.1115	0.0573356	206569
17.1238	0.0572615	190913		17.1338	0.057155	165580		17.1284	0.0573393	208590
17.1406	0.0572578	189964		17.1507	0.057155	174388		17.1452	0.0573393	198810
17.1575	0.0572571	190042		17.1675	0.0571539	181907		17.162	0.0573359	191243
17.1743	0.0572575	188595		17.1843	0.0571497	187678		17.1789	0.057334	187820
17.1911	0.0572562	186835		17.2012	0.057151	185586		17.1957	0.0573332	189731
17.208	0.0572529	186382		17.218	0.0571529	173035		17.2125	0.057333	201423
17.2248	0.0572498	186190		17.2348	0.0571514	167902		17.2294	0.0573308	206871
17.2416	0.057253	190908		17.2517	0.057151	172447		17.2462	0.057329	201108
17.2585	0.0572549	196571		17.2685	0.0571503	175967		17.263	0.05733	197115
17.2753	0.0572514	192030		17.2853	0.0571541	178176		17.2799	0.0573303	196236
17.2922	0.057249	185599		17.3022	0.0571557	178395		17.2967	0.057333	196532
17.309	0.0572474	185827		17.319	0.0571544	176118		17.3136	0.0573354	198854
17.3258	0.0572489	187245		17.3358	0.057154	180767		17.3304	0.0573348	197423
17.3427	0.0572484	188352		17.3527	0.057153	193944		17.3472	0.0573334	189654
17.3595	0.0572471	189406		17.3695	0.0571548	193182		17.3641	0.0573329	184600
17.3763	0.0572501	212205		17.3863	0.0571555	175576		17.3809	0.057331	184042
17.3932	0.0572535	238609		17.4032	0.0571533	173225		17.3977	0.0573286	187991
17.41	0.0572524	222021		17.42	0.0571505	188956		17.4146	0.0573277	199253
17.4268	0.057253	198585		17.4368	0.057149	191909		17.4314	0.0573304	208101
17.4437	0.0572576	195190		17.4537	0.0571513	180001		17.4482	0.0573332	213108
17.4605	0.0572588	194860		17.4705	0.0571531	172470		17.4651	0.0573319	210214
17.4773	0.0572548	195989		17.4873	0.0571535	169933		17.4819	0.0573323	195002
17.4942	0.0572512	197333		17.5042	0.057153	172519		17.4987	0.0573326	188864
17.511	0.0572508	195922		17.521	0.0571528	180842		17.5156	0.0573324	196589
17.5278	0.057249	194123		17.5379	0.0571524	186579		17.5324	0.0573313	200535
17.5447	0.0572485	198697		17.5547	0.0571512	189476		17.5492	0.0573286	198820
17.5615	0.0572499	204127		17.5715	0.0571489	184929		17.5661	0.0573263	198234
17.5783	0.0572498	199219		17.5884	0.0571472	172361		17.5829	0.0573276	199306
17.5952	0.0572495	192985		17.6052	0.0571521	174189		17.5997	0.0573287	197114
17.612	0.0572496	188434		17.622	0.0571572	191241		17.6166	0.0573286	190220
17.6288	0.0572486	184089		17.6389	0.0571552	191352		17.6334	0.0573276	187780
17.6457	0.0572483	183035		17.6557	0.0571505	173885		17.6502	0.057324	191631
17.6625	0.0572484	182364		17.6725	0.0571496	168346		17.6671	0.0573248	196502
17.6793	0.0572495	189529		17.6894	0.0571519	174951		17.6839	0.0573287	202786
17.6962	0.0572512	197559		17.7062	0.0571567	182890		17.7007	0.057329	204067
17.713	0.0572498	191515		17.723	0.0571608	192162		17.7176	0.0573279	198551
17.7298	0.0572464	183998		17.7399	0.057159	190832		17.7344	0.057325	192653
17.7467	0.0572437	185382		17.7567	0.0571543	179109		17.7512	0.0573223	186244
17.7635	0.0572447	187648		17.7735	0.0571562	172995		17.7681	0.0573215	185300
17.7804	0.0572493	188978		17.7904	0.0571615	172279		17.7849	0.057322	191496
17.7972	0.0572504	190221		17.8072	0.0571615	169782		17.8018	0.0573245	195440
17.814	0.0572496	193798		17.824	0.0571589	165605		17.8186	0.0573264	196494
17.8309	0.0572492	197579		17.8409	0.057157	165396		17.8354	0.0573263	198543
17.8477	0.0572496	198622		17.8577	0.0571572	168861		17.8523	0.0573279	201842
17.8645	0.0572506	199440		17.8745	0.0571587	171205		17.8691	0.0573299	202683
17.8814	0.0572483	192084		17.8914	0.0571581	172531		17.8859	0.0573283	200494
17.8982	0.0572472	184102		17.9082	0.057158	173823		17.9028	0.0573263	195658
17.915	0.0572486	190234		17.925	0.0571563	175086		17.9196	0.0573266	187620
17.9319	0.0572494	197369		17.9419	0.0571512	177042		17.9364	0.0573269	181836
17.9487	0.0572513	196056		17.9587	0.0571488	179605		17.9533	0.057324	178729
17.9655	0.0572483	194188		17.9755	0.0571509	180078		17.9701	0.0573203	179810
17.9824	0.0572437	191329		17.9924	0.0571554	178759		17.9869	0.0573178	185768
17.9992	0.0572424	188411		18.0092	0.0571574	174973		18.0038	0.0573178	190788
18.016	0.057242	194195		18.0261	0.0571567	169110		18.0206	0.0573169	194735
18.0329	0.0572422	200458		18.0429	0.057156	168729		18.0374	0.0573191	194851
18.0497	0.0572454	196359		18.0597	0.0571572	172876		18.0543	0.0573223	190670
18.0665	0.0572499	191744		18.0766	0.0571573	185436		18.0711	0.0573206	187843
18.0834	0.0572498	191733		18.0934	0.0571549	204815		18.0879	0.0573196	186505
18.1002	0.0572482	191928		18.1102	0.0571536	206675		18.1048	0.0573222	187878
18.117	0.0572487	193650		18.1271	0.0571534	194606		18.1216	0.0573219	192176
18.1339	0.05725	195433		18.1439	0.0571535	189618		18.1384	0.0573205	192993
18.1507	0.0572518	197132		18.1607	0.0571505	190152		18.1553	0.0573514	190121
18.1675	0.0572526	198829		18.1776	0.0571472	189488		18.1721	0.0574703	186359
18.1844	0.05725	196647		18.1944	0.0571482	187907		18.1889	0.0575659	181669
18.2012	0.0572477	194352		18.2112	0.0571519	181061		18.2058	0.0574964	178812
18.2181	0.0572471	191246		18.2281	0.0571552	170263		18.2226	0.0573792	177825
18.2349	0.0572484	188121		18.2449	0.0571542	173634		18.2395	0.0573311	179599
18.2517	0.0572499	194047		18.2617	0.0571523	187436		18.2563	0.0573215	184137
18.2686	0.0572511	200149		18.2786	0.0571569	189429		18.2731	0.0573198	191053
18.2854	0.0572511	199734		18.2954	0.0571599	182897		18.29	0.0573196	200304
18.3022	0.0572496	199224		18.3122	0.0571604	178615		18.3068	0.0573182	201240
18.3191	0.0572474	192464		18.3291	0.0571568	175926		18.3236	0.0573159	194163
18.3359	0.0572468	185645		18.3459	0.0571502	175289		18.3405	0.0573147	184577
18.3527	0.0572497	187805		18.3627	0.0571492	176076		18.3573	0.0573157	172619
18.3696	0.057246	190009		18.3796	0.0571493	172609		18.3741	0.057314	171027
18.3864	0.057239	186274		18.3964	0.0571507	166244		18.391	0.0573121	179054
18.4032	0.0572377	182590		18.4132	0.0571531	170950		18.4078	0.0573124	184223
18.4201	0.0572418	190082		18.4301	0.0571552	183044		18.4246	0.0573111	186790
18.4369	0.0572473	197431		18.4469	0.057155	183456		18.4415	0.0573109	186692
18.4537	0.0572493	189749		18.4638	0.0571521	176222		18.4583	0.05731	184216
18.4706	0.0572483	182251		18.4806	0.0571505	172276		18.4751	0.0573102	182589
18.4874	0.0572472	187534		18.4974	0.0571529	170440		18.492	0.0573173	181705
18.5042	0.0572465	192831		18.5143	0.0571547	171583		18.5088	0.0573213	181521
18.5211	0.0572463	198795		18.5311	0.0571548	174600		18.5256	0.0573198	181938
18.5379	0.0572439	204482		18.5479	0.0571588	178038		18.5425	0.0573187	179851
18.5547	0.0572427	198723		18.5648	0.057163	181735		18.5593	0.0573166	175652
18.5716	0.0572474	193036		18.5816	0.057162	182518		18.5761	0.0573131	177043
18.5884	0.0572494	189779		18.5984	0.05716	181539		18.593	0.0573094	183061
18.6052	0.0572458	186535		18.6153	0.0571582	179806		18.6098	0.0573079	183410
18.6221	0.0572428	183677		18.6321	0.0571532	177627		18.6266	0.0573078	179156
18.6389	0.0572439	181059		18.6489	0.0571473	176345		18.6435	0.0573089	180617
18.6557	0.0572469	184545		18.6658	0.0571466	175585		18.6603	0.0573124	186632
18.6726	0.0572464	187809		18.6826	0.0571502	175234		18.6772	0.0573126	185650
18.6894	0.0572425	186056		18.6994	0.0571555	175116		18.694	0.0573101	179202
18.7063	0.057241	184440		18.7163	0.0571561	176091		18.7108	0.0573091	176663
18.7231	0.0572451	185591		18.7331	0.0571553	177676		18.7277	0.0573078	177120
18.7399	0.0572483	186627		18.7499	0.057157	177799		18.7445	0.0573051	178537
18.7568	0.0572476	185571		18.7668	0.0571543	177124		18.7613	0.0573036	180675
18.7736	0.0572484	185161		18.7836	0.0571481	174216		18.7782	0.0573049	179352
18.7904	0.0572477	195466		18.8004	0.0571462	170117		18.795	0.057308	175478
18.8073	0.0572463	204712		18.8173	0.0571491	169640		18.8118	0.0573113	175696
18.8241	0.0572491	197815		18.8341	0.0571502	171059		18.8287	0.0573127	178874
18.8409	0.0572525	190894		18.8509	0.0571517	174220		18.8455	0.05731	180639
18.8578	0.0572532	183641		18.8678	0.057154	178272		18.8623	0.0573078	181401
18.8746	0.0572481	177278		18.8846	0.0571543	188915		18.8792	0.0573113	186019
18.8914	0.0572413	182561		18.9014	0.0571543	202862		18.896	0.0573149	193320
18.9083	0.0572409	187231		18.9183	0.0571546	193606		18.9128	0.0573147	191810
18.9251	0.0572429	184426		18.9351	0.057152	172961		18.9297	0.057316	184291
18.9419	0.0572464	181699		18.952	0.0571496	171460		18.9465	0.0573135	186068
18.9588	0.0572483	179855		18.9688	0.0571478	179156		18.9633	0.0573078	194062
18.9756	0.0572482	178325		18.9856	0.0571489	183913		18.9802	0.0573061	198191
18.9924	0.0572487	180170		19.0025	0.0571513	187287		18.997	0.0573052	199787
19.0093	0.0572485	181354		19.0193	0.0571524	184685		19.0138	0.0573051	189499
19.0261	0.0572481	175853		19.0361	0.0571562	179336		19.0307	0.0573061	171574
19.0429	0.0572497	171396		19.053	0.0571585	176233		19.0475	0.0573056	170601
19.0598	0.0572538	176918		19.0698	0.0571558	174141		19.0643	0.0573047	180310
19.0766	0.0572528	182450		19.0866	0.0571538	180826		19.0812	0.0573066	184217
19.0934	0.0572491	188081		19.1035	0.0571517	191374		19.098	0.0573074	184541
19.1103	0.0572481	192000		19.1203	0.0571516	200231		19.1148	0.0573073	181453
19.1271	0.0572504	181196		19.1371	0.0571523	208361		19.1317	0.057308	176300
19.144	0.0572513	171921		19.154	0.0571519	203520		19.1485	0.0573068	173848
19.1608	0.0572447	175165		19.1708	0.0571504	193225		19.1654	0.0573037	172998
19.1776	0.0572379	178830		19.1876	0.0571481	182687		19.1822	0.0573016	176064
19.1945	0.057241	185779		19.2045	0.0571497	172049		19.199	0.0573013	181406
19.2113	0.0572491	191747		19.2213	0.057151	172080		19.2159	0.0573015	181062
19.2281	0.0572498	190423		19.2381	0.0571492	176399		19.2327	0.0573043	177480
19.245	0.0572448	188417		19.255	0.0571458	174361		19.2495	0.0573072	172672
19.2618	0.0572428	181558		19.2718	0.057145	169827		19.2664	0.0573102	167180
19.2786	0.0572425	176007		19.2886	0.0571469	166258		19.2832	0.0573117	170068
19.2955	0.0572403	179379		19.3055	0.0571506	163058		19.3	0.0573098	177536
19.3123	0.0572394	183397		19.3223	0.0571557	166620		19.3169	0.0573076	179742
19.3291	0.0572404	191637		19.3391	0.0571593	172715		19.3337	0.0573055	179131
19.346	0.0572401	197569		19.356	0.0571552	174152		19.3505	0.0573033	184846
19.3628	0.0572407	189000		19.3728	0.0571498	173887		19.3674	0.0573018	193878
19.3796	0.0572426	181538		19.3897	0.0571487	175857		19.3842	0.0573024	193277
19.3965	0.0572434	180760		19.4065	0.0571516	178625		19.401	0.0573003	187731
19.4133	0.057242	180656		19.4233	0.0571561	178270		19.4179	0.0572963	181550
19.4301	0.0572396	184469		19.4402	0.0571554	176828		19.4347	0.0572937	175049
19.447	0.057241	186615		19.457	0.0571548	181071		19.4515	0.0572946	172899
19.4638	0.0572438	179425		19.4738	0.0571545	187244		19.4684	0.0573026	172889
19.4806	0.0572472	174254		19.4907	0.0571529	184440		19.4852	0.0573089	181340
19.4975	0.0572477	179984		19.5075	0.0571535	178664		19.502	0.0573081	193863
19.5143	0.0572451	184828		19.5243	0.0571516	182372		19.5189	0.0573076	192689
19.5311	0.057243	185051		19.5412	0.0571496	189140		19.5357	0.0573048	185062
19.548	0.0572435	184407		19.558	0.0571501	182486		19.5525	0.0572991	179679
19.5648	0.0572432	179399		19.5748	0.0571509	171611		19.5694	0.0572981	175329
19.5817	0.0572404	176172		19.5917	0.0571544	171666		19.5862	0.0573007	173485
19.5985	0.05724	181613		19.6085	0.0571539	175070		19.6031	0.0573014	172770
19.6153	0.0572399	184258		19.6253	0.0571508	171951		19.6199	0.0573	177579
19.6322	0.0572405	173740		19.6422	0.0571502	166886		19.6367	0.0572966	184823
19.649	0.0572425	167215		19.659	0.0571467	169484		19.6536	0.057297	183716
19.6658	0.0572453	178879		19.6758	0.0571438	174307		19.6704	0.0572999	179010
19.6827	0.0572445	186564		19.6927	0.0571469	180425		19.6872	0.0572993	178300
19.6995	0.0572415	176681		19.7095	0.0571507	186909		19.7041	0.0573029	179274
19.7163	0.0572422	169163		19.7263	0.0571542	188552		19.7209	0.0573057	179153
19.7332	0.0572453	171767		19.7432	0.0571572	188866		19.7377	0.0572998	178582
19.75	0.0572459	174802		19.76	0.0571597	179795		19.7546	0.0572962	173564
19.7668	0.0572438	179622		19.7768	0.0571601	168218		19.7714	0.0572985	166757
19.7837	0.0572452	182531		19.7937	0.0571559	171209		19.7882	0.0572993	170777
19.8005	0.0572456	177738		19.8105	0.0571496	177982		19.8051	0.0573004	179056
19.8173	0.0572423	173526		19.8274	0.0571456	178098		19.8219	0.0573006	184253
19.8342	0.0572393	171589		19.8442	0.057149	176536		19.8387	0.0572978	188266
19.851	0.0572385	170693		19.861	0.0571505	185259		19.8556	0.0572922	181250
19.8678	0.0572395	173754		19.8779	0.057149	196499		19.8724	0.0572898	170095
19.8847	0.0572404	176458		19.8947	0.057153	189954		19.8892	0.0572921	169609
19.9015	0.0572374	177843		19.9115	0.0571556	179187		19.9061	0.0572911	173030
19.9183	0.0572343	178009		19.9284	0.0571573	174348		19.9229	0.0572885	178260
19.9352	0.0572369	173798		19.9452	0.0571554	170873		19.9397	0.0572882	184138
19.952	0.0572383	171026		19.962	0.0571505	171637		19.9566	0.0572898	179745
19.9688	0.0572391	173277		19.9789	0.0571506	173346		19.9734	0.0572921	171769
19.9857	0.0572425	175214		19.9957	0.0571529	171943		19.9902	0.0572919	174089
20.0025	0.0572413	176084		20.0125	0.0571543	169867		20.0071	0.0572935	179911
20.0193	0.0572365	178075		20.0294	0.0571574	173688		20.0239	0.0572964	176122
20.0362	0.0572332	183775		20.0462	0.0571568	178742		20.0407	0.0572951	169144
20.053	0.0572335	187038		20.063	0.0571533	176538		20.0576	0.057295	168521
20.0699	0.0572371	182448		20.0799	0.0571524	172867		20.0744	0.057294	169953
20.0867	0.0572387	178150		20.0967	0.0571508	179625		20.0913	0.0572895	174627
20.1035	0.0572386	174771		20.1135	0.0571518	188422		20.1081	0.057289	180321
20.1204	0.0572381	172475		20.1304	0.0571521	183565		20.1249	0.0572953	178968
20.1372	0.0572379	173488		20.1472	0.0571499	176132		20.1418	0.0573005	175450
20.154	0.0572377	173424		20.164	0.0571477	173258		20.1586	0.0572979	172053
20.1709	0.0572354	170144		20.1809	0.0571471	171215		20.1754	0.0572943	168692
20.1877	0.0572339	168787		20.1977	0.0571471	171002		20.1923	0.0572945	166973
20.2045	0.0572356	173026		20.2145	0.0571475	171110		20.2091	0.0572938	165733
20.2214	0.0572362	178055		20.2314	0.0571482	173022		20.2259	0.0572929	172475
20.2382	0.0572334	185327		20.2482	0.0571484	175239		20.2428	0.0572909	181478
20.255	0.0572324	189719		20.265	0.0571475	174824		20.2596	0.0572889	178118
20.2719	0.0572336	186133		20.2819	0.0571483	173981		20.2764	0.0572881	171351
20.2887	0.0572335	182443		20.2987	0.0571509	174036		20.2933	0.0572901	169302
20.3055	0.0572319	178470		20.3156	0.0571515	174230		20.3101	0.0572936	168517
20.3224	0.0572301	175877		20.3324	0.0571519	174532		20.3269	0.0572952	170687
20.3392	0.0572318	176925		20.3492	0.0571506	174850		20.3438	0.0572934	173626
20.356	0.0572318	177191		20.3661	0.0571481	177106		20.3606	0.05729	177535
20.3729	0.0572316	175437		20.3829	0.0571467	179640		20.3774	0.0572899	181689
20.3897	0.0572362	176741		20.3997	0.0571443	182364		20.3943	0.0572892	178278
20.4065	0.0572369	185745		20.4166	0.0571417	185113		20.4111	0.057288	173010
20.4234	0.0572348	190395		20.4334	0.0571422	178516		20.4279	0.0572881	168878
20.4402	0.0572341	184329		20.4502	0.057142	170693		20.4448	0.0572882	165015
20.457	0.0572304	178465		20.4671	0.0571426	174003		20.4616	0.0572884	165326
20.4739	0.0572271	173090		20.4839	0.0571434	178709		20.4784	0.0572884	166599
20.4907	0.0572295	171658		20.5007	0.0571442	177880		20.4953	0.0572878	179584
20.5076	0.0572301	179498		20.5176	0.0571486	176390		20.5121	0.0572875	195189
20.5244	0.0572298	184939		20.5344	0.0571501	185764		20.529	0.0572863	183307
20.5412	0.057232	184863		20.5512	0.0571448	196371		20.5458	0.057286	165468
20.5581	0.0572297	181684		20.5681	0.0571414	186593		20.5626	0.0572855	175483
20.5749	0.0572278	171528		20.5849	0.057142	174622		20.5795	0.0572826	191341
20.5917	0.0572288	166719		20.6017	0.0571448	171706		20.5963	0.0572804	182796
20.6086	0.0572306	173665		20.6186	0.0571495	169713		20.6131	0.0572813	169301
20.6254	0.0572318	177493		20.6354	0.0571493	168139		20.63	0.0572851	172174
20.6422	0.05723	174613		20.6522	0.0571475	166605		20.6468	0.0572866	178255
20.6591	0.0572273	173893		20.6691	0.05715	171389		20.6636	0.0572848	171877
20.6759	0.0572264	177720		20.6859	0.05715	176744		20.6805	0.0572833	163141
20.6927	0.0572293	178624		20.7027	0.057147	185807		20.6973	0.0572847	164059
20.7096	0.0572331	173504		20.7196	0.0571482	195185		20.7141	0.0572863	166742
20.7264	0.0572326	169528		20.7364	0.0571491	182506		20.731	0.0572851	164856
20.7432	0.0572296	167858		20.7533	0.0571472	168079		20.7478	0.0572832	162166
20.7601	0.0572286	168323		20.7701	0.0571463	167768		20.7646	0.0572837	162777
20.7769	0.0572275	173003		20.7869	0.0571474	168499		20.7815	0.0572829	163947
20.7937	0.0572264	175318		20.8038	0.057149	168128		20.7983	0.0572786	166917
20.8106	0.0572244	173061		20.8206	0.0571499	167682		20.8151	0.0572782	170181
20.8274	0.0572209	172109		20.8374	0.0571505	180700		20.832	0.0572829	172593
20.8442	0.0572229	173629		20.8543	0.0571481	194565		20.8488	0.0572844	174872
20.8611	0.0572295	174045		20.8711	0.0571459	185093		20.8656	0.0572851	171402
20.8779	0.05723	172417		20.8879	0.0571477	174276		20.8825	0.0572852	167067
20.8947	0.0572263	170724		20.9048	0.0571475	172300		20.8993	0.0572834	166641
20.9116	0.0572257	168910		20.9216	0.0571432	170788		20.9161	0.057283	166778
20.9284	0.0572253	167362		20.9384	0.0571398	193324		20.933	0.0572818	167099
20.9452	0.0572241	166285		20.9553	0.0571393	216993		20.9498	0.0572826	167444
20.9621	0.0572233	165685		20.9721	0.0571383	198466		20.9667	0.0572858	166149
20.9789	0.0572223	165916		20.9889	0.0571397	178168		20.9835	0.057285	164637
20.9958	0.05722	167321		21.0058	0.0571413	172839		21.0003	0.0572838	168045
21.0126	0.0572212	170731		21.0226	0.0571393	168062		21.0172	0.0572827	172072
21.0294	0.0572222	172641		21.0394	0.0571369	175222		21.034	0.0572845	170206
21.0463	0.0572206	172044		21.0563	0.0571343	182762		21.0508	0.0572879	167635
21.0631	0.0572206	171099		21.0731	0.0571349	181011		21.0677	0.0572872	170040
21.0799	0.0572228	169582		21.0899	0.0571358	179011		21.0845	0.0572847	173013
21.0968	0.0572255	166465		21.1068	0.0571343	176415		21.1013	0.0572798	173695
21.1136	0.0572248	160779		21.1236	0.057136	173806		21.1182	0.0572785	174130
21.1304	0.057224	162078		21.1404	0.0571405	182279		21.135	0.0572791	181240
21.1473	0.0572246	174378		21.1573	0.0571465	190939		21.1518	0.0572788	189034
21.1641	0.0572261	180342		21.1741	0.0571491	185569		21.1687	0.0572796	179650
21.1809	0.0572283	176522		21.1909	0.0571467	180030		21.1855	0.0572785	168606
21.1978	0.0572278	176196		21.2078	0.0571457	177808		21.2023	0.0572791	168916
21.2146	0.0572229	181156		21.2246	0.0571438	175609		21.2192	0.0572829	170258
21.2314	0.0572193	179543		21.2415	0.0571414	170374		21.236	0.0572829	172539
21.2483	0.05722	168174		21.2583	0.0571458	165172		21.2528	0.0572795	174900
21.2651	0.0572212	162690		21.2751	0.0571501	177533		21.2697	0.0572776	170997
21.2819	0.0572207	165768		21.292	0.057147	189727		21.2865	0.0572773	166594
21.2988	0.0572225	167375		21.3088	0.0571429	178521		21.3033	0.0572762	171104
21.3156	0.0572256	166881		21.3256	0.0571404	167457		21.3202	0.0572728	176276
21.3324	0.0572237	167092		21.3425	0.0571414	168319		21.337	0.0572718	170830
21.3493	0.0572202	168289		21.3593	0.0571434	169238		21.3538	0.0572727	164652
21.3661	0.0572185	170200		21.3761	0.057139	173498		21.3707	0.0572713	162610
21.3829	0.0572179	173088		21.393	0.0571378	177750		21.3875	0.0572684	160831
21.3998	0.0572198	173120		21.4098	0.0571419	181684		21.4043	0.0572666	158425
21.4166	0.0572241	169309		21.4266	0.0571436	185407		21.4212	0.0572699	155983
21.4335	0.0572253	166815		21.4435	0.0571433	181197		21.438	0.0572716	171552
21.4503	0.0572214	166059		21.4603	0.0571405	177147		21.4549	0.0572693	188074
21.4671	0.0572191	166065		21.4771	0.0571375	178109		21.4717	0.0572684	181031
21.484	0.057218	167060		21.494	0.0571375	179011		21.4885	0.057267	172867
21.5008	0.0572157	169795		21.5108	0.0571409	178258		21.5054	0.0572694	170626
21.5176	0.0572143	174744		21.5276	0.0571419	177527		21.5222	0.0572773	168638
21.5345	0.057215	174826		21.5445	0.0571407	177327		21.539	0.0572814	167743
21.5513	0.0572165	168843		21.5613	0.0571427	177263		21.5559	0.0572816	166888
21.5681	0.0572154	168412		21.5781	0.0571432	180101		21.5727	0.0572792	174280
21.585	0.0572124	174768		21.595	0.0571407	182217		21.5895	0.0572753	181938
21.6018	0.0572084	175837		21.6118	0.0571398	170503		21.6064	0.0572752	173747
21.6186	0.057208	170565		21.6286	0.057139	159820		21.6232	0.0572779	165124
21.6355	0.0572108	165351		21.6455	0.0571375	167054		21.64	0.0572773	170341
21.6523	0.0572114	160202		21.6623	0.0571404	173588		21.6569	0.0572755	175865
21.6691	0.057211	160161		21.6792	0.0571423	169006		21.6737	0.0572742	169269
21.686	0.0572114	166015		21.696	0.0571406	164839		21.6905	0.0572709	162462
21.7028	0.057212	167321		21.7128	0.0571421	166747		21.7074	0.0572678	160175
21.7196	0.0572106	163475		21.7297	0.0571459	168635		21.7242	0.0572677	157944
21.7365	0.0572085	164356		21.7465	0.0571477	170255		21.741	0.0572734	158645
21.7533	0.0572051	170488		21.7633	0.0571454	172153		21.7579	0.0572788	159368
21.7701	0.0572065	175429		21.7802	0.0571456	177563		21.7747	0.0572788	164800
21.787	0.0572149	179072		21.797	0.057147	182718		21.7915	0.057277	170237
21.8038	0.0572175	177135		21.8138	0.0571462	184869		21.8084	0.0572772	171637
21.8206	0.0572149	169227		21.8307	0.0571432	186563		21.8252	0.0572769	173022
21.8375	0.0572125	166147		21.8475	0.0571416	183199		21.842	0.057273	172170
21.8543	0.057212	168134		21.8643	0.0571398	180132		21.8589	0.05727	171413
21.8711	0.0572103	164850		21.8812	0.0571393	180166		21.8757	0.057269	178891
21.888	0.0572102	156139		21.898	0.0571436	180129		21.8926	0.0572681	186078
21.9048	0.0572111	153880		21.9148	0.0571452	179397		21.9094	0.0572682	175415
21.9217	0.0572083	158145		21.9317	0.0571429	178510		21.9262	0.0572716	164874
21.9385	0.0572105	158365		21.9485	0.0571397	176193		21.9431	0.0572719	160038
21.9553	0.057214	154574		21.9653	0.0571384	174599		21.9599	0.0572678	155451
21.9722	0.0572131	156693		21.9822	0.0571409	179382		21.9767	0.0572679	160340
21.989	0.0572149	164563		21.999	0.057145	183295		21.9936	0.0572675	165067
22.0058	0.0572157	167378		22.0158	0.0571464	179910		22.0104	0.0572646	164588
22.0227	0.0572123	165364		22.0327	0.0571486	177124		22.0272	0.0572641	164003
22.0395	0.0572114	162539		22.0495	0.0571481	179125		22.0441	0.0572668	160485
22.0563	0.0572129	158955		22.0663	0.0571412	180579		22.0609	0.057269	157426
22.0732	0.0572126	159319		22.0832	0.0571377	177872		22.0777	0.0572675	165436
22.09	0.057207	163314		22.1	0.0571388	176207		22.0946	0.0572656	172905
22.1068	0.0572001	164042		22.1169	0.0571384	182129		22.1114	0.0572644	168754
22.1237	0.0571978	161825		22.1337	0.0571358	186248		22.1282	0.0572639	164773
22.1405	0.0572009	159585		22.1505	0.0571325	177805		22.1451	0.0572648	164048
22.1573	0.0572042	157326		22.1674	0.0571337	170748		22.1619	0.057266	163611
22.1742	0.0572059	161987		22.1842	0.057138	172949		22.1787	0.0572649	168223
22.191	0.0572088	172658		22.201	0.0571415	174288		22.1956	0.0572668	172525
22.2078	0.0572111	172062		22.2179	0.0571395	170095		22.2124	0.0572728	171854
22.2247	0.0572099	161866		22.2347	0.0571344	166539		22.2292	0.0572738	171175
22.2415	0.0572077	157010		22.2515	0.0571354	166913		22.2461	0.0572706	170372
22.2583	0.0572056	156618		22.2684	0.057138	167205		22.2629	0.0572666	169599
22.2752	0.0572053	159877		22.2852	0.0571358	167015		22.2797	0.0572634	169236
22.292	0.0572093	166131		22.302	0.0571326	167083		22.2966	0.0572605	168837
22.3088	0.0572121	165097		22.3189	0.0571338	168628		22.3134	0.0572583	167977
22.3257	0.0572123	158202		22.3357	0.0571371	170531		22.3302	0.0572587	166816
22.3425	0.0572096	162617		22.3525	0.0571382	174408		22.3471	0.0572599	162096
22.3594	0.0572068	175961		22.3694	0.0571385	178066		22.3639	0.0572596	157716
22.3762	0.0572053	178734		22.3862	0.0571397	180555		22.3808	0.0572583	157128
22.393	0.0572016	173325		22.403	0.057143	181671		22.3976	0.0572563	156612
22.4099	0.0572007	173482		22.4199	0.0571407	175751		22.4144	0.0572565	156848
22.4267	0.0572019	177867		22.4367	0.0571342	170002		22.4313	0.0572597	157417
22.4435	0.0572015	174038		22.4535	0.0571313	165093		22.4481	0.057262	161265
22.4604	0.0572029	164091		22.4704	0.0571308	161765		22.4649	0.0572642	164977
22.4772	0.0572049	162260		22.4872	0.0571333	165992		22.4818	0.0572652	167416
22.494	0.0572062	166360		22.504	0.0571346	169848		22.4986	0.0572649	169933
22.5109	0.0572058	164359		22.5209	0.0571338	171986		22.5154	0.0572678	173143
22.5277	0.0572062	157988		22.5377	0.0571355	173788		22.5323	0.0572667	175097
22.5445	0.057209	158411		22.5545	0.057137	174083		22.5491	0.0572598	166462
22.5614	0.0572087	163608		22.5714	0.0571368	174184		22.5659	0.0572551	159094
22.5782	0.0572051	166001		22.5882	0.0571376	173445		22.5828	0.0572537	161899
22.595	0.0572029	166463		22.6051	0.0571385	171865		22.5996	0.0572525	163889
22.6119	0.0572036	162260		22.6219	0.0571408	166739		22.6164	0.0572516	159650
22.6287	0.0572057	154905		22.6387	0.0571382	162433		22.6333	0.0572524	156244
22.6455	0.0572067	153663		22.6556	0.0571311	161481		22.6501	0.057253	158925
22.6624	0.0572036	156470		22.6724	0.0571262	161562		22.6669	0.0572558	161280
22.6792	0.0571992	156261		22.6892	0.0571253	165741		22.6838	0.0572579	161349
22.696	0.0571999	154094		22.7061	0.0571314	170593		22.7006	0.0572561	161606
22.7129	0.0572051	155495		22.7229	0.0571349	178039		22.7174	0.0572573	163120
22.7297	0.057205	159168		22.7397	0.0571344	183549		22.7343	0.0572578	163821
22.7465	0.0572025	162039		22.7566	0.0571351	181804		22.7511	0.0572574	159289
22.7634	0.0572028	164409		22.7734	0.0571342	180562		22.7679	0.0572611	155717
22.7802	0.0572013	163657		22.7902	0.057133	181151		22.7848	0.0572627	158086
22.7971	0.0571962	160994		22.8071	0.0571317	181986		22.8016	0.0572661	159404
22.8139	0.0571945	161704		22.8239	0.057133	183690		22.8185	0.0572665	154470
22.8307	0.0571991	164434		22.8407	0.057137	184279		22.8353	0.0572606	150802
22.8476	0.0572018	163357		22.8576	0.0571368	181022		22.8521	0.0572589	154383
22.8644	0.0572007	160043		22.8744	0.0571302	178766		22.869	0.0572584	157417
22.8812	0.0571995	159559		22.8912	0.0571266	179867		22.8858	0.057256	157439
22.8981	0.0571988	160702		22.9081	0.0571282	181254		22.9026	0.0572512	157801
22.9149	0.0572007	158751		22.9249	0.0571321	183572		22.9195	0.0572494	159970
22.9317	0.0572038	155054		22.9417	0.0571359	186050		22.9363	0.0572518	161290
22.9486	0.0572046	154872		22.9586	0.0571363	189039		22.9531	0.0572556	158246
22.9654	0.0572035	156631		22.9754	0.0571359	189566		22.97	0.0572561	155490
22.9822	0.0572039	159105		22.9922	0.0571354	182467		22.9868	0.057253	154166
22.9991	0.0572048	161967		23.0091	0.0571356	176823		23.0036	0.0572528	153689
23.0159	0.0572026	160608		23.0259	0.0571343	175578		23.0205	0.0572517	157275
23.0327	0.0572025	157011		23.0428	0.0571335	174250		23.0373	0.0572503	160454
23.0496	0.0572061	158651		23.0596	0.0571358	172675		23.0541	0.0572528	161741
23.0664	0.0572072	163007		23.0764	0.0571374	172537		23.071	0.0572541	163531
23.0832	0.0572069	162791		23.0933	0.0571405	176527		23.0878	0.0572544	167585
23.1001	0.0572058	160252		23.1101	0.0571419	178321		23.1046	0.0572516	169347
23.1169	0.0572049	157078		23.1269	0.0571418	173956		23.1215	0.0572486	161115
23.1337	0.0572027	153588		23.1438	0.0571385	171896		23.1383	0.0572542	155255
23.1506	0.0571983	159959		23.1606	0.0571335	176144		23.1551	0.0572572	159413
23.1674	0.0572004	171130		23.1774	0.0571349	178063		23.172	0.0572555	161952
23.1842	0.0572018	169632		23.1943	0.0571344	173754		23.1888	0.0572535	157849
23.2011	0.0571985	162098		23.2111	0.057132	170335		23.2056	0.0572539	154780
23.2179	0.0571986	162128		23.2279	0.0571335	169236		23.2225	0.0572553	155826
23.2347	0.0572013	165683		23.2448	0.0571373	167883		23.2393	0.0572539	157648
23.2516	0.0572043	165186		23.2616	0.0571392	165881		23.2562	0.057254	162470
23.2684	0.0572068	162840		23.2784	0.0571363	164235		23.273	0.057253	165357
23.2853	0.057206	163839		23.2953	0.0571323	163475		23.2898	0.057251	160981
23.3021	0.0572029	166330		23.3121	0.0571327	166260		23.3067	0.057251	158299
23.3189	0.0572014	164474		23.3289	0.0571339	177669		23.3235	0.0572519	161801
23.3358	0.0572024	160723		23.3458	0.057136	182610		23.3403	0.0572525	163619
23.3526	0.0572046	160478		23.3626	0.0571369	172169		23.3572	0.057252	159460
23.3694	0.057204	161728		23.3794	0.0571372	165667		23.374	0.057256	156664
23.3863	0.0571995	158991		23.3963	0.0571391	168322		23.3908	0.0572561	158574
23.4031	0.0571943	154591		23.4131	0.0571378	170351		23.4077	0.0572527	161247
23.4199	0.0571942	156995		23.4299	0.0571344	170957		23.4245	0.0572512	166481
23.4368	0.0571947	162170		23.4468	0.0571318	170602		23.4413	0.0572528	170861
23.4536	0.057193	158940		23.4636	0.0571301	168115		23.4582	0.0572562	172445
23.4704	0.0571922	152364		23.4804	0.0571273	167810		23.475	0.0572529	172604
23.4873	0.0571924	152906		23.4973	0.0571234	172250		23.4918	0.0572478	168215
23.5041	0.0571956	156216		23.5141	0.0571235	176478		23.5087	0.0572445	165155
23.5209	0.0571962	156992		23.531	0.0571269	180253		23.5255	0.0572447	166222
23.5378	0.0571957	156806		23.5478	0.0571259	181352		23.5423	0.057247	165595
23.5546	0.0571993	156100		23.5646	0.0571238	176878		23.5592	0.0572449	159838
23.5714	0.0571992	155200		23.5815	0.0571265	175447		23.576	0.0572421	157105
23.5883	0.0571964	152322		23.5983	0.0571304	180219		23.5928	0.0572459	163304
23.6051	0.0571965	148728		23.6151	0.0571304	184861		23.6097	0.0572504	166611
23.6219	0.0571985	152575		23.632	0.0571299	189244		23.6265	0.0572523	161591
23.6388	0.0572008	159053		23.6488	0.057132	186527		23.6433	0.0572507	157924
23.6556	0.0572009	158004		23.6656	0.0571318	169943		23.6602	0.0572485	158062
23.6724	0.0572004	154360		23.6825	0.0571284	159809		23.677	0.0572502	158146
23.6893	0.0572032	154037		23.6993	0.0571267	162005		23.6938	0.057251	158081
23.7061	0.0572049	154832		23.7161	0.0571275	163515		23.7107	0.0572484	157421
23.723	0.0572028	153867		23.733	0.0571267	163739		23.7275	0.0572492	155165
23.7398	0.0571994	152327		23.7498	0.0571244	163372		23.7444	0.0572517	155189
23.7566	0.0571979	152320		23.7666	0.0571248	161922		23.7612	0.0572514	161176
23.7735	0.0571988	152803		23.7835	0.05713	162819		23.778	0.0572509	163419
23.7903	0.057202	157768		23.8003	0.0571343	167931		23.7949	0.0572528	156100
23.8071	0.0572048	164129		23.8171	0.0571323	168222		23.8117	0.0572525	152038
23.824	0.0572017	163841		23.834	0.0571306	160027		23.8285	0.0572471	156104
23.8408	0.0571948	161537		23.8508	0.0571317	159989		23.8454	0.0572457	160530
23.8576	0.0571914	158214		23.8676	0.0571311	174016		23.8622	0.0572454	165834
23.8745	0.0571946	154592		23.8845	0.0571313	181662		23.879	0.0572434	167184
23.8913	0.0571964	153120		23.9013	0.0571335	178529		23.8959	0.0572442	159111
23.9081	0.057196	152266		23.9181	0.0571348	176459		23.9127	0.0572443	153363
23.925	0.0571934	155905		23.935	0.0571377	176147		23.9295	0.0572423	153035
23.9418	0.0571906	160799		23.9518	0.057141	174532		23.9464	0.0572431	156694
23.9586	0.0571941	158609		23.9687	0.0571429	170802		23.9632	0.0572457	169439
23.9755	0.0571953	154493		23.9855	0.0571408	172493		23.98	0.0572449	175659
23.9923	0.057195	154027		24.0023	0.0571364	182807		23.9969	0.0572474	167340
24.0091	0.057198	154525		24.0192	0.0571309	185039		24.0137	0.0572528	160450
24.026	0.0572007	155770		24.036	0.0571266	174671		24.0305	0.0572536	156674
24.0428	0.0571998	157206		24.0528	0.0571246	166955		24.0474	0.0572487	154138
24.0596	0.0571964	154478		24.0697	0.0571232	163289		24.0642	0.0572446	154247
24.0765	0.0571933	150712		24.0865	0.0571262	162710		24.081	0.0572468	157985
24.0933	0.0571918	153528		24.1033	0.0571288	166758		24.0979	0.0572487	169296
24.1101	0.0571927	157936		24.1202	0.0571292	168771		24.1147	0.0572502	174187
24.127	0.0571923	163525		24.137	0.0571289	167795		24.1315	0.0572468	165966
24.1438	0.0571927	169390		24.1538	0.0571301	166363		24.1484	0.0572423	161691
24.1606	0.0571948	162235		24.1707	0.057132	164276		24.1652	0.0572469	165303
24.1775	0.0571925	152118		24.1875	0.0571303	165862		24.1821	0.0572508	165404
24.1943	0.05719	160873		24.2043	0.0571275	172638		24.1989	0.05725	158636
24.2112	0.057192	173786		24.2212	0.0571312	176264		24.2157	0.0572489	154021
24.228	0.0571947	169859		24.238	0.0571382	175523		24.2326	0.0572466	153533
24.2448	0.0571936	162340		24.2548	0.0571375	172003		24.2494	0.0572458	153979
24.2617	0.0571895	157873		24.2717	0.0571304	164706		24.2662	0.057247	156176
24.2785	0.0571901	154037		24.2885	0.0571269	159313		24.2831	0.057248	157375
24.2953	0.0571925	152616		24.3053	0.0571267	156460		24.2999	0.05725	156738
24.3122	0.0571944	151678		24.3222	0.0571278	157091		24.3167	0.0572495	158142
24.329	0.0571987	154193		24.339	0.0571298	162279		24.3336	0.0572452	163222
24.3458	0.0572004	157374		24.3558	0.0571313	167534		24.3504	0.0572466	165518
24.3627	0.0571959	154541		24.3727	0.0571339	172877		24.3672	0.0572506	162908
24.3795	0.0571907	150589		24.3895	0.0571338	173054		24.3841	0.0572506	163727
24.3963	0.0571917	148969		24.4064	0.0571327	166734		24.4009	0.0572489	170470
24.4132	0.0571946	147767		24.4232	0.0571322	165361		24.4177	0.0572439	169987
24.43	0.0571935	149432		24.44	0.0571346	170094		24.4346	0.0572406	157274
24.4468	0.0571902	151594		24.4569	0.0571342	171204		24.4514	0.0572412	152583
24.4637	0.0571889	153459		24.4737	0.0571313	167927		24.4682	0.0572423	161197
24.4805	0.0571864	155274		24.4905	0.0571297	166987		24.4851	0.0572438	165347
24.4973	0.0571832	161867		24.5074	0.0571277	168822		24.5019	0.0572427	162237
24.5142	0.0571839	169223		24.5242	0.0571296	166650		24.5187	0.0572389	157688
24.531	0.0571851	168683		24.541	0.0571302	159808		24.5356	0.057236	150844
24.5478	0.0571878	166930		24.5579	0.0571306	159450		24.5524	0.057235	147061
24.5647	0.0571899	160562		24.5747	0.0571313	166506		24.5692	0.0572374	148058
24.5815	0.057191	153513		24.5915	0.0571295	172968		24.5861	0.057239	149225
24.5983	0.0571927	151840		24.6084	0.0571277	178765		24.6029	0.0572394	150652
24.6152	0.0571911	150925		24.6252	0.0571277	179776		24.6197	0.0572407	155109
24.632	0.057188	151896		24.642	0.0571264	175518		24.6366	0.0572404	164115
24.6489	0.0571897	153122		24.6589	0.0571246	170002		24.6534	0.0572401	167362
24.6657	0.0571953	151164		24.6757	0.0571273	163128		24.6703	0.0572401	162133
24.6825	0.0571983	148796		24.6925	0.0571279	164211		24.6871	0.0572399	160735
24.6994	0.0571961	151233		24.7094	0.0571254	173726		24.7039	0.0572403	164867
24.7162	0.0571918	154261		24.7262	0.0571237	173997		24.7208	0.0572405	165346
24.733	0.0571885	163306		24.743	0.057122	164653		24.7376	0.0572389	160655
24.7499	0.057188	173055		24.7599	0.0571225	159133		24.7544	0.0572376	159084
24.7667	0.0571897	168179		24.7767	0.0571278	157514		24.7713	0.0572364	161844
24.7835	0.0571941	161678		24.7935	0.0571324	157539		24.7881	0.0572346	164831
24.8004	0.0571948	159716		24.8104	0.057135	159210		24.8049	0.0572338	168128
24.8172	0.0571916	158232		24.8272	0.0571331	160682		24.8218	0.0572355	166835
24.834	0.0571909	152650		24.844	0.0571269	161958		24.8386	0.0572394	159413
24.8509	0.0571882	146659		24.8609	0.0571251	162502		24.8554	0.0572416	155826
24.8677	0.0571869	147160		24.8777	0.0571277	162340		24.8723	0.0572423	157262
24.8845	0.0571861	148269		24.8946	0.0571311	160926		24.8891	0.0572423	155723
24.9014	0.0571852	150301		24.9114	0.0571319	158325		24.9059	0.0572427	150360
24.9182	0.0571853	152414		24.9282	0.0571322	158954		24.9228	0.0572419	148481
24.935	0.0571871	149524		24.9451	0.0571346	162579		24.9396	0.0572384	150992
24.9519	0.0571885	146221		24.9619	0.0571323	163693		24.9564	0.0572359	151720
24.9687	0.0571845	155535		24.9787	0.057127	162521		24.9733	0.0572381	150243
24.9855	0.0571805	165822		24.9956	0.0571264	167363		24.9901	0.0572396	156688
25.0024	0.0571801	158261		25.0124	0.0571292	177579		25.0069	0.0572405	172743
25.0192	0.0571846	149421		25.0292	0.0571304	179679		25.0238	0.0572419	174636
25.036	0.0571879	153532		25.0461	0.0571286	174664		25.0406	0.0572398	159680
25.0529	0.057187	158500		25.0629	0.0571284	168730		25.0574	0.0572396	151672
25.0697	0.0571848	153996		25.0797	0.0571253	162006		25.0743	0.0572422	151777
25.0866	0.0571816	148914		25.0966	0.0571205	161478		25.0911	0.0572425	151636
25.1034	0.057182	148650		25.1134	0.0571235	166178		25.108	0.05724	151211
25.1202	0.0571841	148654		25.1302	0.0571259	167380		25.1248	0.0572387	151889
25.1371	0.0571845	153291		25.1471	0.0571276	165686		25.1416	0.0572386	153804
25.1539	0.057185	158162		25.1639	0.0571328	166623		25.1585	0.0572365	153513
25.1707	0.0571849	154981		25.1807	0.0571364	169698		25.1753	0.0572355	150789
25.1876	0.0571838	151437		25.1976	0.0571354	168064		25.1921	0.0572388	149538
25.2044	0.0571827	148988		25.2144	0.0571297	162677		25.209	0.0572372	149881
25.2212	0.0571852	146583		25.2312	0.0571257	158799		25.2258	0.0572344	151609
25.2381	0.0571882	161321		25.2481	0.0571264	156099		25.2426	0.057234	154807
25.2549	0.0571875	176658		25.2649	0.0571298	158415		25.2595	0.0572344	156087
25.2717	0.0571888	162933		25.2817	0.0571292	164575		25.2763	0.0572351	155369
25.2886	0.0571918	148341		25.2986	0.0571263	175263		25.2931	0.0572324	154729
25.3054	0.057193	148981		25.3154	0.0571303	189356		25.31	0.0572321	154168
25.3222	0.0571927	149999		25.3323	0.0571359	185410		25.3268	0.0572328	157593
25.3391	0.0571891	151562		25.3491	0.0571332	168157		25.3436	0.0572325	165015
25.3559	0.057184	153136		25.3659	0.0571275	161418		25.3605	0.0572325	167975
25.3727	0.0571825	157568		25.3828	0.0571276	162286		25.3773	0.057232	166545
25.3896	0.0571845	162043		25.3996	0.0571287	164995		25.3941	0.0572326	161797
25.4064	0.0571867	161164		25.4164	0.0571254	169011		25.411	0.0572334	153846
25.4232	0.0571873	160230		25.4333	0.0571235	167541		25.4278	0.0572326	153699
25.4401	0.0571853	155942		25.4501	0.0571255	162252		25.4446	0.0572311	160948
25.4569	0.0571874	151636		25.4669	0.0571263	167111		25.4615	0.0572313	163830
25.4737	0.0571891	155071		25.4838	0.0571297	178893		25.4783	0.0572313	162653
25.4906	0.0571874	158494		25.5006	0.0571363	184587		25.4951	0.0572318	159676
25.5074	0.0571871	157674		25.5174	0.0571381	186207		25.512	0.0572348	155057
25.5242	0.057184	156860		25.5343	0.0571324	181037		25.5288	0.0572362	156659
25.5411	0.0571846	156688		25.5511	0.057129	171413		25.5457	0.0572371	163829
25.5579	0.0571861	156421		25.5679	0.0571292	167903		25.5625	0.0572366	162140
25.5748	0.0571828	149350		25.5848	0.0571295	168325		25.5793	0.0572368	152671
25.5916	0.0571816	142590		25.6016	0.0571286	165568		25.5962	0.0572359	150188
25.6084	0.0571823	152389		25.6184	0.0571249	160808		25.613	0.0572319	153724
25.6253	0.0571813	161851		25.6353	0.0571252	157299		25.6298	0.0572304	155111
25.6421	0.0571816	157107		25.6521	0.0571243	154562		25.6467	0.0572293	154680
25.6589	0.057184	152431		25.6689	0.0571236	161139		25.6635	0.0572265	157287
25.6758	0.0571833	150165		25.6858	0.0571271	173353		25.6803	0.0572258	162412
25.6926	0.0571829	148164		25.7026	0.0571257	171788		25.6972	0.0572255	164048
25.7094	0.0571846	154032		25.7194	0.0571218	162047		25.714	0.0572243	162847
25.7263	0.0571861	159538		25.7363	0.0571214	160734		25.7308	0.0572253	157886
25.7431	0.0571847	155714		25.7531	0.0571243	164322		25.7477	0.0572294	149926
25.7599	0.05718	152085		25.7699	0.0571244	165101		25.7645	0.0572347	148265
25.7768	0.0571775	152917		25.7868	0.0571217	164279		25.7813	0.0572351	151538
25.7936	0.0571781	153603		25.8036	0.0571202	160614		25.7982	0.0572325	151723
25.8104	0.0571797	151338		25.8205	0.0571203	155362		25.815	0.0572312	149536
25.8273	0.0571796	149585		25.8373	0.0571235	153928		25.8318	0.0572311	152167
25.8441	0.0571811	157265		25.8541	0.0571234	154582		25.8487	0.0572306	158428
25.8609	0.057182	164132		25.871	0.0571228	154617		25.8655	0.0572287	157899
25.8778	0.0571804	157385		25.8878	0.0571231	154320		25.8823	0.0572274	152352
25.8946	0.0571794	151100		25.9046	0.0571217	159156		25.8992	0.0572245	149219
25.9114	0.0571773	151945		25.9215	0.0571233	166682		25.916	0.0572231	147836
25.9283	0.0571764	152560		25.9383	0.0571246	167593		25.9328	0.0572281	150069
25.9451	0.0571803	149901		25.9551	0.0571231	165107		25.9497	0.0572332	154873
25.9619	0.0571849	147844		25.972	0.0571236	163926		25.9665	0.0572327	154827
25.9788	0.0571859	153712		25.9888	0.0571231	163400		25.9833	0.057231	151402
25.9956	0.0571838	159252		26.0056	0.0571235	164746		26.0002	0.0572321	151090
26.0125	0.0571825	160766		26.0225	0.0571277	167013		26.017	0.0572368	152907
26.0293	0.057185	161695		26.0393	0.0571302	168316		26.0339	0.0572401	152138
26.0461	0.0571873	155887		26.0561	0.0571311	169155		26.0507	0.0572363	149636
26.063	0.0571867	151390		26.073	0.057132	165110		26.0675	0.0572309	149841
26.0798	0.0571851	161052		26.0898	0.0571297	158765		26.0844	0.0572256	151824
26.0966	0.0571813	168883		26.1066	0.0571233	160064		26.1012	0.0572217	151213
26.1135	0.0571789	158060		26.1235	0.0571217	164886		26.118	0.0572246	148931
26.1303	0.0571793	149002		26.1403	0.0571217	164479		26.1349	0.0572301	148967
26.1471	0.0571792	156908		26.1571	0.0571192	161715		26.1517	0.0572313	150469
26.164	0.0571799	163671		26.174	0.0571187	157664		26.1685	0.0572311	150462
26.1808	0.0571793	160014		26.1908	0.0571206	153047		26.1854	0.057234	149523
26.1976	0.0571778	156525		26.2076	0.0571234	156164		26.2022	0.0572358	153234
26.2145	0.0571794	154496		26.2245	0.0571204	162619		26.219	0.057234	159766
26.2313	0.057183	152747		26.2413	0.0571173	164184		26.2359	0.0572321	158015
26.2481	0.0571818	153306		26.2582	0.0571196	163689		26.2527	0.0572312	151339
26.265	0.0571771	153793		26.275	0.0571227	167056		26.2695	0.0572291	149290
26.2818	0.0571761	153709		26.2918	0.057123	172016		26.2864	0.0572276	149935
26.2986	0.0571791	153958		26.3087	0.057122	166704		26.3032	0.0572271	153006
26.3155	0.0571819	156693		26.3255	0.0571236	157256		26.32	0.0572226	157461
26.3323	0.0571811	158696		26.3423	0.0571241	156385		26.3369	0.0572205	158421
26.3491	0.0571802	155460		26.3592	0.0571226	158891		26.3537	0.0572242	157426
26.366	0.0571835	153815		26.376	0.0571225	157961		26.3705	0.0572264	154485
26.3828	0.0571863	163071		26.3928	0.0571219	155711		26.3874	0.0572236	150477
26.3996	0.0571853	169676		26.4097	0.0571215	153859		26.4042	0.0572216	147547
26.4165	0.0571848	158857		26.4265	0.0571234	152155		26.421	0.0572232	145195
26.4333	0.0571842	150028		26.4433	0.0571247	154601		26.4379	0.0572254	148401
26.4501	0.0571798	153752		26.4602	0.0571257	158568		26.4547	0.0572283	154528
26.467	0.0571755	156862		26.477	0.0571268	160472		26.4716	0.0572318	154582
26.4838	0.0571773	156256		26.4938	0.05713	161639		26.4884	0.0572331	151512
26.5007	0.0571794	155063		26.5107	0.0571326	166069		26.5052	0.05723	150984
26.5175	0.0571798	150450		26.5275	0.0571322	171638		26.5221	0.0572262	151735
26.5343	0.0571826	147185		26.5443	0.0571327	175041		26.5389	0.0572263	153833
26.5512	0.0571821	151499		26.5612	0.0571324	177707		26.5557	0.0572283	156596
26.568	0.0571806	155626		26.578	0.0571295	171327		26.5726	0.0572311	156409
26.5848	0.0571826	158741		26.5948	0.0571255	161944		26.5894	0.0572324	154798
26.6017	0.0571856	160424		26.6117	0.0571245	161162		26.6062	0.057229	151778
26.6185	0.0571884	154621		26.6285	0.0571235	163163		26.6231	0.0572282	148092
26.6353	0.0571888	150017		26.6453	0.0571206	164464		26.6399	0.0572323	155097
26.6522	0.0571882	151478		26.6622	0.0571204	165544		26.6567	0.0572334	167042
26.669	0.0571884	151875		26.679	0.0571185	159263		26.6736	0.0572315	164457
26.6858	0.0571879	147079		26.6959	0.0571181	150721		26.6904	0.0572273	155306
26.7027	0.0571863	145744		26.7127	0.0571222	160217		26.7072	0.0572245	155502
26.7195	0.057182	160756		26.7295	0.0571232	175111		26.7241	0.0572271	159829
26.7363	0.0571777	170931		26.7464	0.0571225	173492		26.7409	0.0572327	158947
26.7532	0.0571778	158988		26.7632	0.0571229	167064		26.7577	0.0572354	155813
26.77	0.0571806	148715		26.78	0.0571223	159985		26.7746	0.0572314	150858
26.7868	0.0571774	145838		26.7969	0.0571243	152722		26.7914	0.05723	145132
26.8037	0.057172	144594		26.8137	0.0571272	149621		26.8082	0.0572331	142696
26.8205	0.0571724	150361		26.8305	0.0571282	147667		26.8251	0.0572341	141618
26.8373	0.0571769	153973		26.8474	0.0571281	156432		26.8419	0.0572317	143955
26.8542	0.0571799	148619		26.8642	0.0571286	168069		26.8587	0.0572305	147670
26.871	0.0571801	144866		26.881	0.0571318	165163		26.8756	0.0572308	154722
26.8878	0.05718	147585		26.8979	0.0571294	158471		26.8924	0.0572293	163090
26.9047	0.0571777	150283		26.9147	0.0571216	159930		26.9092	0.0572287	160957
26.9215	0.0571774	152898		26.9315	0.0571198	163451		26.9261	0.0572269	154779
26.9384	0.0571827	155718		26.9484	0.057123	163112		26.9429	0.0572256	148837
26.9552	0.0571832	159317		26.9652	0.0571233	161825		26.9598	0.057226	142983
26.972	0.0571781	162315		26.982	0.0571227	162016		26.9766	0.0572276	143492
26.9889	0.0571763	163086		26.9989	0.0571216	162559		26.9934	0.0572289	146338
27.0057	0.057178	162596		27.0157	0.0571192	160676		27.0103	0.0572276	145896
27.0225	0.057181	157564		27.0325	0.057119	158234		27.0271	0.0572257	144276
27.0394	0.0571833	153023		27.0494	0.0571198	160165		27.0439	0.0572253	146298
27.0562	0.0571817	150199		27.0662	0.0571211	163075		27.0608	0.0572248	149594
27.073	0.0571781	147756		27.083	0.0571216	165151		27.0776	0.0572234	150728
27.0899	0.0571789	146609		27.0999	0.0571226	167046		27.0944	0.0572241	151124
27.1067	0.0571816	147374		27.1167	0.0571283	164217		27.1113	0.0572268	153924
27.1235	0.0571802	154482		27.1335	0.0571306	160395		27.1281	0.0572299	157524
27.1404	0.0571773	159235		27.1504	0.0571268	158187		27.1449	0.0572299	154556
27.1572	0.0571731	156375		27.1672	0.0571237	156307		27.1618	0.0572307	149456
27.174	0.0571719	153704		27.1841	0.0571212	169620		27.1786	0.0572331	154402
27.1909	0.0571744	151624		27.2009	0.0571234	185913		27.1954	0.0572313	162525
27.2077	0.0571769	149845		27.2177	0.0571267	191549		27.2123	0.0572254	157892
27.2245	0.0571778	148989		27.2346	0.0571265	195165		27.2291	0.0572224	149331
27.2414	0.0571766	148007		27.2514	0.0571261	186430		27.2459	0.0572229	154929
27.2582	0.0571746	146647		27.2682	0.0571246	175439		27.2628	0.057222	164775
27.275	0.0571739	145581		27.2851	0.0571229	162976		27.2796	0.0572232	160027
27.2919	0.0571779	145374		27.3019	0.0571238	150254		27.2964	0.0572235	151017
27.3087	0.0571806	146380		27.3187	0.0571209	159885		27.3133	0.0572219	150748
27.3255	0.0571818	150836		27.3356	0.0571185	173307		27.3301	0.0572223	152963
27.3424	0.0571848	154488		27.3524	0.0571218	169056		27.3469	0.0572262	151794
27.3592	0.0571858	155908		27.3692	0.0571229	161921		27.3638	0.0572319	149690
27.3761	0.0571837	157997		27.3861	0.0571204	160491		27.3806	0.0572336	150028
27.3929	0.0571805	161902		27.4029	0.0571193	159955		27.3975	0.0572315	151022
27.4097	0.0571782	161960		27.4197	0.0571225	162656		27.4143	0.0572271	148587
27.4266	0.0571805	151833		27.4366	0.0571255	165846		27.4311	0.0572246	145257
27.4434	0.0571821	145037		27.4534	0.0571267	163042		27.448	0.0572272	153296
27.4602	0.0571806	146851		27.4702	0.057125	159374		27.4648	0.05723	164219
27.4771	0.0571786	148303		27.4871	0.057121	157863		27.4816	0.0572275	170189
27.4939	0.0571743	148843		27.5039	0.0571196	156650		27.4985	0.0572256	174938
27.5107	0.0571704	149925		27.5207	0.0571223	166781		27.5153	0.0572273	166741
27.5276	0.057172	152346		27.5376	0.0571262	178410		27.5321	0.0572273	155451
27.5444	0.0571776	155719		27.5544	0.0571257	175481		27.549	0.0572241	153097
27.5612	0.0571803	161390		27.5712	0.0571226	170720		27.5658	0.0572225	152812
27.5781	0.0571781	164762		27.5881	0.057121	169916		27.5826	0.0572256	152436
27.5949	0.0571771	162717		27.6049	0.057122	169588		27.5995	0.0572272	152039
27.6117	0.0571775	162630		27.6218	0.0571282	168386		27.6163	0.057227	149542
27.6286	0.0571799	167052		27.6386	0.057132	167084		27.6331	0.0572273	146588
27.6454	0.0571804	167595		27.6554	0.0571279	158248		27.65	0.057226	150415
27.6622	0.0571779	159396		27.6723	0.057124	148597		27.6668	0.0572266	155668
27.6791	0.0571774	152169		27.6891	0.0571242	156998		27.6836	0.0572286	156181
27.6959	0.0571781	147087		27.7059	0.0571281	167249		27.7005	0.0572279	155729
27.7127	0.0571787	145980		27.7228	0.0571287	165035		27.7173	0.0572293	156802
27.7296	0.0571758	153445		27.7396	0.0571276	161616		27.7341	0.0572298	158174
27.7464	0.0571749	156439		27.7564	0.0571305	159257		27.751	0.0572295	153411
27.7632	0.0571751	149998		27.7733	0.0571318	156994		27.7678	0.0572293	147482
27.7801	0.0571777	146374		27.7901	0.0571314	156582		27.7846	0.0572301	154480
27.7969	0.0571807	148568		27.8069	0.0571319	156327		27.8015	0.05723	163848
27.8137	0.0571797	150985		27.8238	0.0571327	171563		27.8183	0.057229	159441
27.8306	0.0571801	153852		27.8406	0.0571338	188036		27.8352	0.0572314	152599
27.8474	0.0571809	154663		27.8574	0.0571336	180763		27.852	0.057232	149844
27.8643	0.0571829	151409		27.8743	0.0571319	171724		27.8688	0.0572306	147784
27.8811	0.0571816	148029		27.8911	0.057131	160587		27.8857	0.0572286	150065
27.8979	0.0571797	144406		27.9079	0.05713	149305		27.9025	0.0572291	153057
27.9148	0.0571803	145111		27.9248	0.057129	157460		27.9193	0.0572318	150852
27.9316	0.0571793	154026		27.9416	0.0571293	166851		27.9362	0.0572331	147829
27.9484	0.0571802	159724		27.9584	0.0571304	168348		27.953	0.0572308	146464
27.9653	0.0571824	159447		27.9753	0.0571345	169386		27.9698	0.0572253	145350
27.9821	0.0571819	157698		27.9921	0.0571376	163914		27.9867	0.0572238	149255
27.9989	0.0571809	153267		28.0089	0.0571383	158098		28.0035	0.0572267	153888
28.0158	0.0571828	150138		28.0258	0.0571381	170675		28.0203	0.0572303	147818
28.0326	0.0571844	149329		28.0426	0.0571361	184129		28.0372	0.0572313	140265
28.0494	0.0571827	148221		28.0594	0.0571333	174671		28.054	0.0572312	143440
28.0663	0.0571834	146595		28.0763	0.0571325	164238		28.0708	0.0572307	148037
28.0831	0.0571888	145946		28.0931	0.0571332	164746		28.0877	0.0572288	155985
28.0999	0.0571931	146970		28.11	0.0571347	165663		28.1045	0.0572268	164356
28.1168	0.0571938	146628		28.1268	0.0571376	163976		28.1213	0.0572286	166261
28.1336	0.0571902	143994		28.1436	0.057139	162204		28.1382	0.0572303	167386
28.1504	0.0571878	144104		28.1605	0.0571391	164212		28.155	0.0572302	160755
28.1673	0.057186	148718		28.1773	0.0571402	166323		28.1718	0.0572325	153236
28.1841	0.0571834	154125		28.1941	0.0571426	163343		28.1887	0.0572353	152065
28.2009	0.0571843	160806		28.211	0.057141	160249		28.2055	0.057239	151585
28.2178	0.0571842	165459		28.2278	0.0571381	170934		28.2223	0.0572425	150445
28.2346	0.0571832	166912		28.2446	0.0571391	181859		28.2392	0.0572417	149237
28.2514	0.0571841	164227		28.2615	0.0571415	172323		28.256	0.057239	149223
28.2683	0.0571847	155143		28.2783	0.0571425	162531		28.2728	0.0572403	149324
28.2851	0.0571844	148541		28.2951	0.0571426	167132		28.2897	0.0572384	154972
28.302	0.0571861	145707		28.312	0.0571423	171844		28.3065	0.0572325	161128
28.3188	0.0571861	145427		28.3288	0.0571412	171306		28.3234	0.0572327	160380
28.3356	0.0571848	148944		28.3456	0.0571382	170750		28.3402	0.0572374	159039
28.3525	0.0571854	151215		28.3625	0.0571362	168865		28.357	0.057239	156174
28.3693	0.0571872	151669		28.3793	0.0571384	167002		28.3739	0.0572382	153186
28.3861	0.0571902	149998		28.3961	0.0571398	168475		28.3907	0.057236	154229
28.403	0.0571894	145291		28.413	0.0571363	170048		28.4075	0.0572334	155573
28.4198	0.0571879	142550		28.4298	0.0571307	180453		28.4244	0.0572323	152293
28.4366	0.0571908	142565		28.4466	0.0571317	190534		28.4412	0.0572326	148690
28.4535	0.057193	145036		28.4635	0.0571385	180767		28.458	0.0572349	152311
28.4703	0.0571917	150886		28.4803	0.0571429	171341		28.4749	0.0572369	156395
28.4871	0.0571882	153176		28.4971	0.057142	177973		28.4917	0.0572367	153526
28.504	0.0571851	150667		28.514	0.0571403	184099		28.5085	0.0572377	150248
28.5208	0.0571849	148402		28.5308	0.0571393	170884		28.5254	0.0572368	153036
28.5376	0.0571841	146462		28.5477	0.0571396	158524		28.5422	0.0572341	156148
28.5545	0.0571876	145434		28.5645	0.0571405	173588		28.559	0.0572346	152287
28.5713	0.0571919	145592		28.5813	0.0571414	187629		28.5759	0.0572353	148091
28.5881	0.0571905	147530		28.5982	0.0571427	173427		28.5927	0.0572369	147652
28.605	0.0571898	151737		28.615	0.0571409	160296		28.6095	0.0572397	147374
28.6218	0.0571873	154320		28.6318	0.0571409	173042		28.6264	0.0572419	148395
28.6386	0.0571861	154877		28.6487	0.0571415	184764		28.6432	0.057242	149465
28.6555	0.057191	155620		28.6655	0.0571425	174451		28.66	0.0572424	152841
28.6723	0.0571942	156589		28.6823	0.0571432	164609		28.6769	0.0572451	156293
28.6891	0.0571953	154135		28.6992	0.0571434	163852		28.6937	0.0572441	152689
28.706	0.0571962	147567		28.716	0.0571417	163201		28.7105	0.0572412	148889
28.7228	0.0571944	148763		28.7328	0.0571387	164387		28.7274	0.057238	155635
28.7396	0.0571916	159114		28.7497	0.0571387	166259		28.7442	0.057233	162622
28.7565	0.0571887	162324		28.7665	0.0571391	179146		28.7611	0.0572317	155031
28.7733	0.0571883	157274		28.7833	0.0571409	190261		28.7779	0.0572333	147179
28.7902	0.0571896	153765		28.8002	0.0571425	175209		28.7947	0.0572357	148418
28.807	0.0571912	152004		28.817	0.0571417	161873		28.8116	0.0572386	149776
28.8238	0.0571972	151206		28.8338	0.0571428	172001		28.8284	0.0572394	155557
28.8407	0.0572032	151481		28.8507	0.0571433	180894		28.8452	0.0572386	161374
28.8575	0.0572025	151265		28.8675	0.0571401	174061		28.8621	0.0572403	156772
28.8743	0.0571968	150512		28.8843	0.0571364	167642		28.8789	0.0572451	152151
28.8912	0.0571911	149595		28.9012	0.0571349	166134		28.8957	0.0572496	159337
28.908	0.0571918	148504		28.918	0.0571359	164728		28.9126	0.0572498	166472
28.9248	0.0571934	148250		28.9348	0.0571381	164466		28.9294	0.0572487	165480
28.9417	0.0571932	148878		28.9517	0.0571409	165380		28.9462	0.0572498	164410
28.9585	0.0571981	149839		28.9685	0.0571403	178627		28.9631	0.0572489	156378
28.9753	0.0571991	151144		28.9853	0.0571411	190196		28.9799	0.0572482	148496
28.9922	0.0571929	155448		29.0022	0.0571444	185167		28.9967	0.0572469	150046
29.009	0.0571927	162791		29.019	0.0571462	180355		29.0136	0.0572453	151590
29.0258	0.0571946	164243		29.0359	0.0571478	177587		29.0304	0.057248	152808
29.0427	0.0571939	159842		29.0527	0.0571491	175277		29.0472	0.0572504	153903
29.0595	0.0571961	159180		29.0695	0.0571519	177019		29.0641	0.0572508	150238
29.0763	0.0571991	162164		29.0864	0.0571533	178151		29.0809	0.0572482	147095
29.0932	0.0572003	162385		29.1032	0.0571536	174140		29.0977	0.0572446	160982
29.11	0.0572012	159963		29.12	0.0571521	170636		29.1146	0.0572471	174248
29.1268	0.0572019	158842		29.1369	0.0571526	171206		29.1314	0.0572493	170155
29.1437	0.0572005	158944		29.1537	0.057154	172047		29.1482	0.0572502	166176
29.1605	0.0571997	162066		29.1705	0.0571515	174951		29.1651	0.0572499	164974
29.1773	0.0571993	167972		29.1874	0.0571521	177651		29.1819	0.0572462	163708
29.1942	0.0571993	171003		29.2042	0.0571542	178857		29.1987	0.057247	161037
29.211	0.0572027	171436		29.221	0.057153	180422		29.2156	0.0572543	159047
29.2279	0.0572048	165626		29.2379	0.0571507	184496		29.2324	0.0572583	170354
29.2447	0.057203	154278		29.2547	0.0571525	187805		29.2493	0.0572575	180687
29.2615	0.0572038	152050		29.2715	0.057156	185971		29.2661	0.0572583	173784
29.2784	0.0572036	157758		29.2884	0.0571572	182615		29.2829	0.0572572	166803
29.2952	0.0571989	162247		29.3052	0.0571552	169459		29.2998	0.057255	158574
29.312	0.0571976	165695		29.322	0.0571519	161223		29.3166	0.0572532	150730
29.3289	0.0572015	161869		29.3389	0.0571523	183420		29.3334	0.0572502	148609
29.3457	0.0572019	151951		29.3557	0.057156	200068		29.3503	0.0572485	147443
29.3625	0.0571978	149297		29.3725	0.0571561	183706		29.3671	0.0572517	159419
29.3794	0.057199	152611		29.3894	0.0571565	168663		29.3839	0.057255	170089
29.3962	0.0572038	155749		29.4062	0.0571595	161175		29.4008	0.0572547	164025
29.413	0.057205	158746		29.423	0.057159	156749		29.4176	0.0572556	158410
29.4299	0.0572048	158475		29.4399	0.0571598	169222		29.4344	0.0572554	158155
29.4467	0.0572046	155620		29.4567	0.0571625	178072		29.4513	0.0572535	157843
29.4635	0.0572047	155713		29.4736	0.0571601	167630		29.4681	0.0572527	156878
29.4804	0.0572067	158093		29.4904	0.0571568	159547		29.4849	0.0572556	156240
29.4972	0.0572069	158498		29.5072	0.0571582	163591		29.5018	0.0572591	159037
29.514	0.0572099	157401		29.5241	0.057159	166692		29.5186	0.057258	161323
29.5309	0.0572158	154871		29.5409	0.0571613	165116		29.5354	0.0572581	158529
29.5477	0.0572146	151272		29.5577	0.0571643	165666		29.5523	0.0572595	156104
29.5645	0.0572097	154382		29.5746	0.0571623	176424		29.5691	0.0572568	157160
29.5814	0.0572065	162405		29.5914	0.0571634	185343		29.5859	0.0572549	157879
29.5982	0.0572075	162917		29.6082	0.0571659	185714		29.6028	0.0572581	155599
29.615	0.0572088	158037		29.6251	0.0571663	186021		29.6196	0.0572624	154511
29.6319	0.0572073	163973		29.6419	0.0571712	186039		29.6364	0.0572643	163528
29.6487	0.0572093	177525		29.6587	0.0571743	185481		29.6533	0.0572611	171087
29.6656	0.0572093	180156		29.6756	0.0571726	182409		29.6701	0.0572573	166891
29.6824	0.0572085	175246		29.6924	0.0571726	179317		29.687	0.0572579	162923
29.6992	0.0572097	170092		29.7092	0.0571746	176146		29.7038	0.0572615	160706
29.7161	0.0572097	164772		29.7261	0.0571759	173978		29.7206	0.057265	159433
29.7329	0.057211	166632		29.7429	0.0571768	175928		29.7375	0.0572671	165092
29.7497	0.0572109	173256		29.7597	0.0571785	178453		29.7543	0.0572655	169489
29.7666	0.0572096	169376		29.7766	0.0571797	183271		29.7711	0.0572635	165010
29.7834	0.0572103	158658		29.7934	0.0571818	186104		29.788	0.0572615	161483
29.8002	0.0572106	157170		29.8102	0.0571854	181261		29.8048	0.0572596	164370
29.8171	0.0572101	161569		29.8271	0.0571846	178584		29.8216	0.0572648	167252
29.8339	0.0572097	163217		29.8439	0.0571838	184038		29.8385	0.0572689	170103
29.8507	0.0572108	163143		29.8607	0.0571844	185564		29.8553	0.0572681	171935
29.8676	0.0572162	158748		29.8776	0.0571831	172739		29.8721	0.0572677	167438
29.8844	0.05722	151705		29.8944	0.057185	165182		29.889	0.0572687	163440
29.9012	0.0572178	157474		29.9113	0.0571896	176331		29.9058	0.0572708	162422
29.9181	0.0572148	170940		29.9281	0.0571893	185439		29.9226	0.0572708	162443
29.9349	0.0572155	173263		29.9449	0.0571881	187494		29.9395	0.0572708	168435
29.9517	0.0572187	169025		29.9618	0.0571898	189303		29.9563	0.0572698	173859
29.9686	0.057223	168668		29.9786	0.0571916	190288		29.9731	0.0572699	176138
29.9854	0.0572259	170549		29.9954	0.0571938	190061		29.99	0.0572709	177349
30.0022	0.0572245	164437		30.0123	0.0571935	185859		30.0068	0.0572698	172859
30.0191	0.0572234	153808		30.0291	0.0571923	182092		30.0236	0.0572698	169290
30.0359	0.0572236	155437		30.0459	0.0571907	179714		30.0405	0.0572712	170473
30.0527	0.0572243	163853		30.0628	0.0571921	177288		30.0573	0.0572718	171471
30.0696	0.0572296	166458		30.0796	0.057192	174720		30.0741	0.0572722	171550
30.0864	0.0572321	165913		30.0964	0.0571901	176391		30.091	0.0572733	173011
30.1032	0.0572308	165155		30.1133	0.0571958	190911		30.1078	0.0572744	181128
30.1201	0.0572293	164285		30.1301	0.0572015	200025		30.1246	0.0572764	186111
30.1369	0.0572259	165765		30.1469	0.0572023	193169		30.1415	0.0572751	176489
30.1538	0.0572249	168467		30.1638	0.0571999	186632		30.1583	0.057272	168755
30.1706	0.0572251	173735		30.1806	0.0571995	181014		30.1752	0.0572731	169543
30.1874	0.0572255	180309		30.1974	0.0572035	179705		30.192	0.0572747	169561
30.2043	0.0572274	178263		30.2143	0.0572068	190510		30.2088	0.0572748	166212
30.2211	0.057227	171920		30.2311	0.0572066	196882		30.2257	0.057274	163784
30.2379	0.057225	168387		30.2479	0.0572083	191092		30.2425	0.0572747	165263
30.2548	0.0572277	166223		30.2648	0.0572122	185522		30.2593	0.0572794	166806
30.2716	0.0572341	168401		30.2816	0.057214	180543		30.2762	0.0572843	168613
30.2884	0.0572347	172652		30.2984	0.0572156	178146		30.293	0.0572853	169827
30.3053	0.0572303	167836		30.3153	0.0572153	182506		30.3098	0.0572818	168673
30.3221	0.0572315	158784		30.3321	0.0572159	187286		30.3267	0.0572811	166546
30.3389	0.0572371	160446		30.3489	0.0572169	193140		30.3435	0.0572841	160646
30.3558	0.057236	167007		30.3658	0.0572143	195294		30.3603	0.057286	157555
30.3726	0.0572301	171884		30.3826	0.0572132	188212		30.3772	0.0572862	165045
30.3894	0.0572265	176008		30.3995	0.0572157	185959		30.394	0.0572849	172341
30.4063	0.0572287	177028		30.4163	0.0572196	195481		30.4108	0.0572851	178929
30.4231	0.0572329	176690		30.4331	0.0572208	201670		30.4277	0.0572858	183333
30.4399	0.0572321	172147		30.45	0.0572206	199910		30.4445	0.0572848	179965
30.4568	0.0572327	165805		30.4668	0.0572231	197785		30.4613	0.0572856	175463
30.4736	0.0572335	166420		30.4836	0.0572257	194808		30.4782	0.0572884	167037
30.4904	0.057232	169942		30.5005	0.0572313	191593		30.495	0.057288	160708
30.5073	0.0572346	170180		30.5173	0.0572359	187835		30.5118	0.0572868	161449
30.5241	0.057237	169076		30.5341	0.0572333	183752		30.5287	0.0572884	162856
30.5409	0.0572404	178577		30.551	0.0572299	178944		30.5455	0.0572893	166450
30.5578	0.0572414	192310		30.5678	0.057232	179933		30.5623	0.0572898	171235
30.5746	0.057239	182503		30.5846	0.0572401	193560		30.5792	0.0572904	179829
30.5915	0.0572407	163517		30.6015	0.0572467	201026		30.596	0.0572884	184136
30.6083	0.0572422	164491		30.6183	0.0572487	195351		30.6129	0.0572885	175087
30.6251	0.0572426	173067		30.6351	0.0572504	190265		30.6297	0.0572942	168640
30.642	0.0572436	172197		30.652	0.0572501	186406		30.6465	0.0572961	170095
30.6588	0.0572458	167813		30.6688	0.0572481	184284		30.6634	0.0572907	170881
30.6756	0.0572461	169703		30.6856	0.0572491	185708		30.6802	0.0572891	169684
30.6925	0.0572433	173870		30.7025	0.0572507	188175		30.697	0.0572925	168257
30.7093	0.0572433	176735		30.7193	0.0572493	192730		30.7139	0.0572935	166161
30.7261	0.057246	179137		30.7361	0.0572497	198659		30.7307	0.0572957	165233
30.743	0.0572466	179710		30.753	0.0572517	207280		30.7475	0.0573007	167596
30.7598	0.0572473	179651		30.7698	0.0572524	210541		30.7644	0.0573045	168919
30.7766	0.0572493	186729		30.7866	0.0572569	203531		30.7812	0.0573057	167381
30.7935	0.0572478	196215		30.8035	0.0572613	200514		30.798	0.0573066	168196
30.8103	0.0572455	190965		30.8203	0.0572626	204991		30.8149	0.0573041	175332
30.8271	0.0572471	180872		30.8372	0.057263	203963		30.8317	0.0573004	180040
30.844	0.057248	173022		30.854	0.0572621	192817		30.8485	0.0573015	178385
30.8608	0.0572475	165890		30.8708	0.0572632	184913		30.8654	0.0573031	176087
30.8776	0.0572484	164662		30.8877	0.0572645	182846		30.8822	0.0573015	172145
30.8945	0.0572533	165279		30.9045	0.0572655	187360		30.899	0.0573008	169489
30.9113	0.057257	166073		30.9213	0.0572678	203482		30.9159	0.057303	170051
30.9281	0.0572536	166922		30.9382	0.0572696	214261		30.9327	0.0573041	171753
30.945	0.0572501	169120		30.955	0.0572734	215807		30.9495	0.0573029	176243
30.9618	0.0572528	171717		30.9718	0.0572754	214583		30.9664	0.0573039	178088
30.9786	0.0572586	172937		30.9887	0.0572735	208665		30.9832	0.0573037	173612
30.9955	0.0572602	173760		31.0055	0.0572758	203630		31	0.0573032	174166
31.0123	0.0572616	172807		31.0223	0.0572805	200060		31.0169	0.0573082	186463
31.0291	0.0572643	171357		31.0392	0.0572854	196971		31.0337	0.0573097	193531
31.046	0.0572641	170950		31.056	0.0572892	194664		31.0506	0.0573062	188657
31.0628	0.0572624	170827		31.0728	0.0572906	193210		31.0674	0.0573073	184488
31.0797	0.057263	171656		31.0897	0.057293	193114		31.0842	0.0573102	181896
31.0965	0.0572645	172737		31.1065	0.0572938	196033		31.1011	0.0573128	181536
31.1133	0.0572651	170558		31.1233	0.0572918	203663		31.1179	0.0573174	186054
31.1302	0.0572663	167540		31.1402	0.0572911	205689		31.1347	0.0573179	190430
31.147	0.0572694	170056		31.157	0.057292	199131		31.1516	0.0573165	194500
31.1638	0.0572728	173955		31.1738	0.057294	197963		31.1684	0.0573159	194609
31.1807	0.0572734	182496		31.1907	0.0573009	204891		31.1852	0.0573165	186435
31.1975	0.057271	192163		31.2075	0.057308	206127		31.2021	0.0573202	179594
31.2143	0.0572712	184143		31.2243	0.0573092	198982		31.2189	0.0573251	175479
31.2312	0.0572756	171959		31.2412	0.0573114	198031		31.2357	0.0573275	173892
31.248	0.0572767	178451		31.258	0.0573169	206024		31.2526	0.0573256	177372
31.2648	0.0572728	189205		31.2748	0.0573213	210730		31.2694	0.0573212	179742
31.2817	0.0572705	186555		31.2917	0.0573218	210782		31.2862	0.0573188	179937
31.2985	0.0572732	180942		31.3085	0.0573205	212824		31.3031	0.057321	182623
31.3153	0.0572743	174808		31.3254	0.0573224	217632		31.3199	0.0573215	190088
31.3322	0.0572746	168563		31.3422	0.057325	220256		31.3367	0.0573214	197262
31.349	0.0572781	171190		31.359	0.0573225	219906		31.3536	0.0573241	203886
31.3658	0.0572806	175655		31.3759	0.0573213	220898		31.3704	0.0573288	203450
31.3827	0.0572794	178184		31.3927	0.0573283	223681		31.3872	0.0573286	190008
31.3995	0.0572809	180326		31.4095	0.057335	228633		31.4041	0.0573264	182404
31.4163	0.0572863	186501		31.4264	0.0573369	236427		31.4209	0.057328	185331
31.4332	0.0572904	193457		31.4432	0.0573361	237837		31.4377	0.0573273	185908
31.45	0.0572895	188746		31.46	0.0573386	231046		31.4546	0.0573252	182331
31.4668	0.0572844	181857		31.4769	0.0573393	227165		31.4714	0.0573213	184898
31.4837	0.0572824	176954		31.4937	0.0573368	226956		31.4882	0.057322	198105
31.5005	0.057286	172408		31.5105	0.0573416	228018		31.5051	0.0573309	202583
31.5174	0.0572846	177397		31.5274	0.0573473	230655		31.5219	0.0573344	192251
31.5342	0.0572784	184041		31.5442	0.0573496	232034		31.5388	0.0573328	184729
31.551	0.0572777	185849		31.561	0.057351	231890		31.5556	0.0573317	181876
31.5679	0.0572826	186850		31.5779	0.0573554	230944		31.5724	0.0573349	179666
31.5847	0.057289	187774		31.5947	0.0573645	229047		31.5893	0.0573408	178504
31.6015	0.0572911	188686		31.6115	0.05737	230972		31.6061	0.0573442	181209
31.6184	0.0572944	185144		31.6284	0.057369	237363		31.6229	0.0573469	190092
31.6352	0.0572994	180915		31.6452	0.0573699	236395		31.6398	0.0573454	194244
31.652	0.0572983	179456		31.662	0.0573753	226994		31.6566	0.0573412	190990
31.6689	0.0572947	178407		31.6789	0.0573779	222668		31.6734	0.0573388	188345
31.6857	0.0572955	188015		31.6957	0.0573794	224048		31.6903	0.05734	186632
31.7025	0.0573	199135		31.7125	0.0573828	227940		31.7071	0.0573414	185655
31.7194	0.0573009	195536		31.7294	0.0573822	234603		31.7239	0.0573419	185785
31.7362	0.0573009	189939		31.7462	0.0573803	240531		31.7408	0.0573441	187643
31.753	0.0573053	188878		31.7631	0.0573827	245662		31.7576	0.0573454	192052
31.7699	0.057309	188405		31.7799	0.0573864	242764		31.7744	0.0573502	198100
31.7867	0.0573093	191298		31.7967	0.0573925	231338		31.7913	0.0573538	206518
31.8035	0.0573101	194607		31.8136	0.0573945	228712		31.8081	0.057355	214299
31.8204	0.0573104	187792		31.8304	0.0573936	235255		31.8249	0.0573582	221176
31.8372	0.0573102	179786		31.8472	0.0573969	234689		31.8418	0.0573604	221023
31.854	0.0573098	183943		31.8641	0.0573982	226856		31.8586	0.0573608	211092
31.8709	0.0573104	189461		31.8809	0.0573999	227834		31.8754	0.0573571	203091
31.8877	0.0573152	188542		31.8977	0.0574062	237651		31.8923	0.0573567	197724
31.9045	0.0573194	186942		31.9146	0.0574118	248092		31.9091	0.0573615	194629
31.9214	0.0573186	187782		31.9314	0.0574132	259147		31.9259	0.0573628	194574
31.9382	0.0573162	188866		31.9482	0.057416	258667		31.9428	0.0573607	194118
31.9551	0.0573156	191680		31.9651	0.0574171	247046		31.9596	0.0573622	193134
31.9719	0.0573201	194658		31.9819	0.0574182	247009		31.9765	0.0573668	193025
31.9887	0.0573265	193584		31.9987	0.0574232	257952		31.9933	0.0573684	194044
32.0056	0.0573286	192150		32.0156	0.0574295	259942		32.0101	0.0573667	195516
32.0224	0.0573276	190237		32.0324	0.0574341	253605		32.027	0.0573725	197559
32.0392	0.0573259	188284		32.0492	0.0574362	247446		32.0438	0.0573757	199252
32.0561	0.0573265	190844		32.0661	0.0574396	241451		32.0606	0.0573721	200511
32.0729	0.0573282	193756		32.0829	0.0574419	241675		32.0775	0.0573726	202004
32.0897	0.0573282	198542		32.0997	0.0574463	247466		32.0943	0.0573707	203781
32.1066	0.0573264	203464		32.1166	0.0574522	247834		32.1111	0.057371	203220
32.1234	0.0573251	205962		32.1334	0.0574542	243438		32.128	0.0573768	199872
32.1402	0.0573252	208299		32.1502	0.0574569	246794		32.1448	0.0573781	202040
32.1571	0.0573246	202378		32.1671	0.0574615	256831		32.1616	0.0573754	210659
32.1739	0.0573272	195949		32.1839	0.0574658	259121		32.1785	0.0573735	210870
32.1907	0.0573363	194155		32.2008	0.0574721	254859		32.1953	0.0573679	201427
32.2076	0.0573417	192621		32.2176	0.0574762	256829		32.2121	0.0573653	195126
32.2244	0.0573416	192311		32.2344	0.0574767	263968		32.229	0.0573717	192362
32.2412	0.0573424	192063		32.2513	0.057476	265151		32.2458	0.0573787	191167
32.2581	0.0573444	195053		32.2681	0.0574751	261486		32.2626	0.057382	191708
32.2749	0.0573469	198191		32.2849	0.0574788	259096		32.2795	0.0573854	191472
32.2917	0.0573468	196096		32.3018	0.0574864	257724		32.2963	0.0573894	190395
32.3086	0.0573445	193790		32.3186	0.0574936	262978		32.3131	0.0573907	193675
32.3254	0.0573419	201404		32.3354	0.0574981	273421		32.33	0.0573908	201591
32.3422	0.0573409	209369		32.3523	0.0575035	284583		32.3468	0.0573901	205211
32.3591	0.0573445	207302		32.3691	0.0575114	296296		32.3636	0.0573891	204347
32.3759	0.057348	204930		32.3859	0.0575149	290826		32.3805	0.0573887	203392
32.3927	0.0573505	201556		32.4028	0.057513	272407		32.3973	0.0573928	202343
32.4096	0.0573518	198156		32.4196	0.0575141	279469		32.4141	0.0573984	202659
32.4264	0.0573526	200752		32.4364	0.0575187	305367		32.431	0.0573975	204345
32.4433	0.0573575	203471		32.4533	0.057522	309786		32.4478	0.0573975	203686
32.4601	0.0573594	212890		32.4701	0.0575251	298633		32.4647	0.0573996	200713
32.4769	0.0573558	222413		32.4869	0.0575283	292267		32.4815	0.0574016	200204
32.4938	0.057356	214369		32.5038	0.0575314	289304		32.4983	0.057404	202079
32.5106	0.0573611	206138		32.5206	0.0575369	288285		32.5152	0.0574052	202104
32.5274	0.0573648	206464		32.5374	0.0575392	288622		32.532	0.0574058	200373
32.5443	0.0573667	206840		32.5543	0.0575376	286656		32.5488	0.0574067	205461
32.5611	0.0573656	203259		32.5711	0.0575358	283116		32.5657	0.0574071	216903
32.5779	0.0573616	199699		32.5879	0.0575318	278909		32.5825	0.0574043	222341
32.5948	0.0573599	203225		32.6048	0.05753	274255		32.5993	0.0574034	222290
32.6116	0.0573617	206769		32.6216	0.0575401	272144		32.6162	0.0574066	221075
32.6284	0.0573615	212515		32.6384	0.057552	271706		32.633	0.0574088	218815
32.6453	0.0573604	218041		32.6553	0.0575541	279800		32.6498	0.0574075	214363
32.6621	0.057361	207121		32.6721	0.0575534	293392		32.6667	0.0574047	207980
32.6789	0.0573629	196539		32.689	0.0575508	294679		32.6835	0.0574052	210390
32.6958	0.057368	204609		32.7058	0.0575427	288193		32.7003	0.0574073	220390
32.7126	0.0573707	212295		32.7226	0.0575387	288238		32.7172	0.0574073	218602
32.7294	0.0573674	203376		32.7395	0.0575454	292326		32.734	0.0574064	206827
32.7463	0.0573659	194641		32.7563	0.05755	302880		32.7508	0.0574074	203706
32.7631	0.0573652	192428		32.7731	0.0575499	317357		32.7677	0.057408	207778
32.7799	0.0573631	190544		32.79	0.0575468	318510		32.7845	0.0574091	205452
32.7968	0.0573641	198620		32.8068	0.057543	311740		32.8013	0.0574141	197909
32.8136	0.0573651	206394		32.8236	0.0575458	302302		32.8182	0.0574133	197246
32.8304	0.0573676	206273		32.8405	0.0575492	291311		32.835	0.05741	202085
32.8473	0.0573722	205835		32.8573	0.0575463	282780		32.8518	0.0574113	202175
32.8641	0.0573756	198087		32.8741	0.0575428	275655		32.8687	0.0574113	198539
32.881	0.0573761	190807		32.891	0.0575424	280048		32.8855	0.0574128	198403
32.8978	0.0573757	193165		32.9078	0.0575483	290885		32.9024	0.0574139	200963
32.9146	0.0573758	196111		32.9246	0.0575495	295647		32.9192	0.0574157	207813
32.9315	0.0573738	210021		32.9415	0.057542	297080		32.936	0.0574154	217902
32.9483	0.0573709	222483		32.9583	0.057539	289745		32.9529	0.0574133	218018
32.9651	0.0573678	210407		32.9751	0.0575417	277704		32.9697	0.0574144	210750
32.982	0.0573657	199076		32.992	0.057543	274458		32.9865	0.0574154	205149
32.9988	0.0573659	199291		33.0088	0.057544	275834		33.0034	0.0574162	200758
33.0156	0.0573675	199660		33.0256	0.057546	283698		33.0202	0.0574161	201197
33.0325	0.0573703	202249		33.0425	0.0575467	294902		33.037	0.0574172	205075
33.0493	0.0573699	204101		33.0593	0.0575461	303485		33.0539	0.0574216	207138
33.0661	0.0573685	196148		33.0761	0.0575434	310747		33.0707	0.0574223	207933
33.083	0.0573695	189129		33.093	0.0575424	300062		33.0875	0.057419	209741
33.0998	0.0573707	193662		33.1098	0.0575419	280526		33.1044	0.0574179	212242
33.1166	0.0573715	198126		33.1267	0.0575424	265964		33.1212	0.0574169	215038
33.1335	0.0573724	201799		33.1435	0.0575441	253803		33.138	0.0574139	218031
33.1503	0.0573739	205296		33.1603	0.0575448	256695		33.1549	0.0574122	212306
33.1671	0.0573733	206882		33.1772	0.0575395	266697		33.1717	0.0574111	200839
33.184	0.05737	207843		33.194	0.0575321	277188		33.1885	0.0574101	196425
33.2008	0.057369	202416		33.2108	0.0575361	287906		33.2054	0.0574112	196565
33.2176	0.0573691	197376		33.2277	0.0575421	282538		33.2222	0.0574126	203648
33.2345	0.0573692	196083		33.2445	0.0575365	269898		33.239	0.057413	215124
33.2513	0.057371	195182		33.2613	0.057531	266985		33.2559	0.0574137	218699
33.2681	0.0573721	197873		33.2782	0.0575274	268373		33.2727	0.0574132	217374
33.285	0.0573702	200692		33.295	0.0575218	263161		33.2895	0.0574136	212721
33.3018	0.057368	204623		33.3118	0.0575226	255096		33.3064	0.0574166	206045
33.3186	0.0573683	208113		33.3287	0.0575275	253752		33.3232	0.0574175	203937
33.3355	0.05737	207962		33.3455	0.0575275	255249		33.3401	0.0574165	204549
33.3523	0.0573695	207360		33.3623	0.0575267	254926		33.3569	0.0574175	205005
33.3692	0.0573701	203210		33.3792	0.0575257	253851		33.3737	0.0574178	205368
33.386	0.0573725	199563		33.396	0.0575216	264025		33.3906	0.0574154	205029
33.4028	0.057375	199702		33.4128	0.0575189	278740		33.4074	0.0574155	204287
33.4197	0.0573755	199061		33.4297	0.0575191	278212		33.4242	0.057414	207287
33.4365	0.0573733	192811		33.4465	0.0575166	271671		33.4411	0.0574114	212384
33.4533	0.0573693	188668		33.4633	0.0575109	273091		33.4579	0.0574139	211671
[truncated: 1,446 more rows]

## Sheet: Figure2
		n=1			n=2			n=3
		mean	stdev		mean	stdev		mean	stdev
	CCM(b)-DMEM	1.99988	1.374		1.611	0.467557		1.76717	0.960542
	DMEM	1.13835	0.468845		1.66599	1.29201		1.12665	0.106575
	CCM(b)-DOPC	0.374339	0.458621		2.60464	2.77493		0.710793	0.242882
	DOPC	1.01418	0.467108		0.464581	0.607184		0.409721	0.194475
	CCM(b)-HEPES	0.697867	0.270203		1.42636	0.502376		0.416971	0.211797
	HEPES	2.17948	0.831454		0.618911	0.356664		1.39461	0.804438
	CCM(b)-ROL/PA	0.908943	0.262131		1.8069	1.07263		1.27603	0.706062
	ROL/PA	35.1642	6.73112		56.3263	4.16034		27.9963	5.92316
	CCM(b)-S80	6.55658	1.46706		18.0782	4.40733		12.6352	1.17449
	S80	96.3468	7.036		45.5919	14.7256		44.4669	6.31145
	CCM(b)-TGF	0.846291	0.607581		0.739716	0.207716		2.0695	1.51173
	TGF	1.15151	0.380575		0.519529	0.337578		0.850537	0.82515
		mean	stdev
	DMEM	1.31033	0.795921
	ROL/PA	39.8289	5.70673
	TGF	0.840525	0.559663
	HEPES	1.39767	0.698962
	S80	62.1352	10.1025
	DOPC	0.629494	0.45632
	CCM(b)-DMEM	1.79268	1.00484
	CCM(b)-ROL/PA	1.33063	0.756699
	CCM(b)-TGF	1.2185	0.948266
	CCM(b)-HEPES	0.847065	0.351307
	CCM(b)-S80	12.4233	2.76624
	CCM(b)-DOPC	1.22992	1.62988

## Sheet: Figure5
	Fig.5a							Fig.b									Fig. 5c												Fig.5f
	n=1	mean	stdev		mean	stdev													n=1		n=2		n=3								SPARC+			CD81+				SPARC+		CD81+
	1	0.125806	0.129032		0.137769	0.0948623			mean	stdev	mean	stdev	mean	stdev			3h		mean	stdev	mean	stdev	mean	stdev		mean	stdev				mean	stdev		mean	stdev			mean	stdev	mean	stdev
	6	0.448276	0.265517		0.514098	0.165862			0	0	0	0	0	0				2 ng/mL	0.156667	0.111111	0.194737	0.0536247	0.146667	0.0210558		0.166023	0.0722603		n=1	DMEM	0.182927	0.0263109		0.3	0.0271765		DMEM*	0.231294	0.0374831	0.286395	0.0343354
	12	0.62963	0.211111		0.662868	0.137662			0	0	0	0	0	0				4 ng/mL	0.258065	0.0338893	0.165714	0.0223385	0.1875	0.0239289		0.20376	0.0272035			ROL/PA	0.101351	0.0306692		0.26087	0.0461069		ROL+PA (10 + 300 μM)*	0.175054	0.028993	0.322854	0.0798286
	18	0.655172	0.0827586		0.714631	0.0783566			0.121311	0.0497913	0.0327869	0.0143127	0.0377049	0.00691951				8 ng/mL	0.785714	0.247369	0.182222	0.0193614	0.196429	0.0252764		0.388122	0.143997			TGF	0.264706	0.0363507		0.347826	0.0408441		TGF (10 ng/mL)*	0.405696	0.146315	0.320602	0.0360586
	24	0.933333	0.0666667		0.960234	0.0629645			0.114286	0.0421793	0.305556	0.0803603	0.0578947	0.0148319			5h													HEPES	0.85	0.18732		0.271186	0.0310204		HEPES (10% v/v)*	0.746357	0.122436	0.256717	0.0309465
									0.378049	0.115213	0.419355	0.0869666	0.0733333	0.015325				2 ng/mL	0.275	0.0309703	0.214286	0.0210243	0.222857	0.124894		0.244643	0.0264687			S80	0	0		0.319444	0.0965523		S80 (5 mM)*	0.0137931	0.00536235	0.356943	0.0685711
	n=2								0.349398	0.0498498	0.333333	0.0964051	0.0852459	0.0140513				4 ng/mL	0.255814	0.0156932	0.177419	0.0233409	0.239474	0.105282		0.216617	0.0198881			DOPC	0.1	0.0425045		0.45283	0.0799058		DOPC (5 mM)*	0.0952481	0.0274646	0.36476	0.0579546
	1	0.154167	0.0833333						0.421053	0.118041	0.366667	0.0896374	0.101754	0.0197503				8 ng/mL	0.728814	0.12189	0.181633	0.0254824	0.469388	0.200228		0.455223	0.0880529
	6	0.538462	0.0961538
	12	0.692308	0.0730769																										n=2	DMEM	0.169492	0.013747		0.288	0.0391076
	18	0.857143	0.0952381					n=1	0	0	0	0	0	0	0		Fig.5d													ROL/PA	0.166667	0.0200308		0.4	0.12304
	24	1	0.0588235						1	0	0.0125215	0	0	0	0				n=1		n=2		n=3							TGF	0.428571	0.245249		0.289655	0.0284946
									2	0.173333	0.100058	0.162162	0.0497913	0.162162	0.0497913				mean	stdev	mean	stdev	mean	stdev		mean	stdev			HEPES	0.733333	0.0641387		0.238095	0.0258611
	n=3								3	0.265385	0.0648361	0.119444	0.0421793	0.119444	0.0421793			CD81	0.462609	0.0441696	0.522609	0.149898	0.576087	0.0550045		0.52439	0.0956486			S80	0.0413793	0.00928787		0.410959	0.058198
	1	0.133333	0.0583333						4	0.416667	0.126248	0.290323	0.115213	0.290323	0.115213			CD9	0.526087	0.0377372	0.482609	0.0746185	0.66087	0.0904055		0.54717	0.0710989			DOPC	0.0555556	0.00552586		0.407407	0.032915
	6	0.555556	0.0527778						5	0.276	0.0673498	0.127586	0.0498498	0.127586	0.0498498			CD81+CD9	0.776002	0.104379	0.77123	0.173737	0.890447	0.119773		0.811321	0.135923
	12	0.666667	0.0833333						6	0.268	0.0558467	0.15	0.118041	0.15	0.118041
	18	0.631579	0.05														Fig.5e												n=3	DMEM	0.341463	0.0577382		0.271186	0.0356201
	24	0.947368	0.0631579					n=2	0	0	0	0	0	0	0		flow													ROL/PA	0.257143	0.0343504		0.307692	0.0430473
									1	0	0	0	0	0	0			n=1	n=2	n=2					mean	stdev				TGF	0.52381	0.0524987		0.324324	0.0376892
									2	0.2425	0.0530592	0.22	0.0143127	0.22	0.0143127		DMEM	17.2	50.3	45.8					37.7667	17.9528				HEPES	0.655738	0.0759549		0.26087	0.0352419
									3	0.211111	0.0338722	0.245455	0.0803603	0.245455	0.0803603		ROL/PA	62.2	65.1	85.1					70.8	12.4688				S80	0	0		0.340426	0.0373717
									4	0.251429	0.0551722	0.2	0.0869666	0.2	0.0869666		TGF	25	70.3	60.8					52.0333	23.8886				DOPC	0.130189	0.0206337		0.234043	0.0510673
									5	0.215152	0.0658554	0.236364	0.0964051	0.236364	0.0964051		IC	2.24	9.07	1.94					4.41667	4.0327
									6	0.212821	0.0295622	0.209091	0.0896374	0.209091	0.0896374
																	f-NTA
								n=3	0	0	0	0	0	0	0			n=1		n=2		n=3
									1	0	0	0	0	0	0			mean	stdev	mean	stdev	mean	stdev		mean	stdev
									2	0.0772727	0.0143708	0.13913	0.00691951	0.13913	0.00691951		DMEM	0.3	0.0271765	0.288	0.0391076	0.271186	0.0356201		0.286395	0.0343354
									3	0.085	0.0191781	0.239394	0.0148319	0.239394	0.0148319		ROL/PA	0.26087	0.0461069	0.4	0.12304	0.307692	0.0430473		0.322854	0.0798286
									4	0.105263	0.0235879	0.190909	0.015325	0.190909	0.015325		TGF	0.347826	0.0408441	0.289655	0.0284946	0.324324	0.0376892		0.320602	0.0360586
									5	0.095	0.0169756	0.161538	0.0140513	0.161538	0.0140513
									6	0.085	0.00930937	0.151724	0.0197503	0.151724	0.0197503
